# Supplementary material for: AI‐Assisted Digital Single‐Molecule Activity Tracker for Decoupling Intrinsic Heterogeneity from Photo‐Oxidative Damage in High‐Photon‐Flux Enzymology
Source: Adv Sci (Weinh). 2026 Jun 18:e76238. Online ahead of print. doi: 10.1002/advs.76238 (PMC13336840; doi:10.1002/advs.76238)
Supplement: Supplementary file 2 — Supporting File 2: advs76238‐sup‐0002‐DataFile.zip. [file ADVS-9999-e76238-s001.zip]

Archive with 10 entries (10 files):
- Data S9.xlsx
- Data S10.xlsx
- Data S1.xlsx
- Data S2.xlsx
- Data S3.xlsx
- Data S4.xlsx
- Data S5.xlsx
- Data S6.xlsx
- Data S7.xlsx
- Data S8.xlsx
