# Supplementary material for: AI‐Assisted Digital Single‐Molecule Activity Tracker for Decoupling Intrinsic Heterogeneity from Photo‐Oxidative Damage in High‐Photon‐Flux Enzymology
Source: Adv Sci (Weinh). 2026 Jun 18:e76238. Online ahead of print. doi: 10.1002/advs.76238 (PMC13336840; doi:10.1002/advs.76238)
Supplement: Supplementary file 2 — Supporting File 2: advs76238‐sup‐0002‐DataFile.zip. [file ADVS-9999-e76238-s001.zip › Data S9.xlsx]

## Sheet: M0_Trolox_Gradient_0_hist_data
count	0	1	2	3	4	5	6	7	8	9	10	11	12	13	14	15	16	17	18	19	20	21	22	23	24	25	26	27	28	29
-2	11	14	6	6	7	9	11	8	4	15	5	12	10	8	6	12	10	3	8	4	12	14	10	15	14	14	9	12	4	9
-1.69388	14	22	14	5	12	4	7	7	9	14	6	8	8	9	10	15	10	3	3	8	14	17	15	7	12	13	13	17	5	8
-1.38776	14	11	15	12	20	5	8	9	6	14	4	18	6	10	14	13	9	7	11	7	14	20	19	15	15	12	10	15	8	9
-1.08163	15	25	11	7	18	10	12	4	9	18	12	24	10	10	19	17	15	16	8	12	15	18	14	19	13	23	19	17	12	12
-0.77551	15	24	24	11	19	15	13	15	9	24	15	27	9	15	15	17	18	20	15	11	29	17	16	17	18	25	14	26	14	16
-0.46939	22	31	22	17	23	15	23	13	21	20	11	25	17	13	19	23	20	21	8	18	26	22	23	16	35	29	22	21	16	9
-0.16327	14	29	31	21	30	16	15	22	11	25	22	33	11	19	22	27	27	14	23	18	35	34	14	17	28	40	14	30	20	11
0.14286	18	41	26	22	24	13	30	20	12	28	22	36	21	20	28	31	25	23	11	14	34	30	23	26	25	22	28	31	29	17
0.44898	16	33	33	24	36	14	30	27	23	35	26	35	21	24	33	22	22	16	28	15	35	37	21	36	32	20	30	39	26	20
0.7551	29	35	29	21	32	21	31	22	27	39	27	43	23	24	44	47	28	27	25	22	34	42	36	36	50	32	26	36	23	20
1.06122	24	40	44	30	29	32	36	31	26	34	26	39	28	35	38	42	33	29	28	23	40	34	35	32	39	31	36	41	18	25
1.36735	35	37	37	30	39	35	48	30	24	31	30	53	27	39	28	33	35	19	34	16	44	36	42	22	43	41	29	44	25	25
1.67347	44	39	46	31	45	33	45	38	23	50	35	39	31	32	30	46	37	36	45	20	49	44	47	44	59	35	32	50	35	31
1.97959	46	49	47	36	37	46	49	38	34	52	45	49	41	49	47	50	40	44	35	42	56	35	37	42	48	53	44	42	39	31
2.28571	43	46	56	42	56	45	39	34	44	54	44	53	31	38	45	29	36	47	34	41	64	56	51	53	55	33	57	52	38	40
2.59184	64	59	47	49	45	52	68	52	46	49	50	56	40	57	54	46	54	47	50	45	41	47	61	47	63	48	47	56	49	38
2.89796	60	57	58	61	58	60	54	48	60	67	58	70	52	55	67	49	65	59	45	58	63	64	58	57	62	75	56	67	56	52
3.20408	66	71	73	67	62	62	72	62	67	78	63	80	47	77	62	45	80	56	70	66	78	66	72	55	74	74	46	84	66	66
3.5102	82	84	74	60	96	72	70	73	66	70	78	89	75	67	55	75	63	63	70	66	88	71	67	66	77	75	76	78	75	71
3.81633	78	86	86	72	79	72	84	87	78	86	90	88	89	89	66	92	71	76	72	60	90	79	93	98	75	95	78	87	106	87
4.12245	91	84	80	78	85	98	75	77	79	87	88	77	88	82	94	77	77	82	76	83	78	70	87	72	94	76	81	82	81	74
4.42857	87	78	65	92	70	94	85	94	75	92	84	89	87	80	98	65	90	108	87	99	81	83	88	80	68	80	80	87	79	76
4.73469	65	86	84	66	70	96	72	81	92	83	80	69	80	76	81	76	82	68	78	76	69	73	73	80	65	65	82	66	79	83
5.04082	53	72	46	86	75	75	68	68	90	69	66	67	68	72	72	60	70	70	66	76	63	68	54	61	61	71	70	70	71	73
5.34694	55	54	55	66	56	56	55	72	58	49	54	52	58	65	49	65	74	51	79	72	53	53	56	68	58	57	58	63	77	67
5.65306	61	48	49	45	55	61	67	60	48	46	69	37	55	52	51	58	59	65	38	54	55	49	65	52	49	54	62	45	44	39
5.95918	49	40	41	43	56	50	42	42	46	50	52	46	62	43	45	43	44	50	46	44	49	52	46	36	33	36	45	47	47	39
6.26531	38	37	42	42	37	51	51	55	51	32	61	27	56	46	47	37	48	58	49	47	34	43	39	54	39	34	47	32	53	41
6.57143	39	28	42	55	38	38	41	39	33	30	43	42	46	47	34	39	38	53	47	47	25	32	41	39	29	34	36	32	51	50
6.87755	34	35	27	36	32	50	29	33	35	23	51	22	37	42	38	33	34	27	51	49	29	29	30	39	27	26	32	27	37	54
7.18367	30	20	40	37	23	33	31	32	41	31	28	23	37	40	43	34	35	41	46	41	26	31	27	30	24	29	37	13	30	59
7.4898	35	24	15	41	15	29	29	32	20	15	30	27	30	40	19	33	36	37	28	33	21	27	23	32	21	24	24	18	41	43
7.79592	26	15	22	33	19	30	23	32	40	17	30	21	39	24	22	29	21	41	33	35	15	16	14	29	21	22	33	22	28	40
8.10204	30	13	27	30	21	15	16	22	31	17	24	12	38	22	19	20	22	23	29	32	15	22	20	19	14	22	25	16	26	35
8.40816	33	7	27	25	14	33	23	30	25	11	23	5	22	21	22	21	18	34	28	29	5	17	13	22	16	23	29	9	29	34
8.71429	22	10	20	18	16	25	27	30	24	20	13	13	30	23	14	14	16	19	22	23	5	10	25	21	7	15	27	7	21	25
9.02041	25	9	15	20	12	19	9	14	23	11	15	6	23	10	15	15	14	9	26	30	7	16	12	15	5	19	12	10	21	25
9.32653	15	8	16	15	14	14	11	12	23	6	16	8	18	14	15	9	15	19	18	19	8	9	18	9	10	13	10	7	22	26
9.63265	11	11	6	11	14	11	5	8	23	7	19	6	11	11	11	12	7	13	16	21	6	14	14	10	8	7	19	7	10	17
9.93878	9	4	5	14	6	14	8	24	18	4	12	2	11	9	5	8	12	11	14	8	2	4	14	12	7	3	11	5	7	12
10.2449	6	3	8	14	9	5	11	12	11	7	8	3	12	8	2	10	13	12	12	11	9	6	9	9	7	9	12	3	9	9
10.551	4	3	7	17	8	9	0	11	10	3	7	1	13	6	3	11	10	8	4	14	6	5	7	11	3	1	6	1	8	10
10.8571	8	1	4	6	5	3	7	8	7	6	5	2	4	8	7	3	2	11	12	7	2	6	4	6	4	0	7	4	5	6
11.1633	2	2	4	12	6	2	7	8	10	8	10	0	4	3	7	6	5	3	7	8	1	2	2	7	0	2	7	1	8	8
11.4694	6	2	3	8	4	6	4	4	5	2	2	0	7	4	6	2	3	3	2	2	1	7	2	6	2	3	0	0	6	9
11.7755	1	1	5	8	5	6	3	3	7	3	4	1	5	3	3	9	2	6	4	10	1	2	0	4	2	1	3	0	4	4
12.0816	4	0	2	1	2	4	2	3	9	1	3	0	4	0	5	4	1	1	4	4	2	4	2	3	2	1	5	0	2	6

## Sheet: M0_Trolox_Gradient_0_hist_param
Timestamp	μ	σ2
1	4.3146	2.56214
2	3.81925	2.46863
3	3.99417	2.69058
4	4.60251	2.6099
5	4.05036	2.49615
6	4.5209	2.31809
7	4.14886	2.51805
8	4.54369	2.46901
9	4.65367	2.498
10	3.88934	2.35279
11	4.49446	2.41738
12	3.68284	2.44366
13	4.75667	2.51186
14	4.39771	2.47085
15	4.19334	2.54926
16	4.16725	2.79602
17	4.3377	2.47156
18	4.6208	2.54379
19	4.65738	2.64731
20	4.8201	2.51809
21	3.72293	2.42981
22	3.96175	2.68704
23	4.09913	2.43116
24	4.28373	2.62528
25	3.68132	2.4947
26	3.99201	2.53146
27	4.38081	2.64256
28	3.76931	2.37407
29	4.552	2.43455
30	4.90535	2.71162

## Sheet: M5_Trolox_Gradient_0_hist_data
count	0	1	2	3	4	5	6	7	8	9	10	11	12	13	14	15	16	17	18	19	20	21	22	23	24	25	26	27	28	29
-2	28	31	10	32	20	23	28	24	27	20	31	23	22	26	23	33	21	30	21	16	34	33	25	17	11	31	19	14	31	34
-1.69388	43	32	22	43	31	21	29	32	34	33	48	24	35	26	30	44	23	23	26	25	39	31	42	23	29	29	34	26	24	35
-1.38776	69	38	26	44	45	40	43	45	50	39	57	48	30	44	49	41	36	36	38	40	49	46	47	33	35	31	52	44	54	51
-1.08163	55	35	39	58	60	59	49	58	48	44	61	46	40	48	63	51	32	45	54	55	45	53	62	47	41	41	69	46	49	47
-0.77551	79	64	53	68	73	46	57	66	75	48	63	64	55	57	67	67	47	59	40	59	68	64	99	69	55	70	77	61	65	56
-0.46939	66	85	65	81	68	77	68	93	85	70	110	63	69	84	79	96	65	56	71	78	79	74	82	62	56	75	109	62	63	78
-0.16327	117	101	85	100	93	70	100	97	97	84	73	114	87	89	91	88	76	83	78	90	101	108	104	73	74	76	110	83	86	90
0.14286	126	123	120	133	122	118	117	96	123	99	124	96	112	119	116	118	103	93	132	120	104	121	113	115	108	128	136	105	102	121
0.44898	151	155	138	137	134	127	143	153	130	139	153	138	154	140	141	145	138	131	146	128	156	136	157	128	136	137	138	132	151	129
0.7551	128	147	144	127	154	155	147	148	139	160	128	152	138	148	142	146	145	166	153	150	163	130	141	153	164	143	132	147	144	132
1.06122	150	150	134	132	134	167	147	140	136	140	146	114	135	143	128	132	116	131	130	157	149	135	137	144	131	144	161	138	144	120
1.36735	123	92	133	124	128	102	107	133	132	138	119	125	115	124	113	114	121	122	113	132	117	112	100	103	108	124	118	120	118	137
1.67347	84	95	108	97	75	101	101	92	116	93	91	108	100	96	97	98	107	88	113	96	91	78	90	109	95	104	82	114	104	102
1.97959	78	64	87	72	72	69	82	72	74	95	68	87	94	98	82	82	103	91	88	94	80	71	83	83	100	74	70	92	80	74
2.28571	45	79	72	50	81	70	62	67	58	82	55	56	85	74	64	55	86	69	66	64	51	65	59	76	74	85	43	76	69	51
2.59184	47	58	62	48	63	73	52	50	51	44	44	57	68	65	48	51	76	68	69	58	53	43	38	75	73	64	44	75	52	56
2.89796	39	53	55	37	50	57	45	38	36	52	42	51	46	48	41	34	65	59	55	37	43	46	50	46	55	44	22	46	49	51
3.20408	23	41	54	32	42	39	47	33	33	39	27	47	37	35	41	19	58	47	47	39	26	29	21	44	58	40	27	40	46	38
3.5102	27	27	44	25	28	30	23	33	24	38	26	25	32	31	30	23	38	41	38	32	29	27	22	35	41	24	17	34	32	31
3.81633	14	20	28	24	17	28	27	19	23	29	19	34	24	21	13	26	31	36	20	21	15	27	15	25	32	20	10	29	23	25
4.12245	7	14	26	17	16	19	17	16	13	14	10	18	21	13	13	13	12	21	15	13	9	14	4	24	21	18	5	17	16	12
4.42857	8	12	9	11	6	18	15	17	14	12	5	13	17	11	13	16	9	18	8	7	5	9	11	16	15	9	7	11	13	11
4.73469	3	6	10	7	9	20	5	4	7	13	3	7	8	4	5	5	18	2	5	6	5	10	9	13	16	5	6	11	4	3
5.04082	5	2	10	2	3	10	10	2	2	6	3	6	5	4	4	2	7	5	5	4	2	4	4	8	9	6	2	8	3	6
5.34694	0	2	2	3	2	3	3	1	5	3	0	4	3	3	5	3	7	2	4	1	1	7	3	3	4	5	2	6	4	3
5.65306	1	1	4	0	2	2	1	1	0	2	1	5	2	0	1	1	5	4	1	3	0	1	2	2	5	1	2	3	3	0
5.95918	2	1	0	0	1	0	1	0	0	0	0	5	1	0	0	0	1	1	1	1	1	2	1	2	3	0	2	2	1	2
6.26531	0	0	1	1	0	2	1	1	0	0	1	2	0	1	0	0	1	1	0	0	1	1	2	0	0	1	0	0	2	0
6.57143	0	0	1	0	1	0	0	0	0	0	1	1	1	0	0	0	0	0	1	0	0	0	0	1	1	0	0	0	0	1
6.87755	1	0	1	0	0	0	0	1	1	1	1	1	0	0	0	0	3	0	0	0	1	1	0	0	1	0	0	0	0	1
7.18367	0	0	0	1	0	1	0	0	1	0	0	0	0	0	1	0	1	0	0	1	0	1	0	0	0	0	1	0	0	0
7.4898	0	0	0	0	0	0	0	0	0	0	0	0	0	0	0	0	0	0	0	0	0	0	0	0	0	0	0	0	0	0
7.79592	0	0	0	0	0	0	0	0	0	0	0	0	0	0	0	0	0	0	0	0	0	0	0	0	0	0	0	0	0	0
8.10204	0	0	0	0	0	0	0	0	0	0	0	0	0	0	0	0	0	0	0	0	0	1	0	0	0	0	0	0	0	0
8.40816	0	0	0	0	0	0	0	0	0	0	0	0	0	0	0	0	0	0	0	0	0	0	0	0	0	0	0	0	0	0
8.71429	0	0	0	0	0	0	0	0	0	0	0	0	0	0	0	0	0	0	0	0	0	0	0	0	0	0	0	0	0	0
9.02041	0	0	0	0	0	0	0	0	0	0	0	0	0	0	0	0	0	0	0	0	0	0	0	0	0	0	0	0	0	0
9.32653	0	0	0	0	0	0	0	0	0	0	0	0	0	0	0	0	0	0	0	0	0	0	0	0	0	0	0	0	0	0
9.63265	0	0	0	0	0	0	0	0	0	0	0	0	0	0	0	0	0	0	0	0	0	0	0	0	0	0	0	0	0	0
9.93878	0	0	0	0	0	0	0	0	0	0	0	0	0	0	0	0	0	0	0	0	0	0	0	0	0	0	0	0	0	0
10.2449	0	0	0	0	0	0	0	0	0	0	0	0	0	0	0	0	0	0	0	0	0	0	0	0	0	0	0	0	0	0
10.551	0	0	0	0	0	0	0	0	0	0	0	0	0	0	0	0	0	0	0	0	0	0	0	0	0	0	0	0	0	0
10.8571	0	0	0	0	0	0	0	0	0	0	0	0	0	0	0	0	0	0	0	0	0	0	0	0	0	0	0	0	0	0
11.1633	0	0	0	0	0	0	0	0	0	0	0	0	0	0	0	0	0	0	0	0	0	0	0	0	0	0	0	0	0	0
11.4694	0	0	0	0	0	0	0	0	0	0	0	0	0	0	0	0	0	0	0	0	0	0	0	0	0	0	0	0	0	0
11.7755	0	0	0	0	0	0	0	0	0	0	0	0	0	0	0	0	0	0	0	0	0	0	0	0	0	0	0	0	0	0
12.0816	0	0	0	0	0	0	0	0	0	0	0	0	0	0	0	0	0	0	0	0	0	0	0	0	0	0	0	0	0	0

## Sheet: M5_Trolox_Gradient_0_hist_param
Timestamp	μ	σ2
1	0.834406	1.33421
2	0.991295	1.34438
3	1.22486	1.362
4	0.891188	1.37296
5	1.01498	1.40646
6	1.13878	1.38602
7	1.03577	1.34373
8	0.969306	1.34219
9	0.968824	1.35174
10	1.167	1.32243
11	0.851542	1.37878
12	1.08037	1.41472
13	1.16047	1.37504
14	1.09063	1.36067
15	0.965709	1.39372
16	0.914118	1.33594
17	1.33808	1.45193
18	1.22017	1.44559
19	1.14651	1.35992
20	1.07546	1.29519
21	0.946224	1.27463
22	0.913654	1.38056
23	0.8234	1.36614
24	1.18629	1.40745
25	1.26784	1.44399
26	1.10065	1.34332
27	0.76475	1.25023
28	1.20344	1.39352
29	1.08216	1.38541
30	1.01857	1.42383

## Sheet: C3_Trolox_Gradient_0_hist_data
count	0	1	2	3	4	5	6	7	8	9	10	11	12	13	14	15	16	17	18	19	20	21	22	23	24	25	26	27	28	29
-2	50	37	27	49	36	26	33	24	41	63	25	31	29	21	30	35	26	36	35	45	38	26	21	45	51	51	38	33	16	47
-1.69388	61	61	41	40	37	50	34	22	52	67	33	27	32	30	28	57	33	33	33	54	61	26	26	57	47	61	42	31	21	43
-1.38776	73	64	39	67	45	40	57	30	58	38	37	36	50	39	40	56	34	61	40	56	61	37	35	65	57	55	43	34	30	63
-1.08163	79	67	51	71	61	63	59	46	58	72	47	51	53	48	48	66	48	61	47	66	83	41	44	71	64	60	74	38	52	59
-0.77551	53	71	51	90	74	73	56	59	65	66	60	52	67	56	61	55	60	74	57	67	77	62	60	82	81	67	66	46	70	69
-0.46939	85	74	58	97	85	75	75	51	93	75	64	69	68	76	77	62	73	81	67	90	96	72	64	67	77	87	85	74	80	93
-0.16327	91	105	76	101	100	94	91	97	107	80	81	91	90	89	90	87	74	85	96	80	91	84	77	92	95	100	90	88	79	91
0.14286	95	96	110	101	124	115	109	93	126	116	123	111	112	107	125	136	110	109	118	98	112	122	91	108	109	116	119	113	100	133
0.44898	123	124	133	117	117	114	151	119	131	135	122	128	139	122	125	139	121	118	106	135	150	129	132	122	122	138	136	107	133	141
0.7551	128	139	119	144	117	143	125	141	127	130	127	135	129	128	130	116	129	153	128	132	107	118	138	135	135	124	125	143	135	125
1.06122	117	111	121	124	147	147	128	122	116	128	118	124	110	147	122	109	135	107	146	135	118	128	142	128	128	94	104	123	133	109
1.36735	101	97	107	96	96	112	125	101	83	91	110	106	109	114	117	108	115	91	109	79	92	120	118	90	97	114	110	85	118	97
1.67347	68	85	101	78	84	77	67	96	79	86	109	94	74	105	89	85	90	90	87	84	74	109	104	72	100	84	98	108	105	92
1.97959	55	58	80	61	70	76	71	83	57	63	74	79	71	71	83	65	78	76	74	50	56	71	74	54	68	65	63	90	75	71
2.28571	57	50	72	57	78	63	67	78	54	32	60	68	69	60	75	69	76	52	70	62	61	71	58	51	39	52	43	77	65	40
2.59184	48	34	57	29	38	53	44	73	58	42	67	60	58	60	61	49	40	54	80	50	47	71	63	49	35	34	45	65	64	48
2.89796	20	27	52	33	31	43	44	54	30	26	55	46	45	47	51	45	57	49	49	35	38	58	64	33	27	27	38	55	58	42
3.20408	30	28	49	26	45	31	34	53	33	24	50	53	41	42	44	42	38	39	37	35	25	47	47	33	34	20	27	45	46	35
3.5102	23	18	31	15	24	25	25	41	16	19	50	32	36	36	33	23	35	28	32	27	16	36	41	24	21	22	24	32	36	28
3.81633	14	26	27	14	21	31	26	51	13	15	32	23	23	33	23	21	24	27	29	14	10	19	28	18	14	15	24	41	39	9
4.12245	23	11	31	13	12	17	27	25	10	11	25	26	27	23	19	16	26	13	23	15	11	24	33	13	12	8	18	28	16	13
4.42857	7	9	19	9	6	12	11	22	12	10	10	21	13	13	19	11	19	18	11	12	6	21	18	5	9	12	9	17	12	10
4.73469	6	14	15	5	3	12	6	18	7	5	12	12	15	8	10	11	20	8	9	6	9	8	15	10	4	6	11	16	12	7
5.04082	3	6	7	0	5	3	16	9	2	3	11	8	5	9	11	10	4	2	11	4	6	9	18	3	6	4	10	16	16	6
5.34694	3	7	11	2	4	6	6	8	2	7	11	6	9	11	2	5	9	7	6	6	5	5	9	2	1	2	2	11	7	2
5.65306	2	3	6	1	3	0	1	5	1	4	7	5	3	1	1	4	4	4	1	3	0	5	1	1	3	3	3	3	5	2
5.95918	0	0	6	2	2	1	0	5	1	3	2	4	4	2	0	1	3	0	5	1	2	2	5	1	0	1	2	4	3	2
6.26531	1	0	0	0	3	0	1	4	0	1	2	2	2	1	0	2	5	1	2	0	0	0	5	2	0	1	1	3	2	0
6.57143	0	0	2	0	0	0	1	0	0	1	1	4	3	3	0	2	1	0	1	1	0	3	2	0	1	0	0	1	0	1
6.87755	0	1	2	1	0	0	2	1	0	0	0	1	1	3	0	0	0	0	1	0	0	1	1	0	1	0	0	0	1	0
7.18367	0	0	1	0	0	0	0	3	0	0	0	1	2	0	1	0	0	1	2	0	0	0	0	0	0	0	0	0	0	0
7.4898	0	0	0	0	0	0	0	0	0	0	0	1	1	0	1	0	0	0	1	0	0	0	2	0	0	0	0	2	0	0
7.79592	0	0	0	0	0	0	0	0	1	0	1	0	0	0	0	0	0	1	1	0	0	0	0	0	0	0	0	0	0	0
8.10204	0	0	0	0	0	0	0	0	0	0	0	0	0	0	0	0	0	0	0	0	0	0	0	0	0	0	0	0	0	0
8.40816	0	0	0	0	0	0	0	0	0	0	0	0	0	1	0	0	0	0	0	0	0	0	0	0	0	0	0	0	0	0
8.71429	0	0	0	0	1	1	0	0	0	0	0	0	0	0	0	0	1	0	0	0	0	0	0	0	0	0	0	0	0	0
9.02041	0	0	0	0	0	0	0	0	0	0	0	0	0	0	0	0	0	0	0	0	0	0	0	0	0	0	0	0	0	0
9.32653	0	0	0	0	0	0	0	0	0	0	0	0	0	0	0	0	0	0	0	0	0	0	0	0	0	0	0	0	0	0
9.63265	0	0	0	0	0	0	0	0	0	0	0	0	0	0	0	0	0	0	0	0	0	0	0	0	0	0	0	0	0	0
9.93878	0	0	0	0	0	0	0	0	0	0	0	0	0	0	0	0	0	0	0	0	0	0	0	0	0	0	0	0	0	0
10.2449	0	0	0	0	0	0	0	0	0	0	0	0	0	0	0	0	0	0	0	0	0	0	0	0	0	0	0	0	0	0
10.551	0	0	0	0	0	0	0	0	0	0	0	0	0	0	0	0	0	0	0	0	0	0	0	0	0	0	0	0	0	0
10.8571	0	0	0	0	0	0	0	0	0	0	0	0	0	0	0	0	0	0	0	0	0	0	0	0	0	0	0	0	0	0
11.1633	0	0	0	0	0	0	0	0	0	0	0	0	0	0	0	0	0	0	0	0	0	0	0	0	0	0	0	0	0	0
11.4694	0	0	0	0	0	0	0	0	0	0	0	0	0	0	0	0	0	0	0	0	0	0	0	0	0	0	0	0	0	0
11.7755	0	0	0	0	0	0	0	0	0	0	0	0	0	0	0	0	0	0	0	0	0	0	0	0	0	0	0	0	0	0
12.0816	0	0	0	0	0	0	0	0	0	0	0	0	0	0	0	0	0	0	0	0	0	0	0	0	0	0	0	0	0	0

## Sheet: C3_Trolox_Gradient_0_hist_param
Timestamp	μ	σ2
1	0.63954	1.6434
2	0.694432	1.52069
3	1.16713	1.56712
4	0.643142	1.48671
5	0.868706	1.46635
6	0.937491	1.46119
7	0.930307	1.44649
8	1.29509	1.61308
9	0.704915	1.47089
10	0.701297	1.47227
11	1.16961	1.57676
12	1.11136	1.50029
13	0.988499	1.55487
14	1.10567	1.44186
15	1.08075	1.496
16	0.88206	1.57323
17	1.1159	1.47676
18	0.889281	1.58212
19	1.10964	1.5231
20	0.764934	1.56766
21	0.619555	1.55438
22	1.16189	1.49348
23	1.22056	1.48867
24	0.683147	1.58392
25	0.746504	1.46682
26	0.688448	1.47965
27	0.807411	1.4644
28	1.22153	1.58208
29	1.1557	1.47451
30	0.750367	1.49189

## Sheet: M0_Trolox_Gradient_1_hist_data
count	0	1	2	3	4	5	6	7	8	9	10	11	12	13	14	15	16	17	18	19	20	21	22	23	24	25	26	27	28	29
-2	10	8	8	3	3	9	6	1	1	0	6	2	5	12	7	9	4	5	3	1	6	4	6	8	2	8	10	4	3	5
-1.69388	11	8	7	8	7	8	6	3	3	3	9	2	7	12	8	11	13	3	7	5	5	2	3	10	9	10	4	4	3	4
-1.38776	15	14	10	9	12	14	7	6	5	2	13	4	14	10	6	19	9	4	6	8	14	12	6	8	9	10	15	6	8	2
-1.08163	20	9	19	6	17	15	3	9	4	5	19	5	13	13	7	15	15	8	6	9	16	11	11	12	6	16	8	14	4	4
-0.77551	24	13	16	9	16	18	5	8	6	5	20	2	15	24	7	13	18	5	6	7	16	7	10	12	11	18	18	20	4	10
-0.46939	17	16	25	11	26	26	18	8	11	5	15	10	15	23	9	21	26	7	11	9	21	11	13	15	17	27	18	14	12	6
-0.16327	35	21	30	16	24	27	16	7	17	8	22	13	25	23	15	28	22	14	17	20	23	19	14	20	18	36	24	25	16	14
0.14286	36	31	26	12	29	31	12	12	15	13	38	8	29	34	11	26	32	12	12	15	19	22	25	28	18	41	25	28	7	11
0.44898	33	30	27	23	37	42	20	12	17	10	29	16	31	33	20	34	43	24	9	15	22	16	12	26	20	28	30	33	16	16
0.7551	52	47	48	25	38	51	19	17	20	18	44	18	29	44	17	32	43	17	18	41	26	29	27	35	26	47	36	41	17	17
1.06122	49	41	47	25	49	40	29	25	20	21	44	18	33	39	24	47	40	26	23	30	35	23	41	52	29	36	41	48	25	34
1.36735	50	29	56	28	47	57	42	27	16	26	50	32	45	35	25	41	54	28	39	28	36	40	33	55	41	52	36	56	27	24
1.67347	71	53	70	34	54	65	38	32	37	24	37	23	38	52	35	55	49	29	38	36	53	35	39	53	52	45	58	65	35	45
1.97959	67	52	65	44	45	57	47	35	40	40	67	30	55	67	33	54	60	33	44	44	54	42	57	72	47	61	58	69	40	38
2.28571	53	55	51	35	69	67	51	38	42	48	70	29	64	56	41	43	58	41	50	41	52	55	62	54	51	78	59	65	35	43
2.59184	64	63	58	57	74	76	54	50	58	54	81	50	75	72	45	77	67	51	61	59	60	67	71	97	65	56	70	65	57	74
2.89796	58	77	75	66	91	69	68	59	69	62	78	62	92	77	55	64	65	47	60	82	73	64	72	86	55	89	70	85	68	73
3.20408	72	79	86	80	98	78	88	66	79	72	74	67	85	66	68	66	81	60	78	57	94	73	68	76	84	83	75	88	67	66
3.5102	88	81	81	84	89	68	89	68	73	78	95	101	76	105	77	102	92	63	84	91	104	102	87	77	88	92	100	71	91	80
3.81633	102	98	122	98	105	89	96	98	112	85	86	81	93	100	99	80	108	94	93	116	100	90	91	109	107	84	101	96	88	94
4.12245	78	104	106	109	86	95	93	90	105	86	103	99	103	98	87	84	94	100	103	104	96	107	97	101	90	95	99	95	95	92
4.42857	101	89	98	119	97	90	107	102	108	109	92	113	92	89	98	85	86	98	90	98	97	78	100	104	101	99	89	101	95	84
4.73469	89	89	94	104	84	83	113	92	89	95	100	94	94	70	94	90	73	98	93	102	91	86	113	85	89	83	97	86	91	106
5.04082	65	94	63	94	63	73	91	92	87	103	77	99	77	78	89	79	59	84	95	88	81	86	96	67	86	69	72	83	80	85
5.34694	64	65	56	84	63	59	79	95	87	75	56	76	61	72	91	69	51	91	82	69	79	77	84	56	72	61	69	65	81	70
5.65306	53	46	34	62	52	41	61	71	74	73	53	64	48	59	75	63	55	69	89	64	50	65	54	56	62	57	55	43	69	69
5.95918	37	51	51	43	39	41	49	77	69	66	34	62	51	32	69	46	43	54	68	54	41	48	52	48	54	31	42	46	72	72
6.26531	39	36	27	55	34	31	38	58	57	64	30	59	37	33	49	42	38	49	45	47	34	52	51	28	42	42	31	29	47	40
6.57143	21	29	25	35	27	25	39	41	53	53	27	60	17	34	49	40	36	52	49	39	36	39	28	37	42	31	21	29	46	42
6.87755	12	26	17	38	14	24	35	49	48	32	21	52	36	19	43	25	21	44	32	46	41	45	33	18	32	18	33	21	45	55
7.18367	18	18	11	42	25	15	28	42	33	43	15	42	26	14	44	21	23	45	32	32	16	29	30	20	32	10	17	15	40	29
7.4898	16	22	10	30	17	11	26	36	33	42	11	27	15	13	42	14	14	44	26	23	25	31	21	19	19	11	16	12	25	36
7.79592	14	15	11	18	15	11	21	35	20	32	3	35	18	15	19	19	13	45	28	14	5	31	14	13	16	10	7	15	30	28
8.10204	9	13	8	13	11	14	18	32	16	31	11	34	15	7	20	12	13	28	11	20	10	9	18	4	21	9	12	6	30	23
8.40816	4	8	4	18	6	6	12	14	12	23	6	17	10	9	20	8	9	22	16	7	6	12	9	8	11	4	8	7	25	17
8.71429	3	4	6	6	3	10	14	19	10	23	3	18	11	5	9	5	6	14	17	7	6	12	9	1	10	1	13	3	7	12
9.02041	2	6	5	13	4	4	9	5	13	9	6	10	8	3	9	3	5	13	3	10	7	11	5	2	4	4	8	5	18	12
9.32653	2	5	4	5	0	3	6	9	6	4	6	12	2	3	8	9	3	19	8	7	2	11	6	2	11	3	6	1	15	11
9.63265	1	7	2	4	3	2	4	8	7	10	4	16	2	2	13	1	4	7	2	10	2	4	6	3	4	4	9	3	8	0
9.93878	2	4	3	1	2	0	4	6	2	7	2	5	4	3	2	3	2	10	1	4	3	4	2	1	3	2	2	3	13	5
10.2449	0	3	2	2	0	2	4	7	2	4	1	1	2	3	3	1	4	5	2	5	1	4	3	1	2	1	3	0	5	6
10.551	0	1	0	0	0	1	2	0	1	10	0	2	1	1	4	1	2	4	2	2	3	0	1	1	3	0	0	0	3	0
10.8571	1	1	0	1	0	1	1	9	2	0	0	2	1	3	4	1	0	0	1	1	1	2	1	0	1	1	0	1	3	3
11.1633	0	0	0	0	0	0	2	3	0	2	0	1	0	0	4	2	0	3	2	1	0	0	0	0	1	0	1	0	1	1
11.4694	0	0	0	0	0	0	1	4	0	3	0	1	1	0	0	0	1	2	1	0	0	1	0	0	0	0	0	0	1	1
11.7755	0	0	1	0	0	0	0	5	1	1	0	1	0	0	1	2	1	0	0	0	0	0	0	0	0	0	0	0	3	0
12.0816	0	2	0	0	0	0	0	0	1	0	0	2	0	1	0	0	0	0	0	1	0	0	0	0	0	1	0	0	0	0

## Sheet: M0_Trolox_Gradient_1_hist_param
Timestamp	μ	σ2
1	3.58914	2.24806
2	3.95563	2.04658
3	3.65602	2.00903
4	4.43603	1.79886
5	3.6967	2.02636
6	3.56388	2.22986
7	4.30298	1.86453
8	4.77007	1.99124
9	4.56981	1.8751
10	4.72966	2.01621
11	3.71412	2.00759
12	4.7457	1.95321
13	3.91224	2.0178
14	3.76787	2.07296
15	4.69809	1.96199
16	3.93462	2.21797
17	3.6978	2.19841
18	4.79495	2.12622
19	4.48613	1.92037
20	4.33718	1.89168
21	4.02863	1.89755
22	4.31343	2.05267
23	4.21785	1.93131
24	3.73458	1.99574
25	4.21425	1.99542
26	3.66216	2.10739
27	3.87477	1.99462
28	3.68905	2.06391
29	4.60647	2.05256
30	4.48607	2.05823

## Sheet: M5_Trolox_Gradient_1_hist_data
count	0	1	2	3	4	5	6	7	8	9	10	11	12	13	14	15	16	17	18	19	20	21	22	23	24	25	26	27	28	29
-2	22	12	8	6	13	9	14	4	13	9	24	14	11	10	12	13	15	11	23	15	4	16	30	9	10	13	21	16	13	9
-1.69388	39	27	5	10	23	18	39	11	18	6	29	25	17	27	26	11	13	19	20	25	17	11	36	13	28	24	23	44	27	14
-1.38776	48	40	18	28	46	21	47	14	20	23	46	23	37	46	32	22	23	27	38	39	13	29	42	18	32	23	30	41	43	22
-1.08163	61	44	37	27	63	29	53	25	30	37	58	25	43	59	37	42	46	42	59	59	26	34	64	31	55	52	45	52	52	25
-0.77551	80	81	47	52	95	44	74	35	45	65	72	52	69	65	75	44	64	74	78	75	51	49	76	39	78	68	69	83	79	49
-0.46939	95	113	72	54	108	50	86	76	68	91	111	83	88	93	80	58	89	103	105	93	60	76	93	58	117	77	104	108	89	69
-0.16327	123	144	89	84	136	102	140	70	99	119	130	104	107	126	123	89	93	114	111	134	96	109	142	84	128	147	109	122	150	101
0.14286	140	136	119	139	152	131	151	128	115	135	146	142	145	152	151	119	152	144	157	147	126	123	181	127	162	153	157	154	157	117
0.44898	148	184	153	162	165	153	187	171	173	156	160	156	145	155	179	144	147	169	175	162	164	161	190	143	186	182	203	154	186	161
0.7551	198	173	189	175	188	178	166	187	197	200	155	202	183	171	166	176	176	193	172	177	179	183	170	165	185	156	185	201	197	173
1.06122	161	170	166	146	145	180	170	177	169	189	155	172	182	156	164	167	157	162	155	155	195	172	143	182	152	193	175	158	147	185
1.36735	130	150	164	147	134	171	121	164	167	160	129	142	154	138	155	157	156	139	150	128	171	147	120	162	144	152	131	130	133	166
1.67347	94	94	126	130	97	130	102	130	106	100	105	117	104	103	110	146	138	126	97	93	146	122	83	136	111	105	122	99	98	130
1.97959	64	68	92	102	60	117	64	109	102	90	70	84	90	74	76	101	90	93	78	73	91	119	60	107	72	71	71	62	64	112
2.28571	54	48	91	90	47	82	49	79	67	76	56	80	63	64	59	85	56	65	57	57	80	76	41	81	42	53	52	48	46	79
2.59184	24	38	48	70	30	56	25	63	57	37	33	47	49	38	37	71	42	28	28	44	56	43	24	60	26	28	31	26	30	62
2.89796	20	17	45	41	25	46	17	52	46	35	23	26	33	24	31	34	35	22	24	19	38	34	28	56	18	30	15	27	19	19
3.20408	16	7	35	39	15	25	17	33	27	12	20	21	18	14	19	28	19	12	9	19	30	26	9	24	9	15	11	12	8	26
3.5102	12	4	20	18	4	13	14	16	13	12	2	18	11	10	12	17	16	7	5	16	14	17	7	37	3	9	6	8	2	11
3.81633	9	1	16	16	5	5	9	13	11	6	9	10	8	4	4	13	8	3	8	11	10	5	7	13	6	5	4	6	5	17
4.12245	0	0	8	8	1	3	1	6	2	4	4	8	4	6	6	7	10	4	2	1	4	9	1	8	2	6	2	2	2	7
4.42857	1	2	2	3	3	0	0	4	2	4	3	3	3	3	3	3	6	1	3	2	2	1	1	8	1	0	1	3	1	9
4.73469	0	0	7	1	2	0	1	2	2	3	0	2	3	0	3	5	3	0	1	2	2	1	0	2	0	2	0	3	0	3
5.04082	1	1	1	2	0	0	1	0	1	1	2	1	1	1	3	0	0	0	2	0	1	1	0	0	0	0	2	0	0	1
5.34694	0	0	0	1	0	0	0	4	1	1	0	0	0	0	0	0	1	0	1	0	2	1	0	0	0	0	0	0	0	4
5.65306	0	0	1	1	0	0	0	1	1	0	1	0	0	0	1	0	2	1	0	0	2	0	1	0	1	0	0	0	0	3
5.95918	0	0	1	0	0	0	0	1	0	1	0	0	0	0	0	0	0	0	2	0	0	0	0	1	0	0	0	1	0	0
6.26531	0	0	0	0	1	0	0	1	0	1	0	0	0	0	1	0	1	0	0	0	1	0	0	0	0	0	1	0	0	0
6.57143	0	0	0	0	0	0	0	0	0	0	0	0	0	0	1	0	0	0	1	0	0	0	0	0	0	0	0	0	0	0
6.87755	0	0	0	0	0	0	0	0	0	0	0	0	0	0	0	0	0	0	0	0	0	0	0	0	0	0	0	0	0	0
7.18367	0	0	0	0	0	0	0	0	0	0	0	0	0	0	0	0	0	0	0	0	0	0	0	0	0	0	0	0	0	0
7.4898	0	0	0	0	0	0	0	0	0	0	0	1	0	0	0	0	0	0	0	0	0	0	0	0	0	0	0	0	0	0
7.79592	0	0	0	0	0	0	0	0	0	0	0	0	0	0	0	0	0	0	0	0	0	0	0	0	0	0	0	0	0	0
8.10204	0	0	0	0	0	0	0	0	0	0	0	0	0	0	0	0	0	0	0	0	0	0	0	0	0	0	0	1	0	0
8.40816	0	0	0	0	0	0	0	0	0	0	0	0	0	0	0	0	0	0	0	0	0	0	0	0	0	0	0	1	0	0
8.71429	0	0	0	0	0	0	0	0	0	0	0	0	0	0	0	0	0	0	0	0	0	0	0	0	0	0	0	0	0	0
9.02041	0	0	0	0	0	0	0	0	0	0	0	0	0	0	0	0	0	0	0	0	0	0	0	0	0	0	0	0	0	0
9.32653	0	0	0	0	0	0	0	0	0	0	0	0	0	0	0	0	0	0	0	0	0	0	0	0	0	0	0	0	0	0
9.63265	0	0	0	0	0	0	0	0	0	0	0	0	0	0	0	0	0	0	0	0	0	0	0	0	0	0	0	0	0	0
9.93878	0	0	0	0	0	0	0	0	0	0	0	0	0	0	0	0	0	0	0	0	0	0	0	0	0	0	0	0	0	0
10.2449	0	0	0	0	0	0	0	0	0	0	0	0	0	0	0	0	0	0	0	0	0	0	0	0	0	0	0	0	0	0
10.551	0	0	0	0	0	0	0	0	0	0	0	0	0	0	0	0	0	0	0	0	0	0	0	0	0	0	0	0	0	0
10.8571	0	0	0	0	0	0	0	0	0	0	0	0	0	0	0	0	0	0	0	0	0	0	0	0	0	0	0	0	0	0
11.1633	0	0	0	0	0	0	0	0	0	0	0	0	0	0	0	0	0	0	0	0	0	0	0	0	0	0	0	0	0	0
11.4694	0	0	0	0	0	0	0	0	0	0	0	0	0	0	0	0	0	0	0	0	0	0	0	0	0	0	0	0	0	0
11.7755	0	0	0	0	0	0	0	0	0	0	0	0	0	0	0	0	0	0	0	0	0	0	0	0	0	0	0	0	0	0
12.0816	0	0	0	0	0	0	0	0	0	0	0	0	0	0	0	0	0	0	0	0	0	0	0	0	0	0	0	0	0	0

## Sheet: M5_Trolox_Gradient_1_hist_param
Timestamp	μ	σ2
1	0.811038	1.10207
2	0.819171	1.04609
3	1.18323	1.06985
4	1.20782	1.12987
5	0.74961	1.08926
6	1.21305	1.03754
7	0.801095	1.04604
8	1.22006	1.03081
9	1.12928	1.01944
10	1.01528	1.02026
11	0.804801	1.1483
12	1.0489	1.0281
13	1.00293	1.08456
14	0.873573	1.11663
15	0.936052	1.05442
16	1.23699	1.08598
17	1.0414	1.08479
18	0.947146	1.05451
19	0.8491	1.08054
20	0.833844	1.10815
21	1.18876	0.999009
22	1.11848	1.07321
23	0.704884	1.02321
24	1.26113	1.08048
25	0.807371	1.02932
26	0.89991	1.01283
27	0.884771	0.988351
28	0.79704	1.07278
29	0.786329	1.00663
30	1.18194	1.03271

[truncated: 20 more sheets: C3_Trolox_Gradient_1_hist_data, C3_Trolox_Gradient_1_hist_param, M0_Trolox_Gradient_2_hist_data, M0_Trolox_Gradient_2_hist_param, M5_Trolox_Gradient_2_hist_data, M5_Trolox_Gradient_2_hist_param, C3_Trolox_Gradient_2_hist_data, C3_Trolox_Gradient_2_hist_param, M0_Trolox_Gradient_5_hist_data, M0_Trolox_Gradient_5_hist_param, M5_Trolox_Gradient_5_hist_data, M5_Trolox_Gradient_5_hist_param, C3_Trolox_Gradient_5_hist_data, C3_Trolox_Gradient_5_hist_param, M0_Trolox_Gradient_10_hist_data, M0_Trolox_Gradient_10_hist_para, M5_Trolox_Gradient_10_hist_data, M5_Trolox_Gradient_10_hist_para, C3_Trolox_Gradient_10_hist_data, C3_Trolox_Gradient_10_hist_para]
