# Supplementary material for: AI‐Assisted Digital Single‐Molecule Activity Tracker for Decoupling Intrinsic Heterogeneity from Photo‐Oxidative Damage in High‐Photon‐Flux Enzymology
Source: Adv Sci (Weinh). 2026 Jun 18:e76238. Online ahead of print. doi: 10.1002/advs.76238 (PMC13336840; doi:10.1002/advs.76238)
Supplement: Supplementary file 2 — Supporting File 2: advs76238‐sup‐0002‐DataFile.zip. [file ADVS-9999-e76238-s001.zip › Data S10.xlsx]

## Sheet:  Kinetic profiling of polymeras
Laser time	0 min						5 min						10 min						20 min						30 min
phi 29 pol.	µ (Mean±Sd)		σ2(Mean±Sd)		θ%(Mean±Sd)		µ (Mean±Sd)		σ2(Mean±Sd)		θ%(Mean±Sd)		µ (Mean±Sd)		σ2(Mean±Sd)		θ%(Mean±Sd)		µ (Mean±Sd)		σ2(Mean±Sd)		θ%(Mean±Sd)		µ (Mean±Sd)		σ2(Mean±Sd)		θ%(Mean±Sd)
C1	6.53	0.32	0.79	0.12	21.1	1.8	5.64	0.38	0.88	0.14	22.6	2.1	5.16	0.42	1.14	0.22	30.7	3.7	4.83	0.44	1.46	0.31	36.59	4.2	4.37	0.46	2.31	0.45	45.8	5.5
M3	5.58	0.28	0.47	0.08	27.3	2.4	5.37	0.35	0.57	0.11	30.66	3.1	4.89	0.39	0.88	0.18	31.22	3.5	4.68	0.42	1.34	0.28	39.88	4.3	4.12	0.48	2.47	0.41	53.7	6.1
C2	5.07	0.25	0.64	0.1	19.71	1.5	4.57	0.29	0.65	0.11	21.08	1.8	4.32	0.38	0.86	0.16	26.17	2.9	4.09	0.38	1.03	0.24	31.07	3.6	3.61	0.42	1.69	0.37	39.4	4.8
M0	4.72	0.21	0.61	0.09	25.8	2.2	4.56	0.28	0.68	0.12	27.5	2.4	4.32	0.31	1.49	0.21	35.03	4.3	4.11	0.37	1.74	0.3	37.11	4.6	3.97	0.43	3.05	0.5	43.1	5.3
M1	1.86	0.09	0.16	0.03	10.4	1.1	1.65	0.12	0.19	0.04	13.93	1.9	1.61	0.14	0.42	0.09	16.28	3.1	1.57	0.16	0.92	0.18	18.12	2.6	1.44	0.19	1.52	0.36	26.5	3.1
M5	0.99	0.05	0.22	0.04	12.5	1.4	0.91	0.08	0.22	0.05	13.07	1.7	0.88	0.11	0.41	0.1	15.81	2.1	0.85	0.13	0.95	0.21	17.47	2.7	0.81	0.15	1.64	0.33	20.7	3.1
C3	0.8	0.04	0.34	0.06	17.5	1.9	0.79	0.06	0.34	0.07	17.85	2.2	0.79	0.1	0.62	0.14	20.26	2.5	0.78	0.11	0.93	0.22	23.15	2.9	0.76	0.14	1.86	0.39	25.36	3.4

## Sheet: Kinetic profiling of polymerase
Buffer	Inception						Gradient 1						Gradient 2						Gradient 3
concentration	1.0 mM DTT						0.5 mM DTT						0.5 mM DTT						1.0 mM DTT
	0 mM Trolox						0 mM Trolox						2 mM Trolox						2 mM Trolox
phi 29 pol.	µ (Mean±Sd)		σ2(Mean±Sd)		θ%(Mean±Sd)		µ (Mean±Sd)		σ2(Mean±Sd)		θ%(Mean±Sd)		µ (Mean±Sd)		σ2(Mean±Sd)		θ%(Mean±Sd)		µ (Mean±Sd)		σ2(Mean±Sd)		θ%(Mean±Sd)
C1	4.37	0.46	2.31	0.45	45.8	5.5	3.02	0.45	2.87	0.48	45.72	5.8	4.25	0.38	1.98	0.29	38.09	4.2	4.64	0.32	1.3	0.18	30.7	3.1
M3	4.12	0.48	2.47	0.41	53.7	6.1	2.82	0.42	2.92	0.49	49.43	6.6	3.89	0.35	2.33	0.32	56.6	7.1	4.27	0.3	1.36	0.15	41.09	4.8
C2	3.61	0.42	1.69	0.35	39.4	4.5	3.01	0.41	2.07	0.38	39.28	4.9	3.49	0.31	1.48	0.25	29.79	3.8	4.34	0.29	0.86	0.12	26.88	3.6
M0	3.97	0.43	3.05	0.49	43.1	5.1	2.94	0.44	3.22	0.52	36.9	4.9	3.81	0.32	2.44	0.35	38.86	4.3	4.17	0.25	1.85	0.21	35.19	3.9
M1	1.44	0.19	1.52	0.27	26.5	3.3	0.72	0.11	1.57	0.31	27.92	3.9	1.13	0.12	1.54	0.24	20.7	2.8	1.36	0.08	1.03	0.15	13.19	3.2
M5	0.81	0.15	1.64	0.33	20.7	3	0.63	0.09	1.83	0.35	22.1	3.4	0.8	0.07	1.62	0.22	19.37	2.6	0.91	0.05	0.81	0.1	15.56	3.1
C3	0.76	0.14	1.86	0.39	25.36	3.4	0.51	0.08	1.94	0.42	23.18	3.8	0.69	0.08	1.72	0.26	27.4	3.8	0.77	0.06	1.02	0.16	24.33	3.4
·Polymerase variants were subjected to 30 mW laser irradiation for 30 minutes in reaction buffers with varying DTT and Trolox concentrations to evaluate protective efficacy. ·Inception: Native control (Standard buffer with 1.0 mM DTT, No Laser). ·Gradient 1 (Insufficient DTT): Buffer containing 0.5 mM DTT (No Trolox). Represents a sub-optimal reducing environment, leading to increased oxidative d…

## Sheet: Laser time 0 ℃ 30 ℃ 50 ℃ 60 ℃ 7
Laser time	0 ℃						30 ℃						50 ℃						60 ℃						70 ℃
phi 29 pol.	µ (Mean±Sd)		σ2(Mean±Sd)		θ%(Mean±Sd)		µ (Mean±Sd)		σ2(Mean±Sd)		θ%(Mean±Sd)		µ (Mean±Sd)		σ2(Mean±Sd)		θ%(Mean±Sd)		µ (Mean±Sd)		σ2(Mean±Sd)		θ%(Mean±Sd)		µ (Mean±Sd)		σ2(Mean±Sd)		θ%(Mean±Sd)
C1	6.53	0.31	0.79	0.08	21.1	1.8	6.32	0.32	0.77	0.09	21.17	2.1	6.43	0.35	0.77	0.1	21.17	1.9	6.51	0.33	0.77	0.08	21.17	2.1	6.7	0.38	0.77	0.1	21.17	1.8
M3	5.58	0.28	0.47	0.05	27.3	2.5	5.52	0.27	0.45	0.06	27.34	2.2	5.49	0.3	0.45	0.06	27.34	2.6	5.65	0.29	0.45	0.07	27.34	2.8	5.5	0.32	0.45	0.06	27.34	2.3
C2	5.07	0.24	0.64	0.07	19.71	1.6	5.08	0.22	0.62	0.06	19.76	1.8	5.28	0.26	0.62	0.07	19.76	1.5	4.87	0.21	0.63	0.08	19.76	1.8	5.15	0.25	0.62	0.07	19.76	1.7
M0	4.72	0.21	0.61	0.06	25.8	2.2	4.56	0.19	0.6	0.07	25.85	2.1	4.74	0.23	0.6	0.06	25.85	2.3	4.56	0.22	0.6	0.07	25.85	2.4	4.62	0.2	0.6	0.07	25.85	2.2
M1	1.86	0.08	0.16	0.02	10.4	0.9	1.78	0.09	0.15	0.02	10.41	1.3	1.85	0.1	0.15	0.03	10.41	0.8	1.88	0.09	0.15	0.02	10.41	1.2	1.91	0.11	0.15	0.03	10.41	0.9
M5	0.99	0.05	0.22	0.03	12.5	1.2	1.1	0.06	0.22	0.02	12.52	1.3	0.77	0.05	0.22	0.02	12.52	1.2	0.79	0.05	0.22	0.02	12.52	1.1	1.02	0.06	0.22	0.03	12.52	1.1
C3	0.8	0.04	0.34	0.03	17.5	1.6	0.86	0.05	0.34	0.03	17.53	1.7	0.85	0.05	0.34	0.04	17.53	0.2	0.99	0.07	0.34	0.03	17.53	1.5	0.94	0.06	0.34	0.02	17.53	1.2
