# Supplementary material for: AI‐Assisted Digital Single‐Molecule Activity Tracker for Decoupling Intrinsic Heterogeneity from Photo‐Oxidative Damage in High‐Photon‐Flux Enzymology
Source: Adv Sci (Weinh). 2026 Jun 18:e76238. Online ahead of print. doi: 10.1002/advs.76238 (PMC13336840; doi:10.1002/advs.76238)
Supplement: Supplementary file 2 — Supporting File 2: advs76238‐sup‐0002‐DataFile.zip. [file ADVS-9999-e76238-s001.zip › Data S1.xlsx]

## Sheet: Template Method
Time	1	2	3	4	5	6	7	8	9	10	11	12	13	14	15	16	17	18	19	20	21	22	23	24	25	26	27	28	29	30	31	32	33	34	35	36	37	38	39	40	41	42	43	44	45	46	47	48
0	9483	9277	9291	9399	9205	9412	9762	9505	9672	9288	9270	9636	9417	9255	9599	9531	9365	9731	9296	9149	9227	9330	9491	9222	9370	9650	8473	9766	9468	9458	8963	9296	9868	7940	9507	9169	9280	9001	9397	9026	9250	8256	8727	9765	9041	9062	8608	7361
15	9566	9314	9113	9043	9446	9418	9419	9372	9329	9793	9462	9158	9426	9110	9714	9364	9266	9516	9071	8951	9530	8952	9988	9415	9169	9080	8980	9346	9901	9451	9205	9198	9204	8538	9348	9483	8878	9446	9428	9330	9179	8322	9202	9358	8965	9393	9053	7801
30	9760	9550	9727	9504	9295	9992	9562	9597	9702	9637	9663	9405	9734	9616	9489	9621	9809	9846	9208	9646	9317	9039	9610	9351	9269	9780	9244	9725	9207	9693	9773	9445	9568	8346	9988	9749	9864	9680	9122	9465	9703	9140	9254	9478	9690	9427	9717	8207
45	9690	9835	9784	9564	9507	9411	9542	9260	9689	9819	9625	9597	9668	9266	9454	9353	9580	9421	9714	9102	9705	9809	9323	9176	9503	9750	8828	10231	9512	9842	9631	9742	9747	8992	9734	9880	9374	9377	9873	9326	9464	9075	9161	9766	9600	9380	9577	8391
60	9673	9273	9577	9871	9315	9662	10290	9832	9815	9560	9508	9510	9490	9635	9914	9458	9966	9661	9630	9588	9548	9680	9860	9819	9525	9624	9482	9490	9569	9593	9144	9835	9715	9213	9687	9514	9614	9346	9889	9796	9653	9345	9287	9447	9401	9521	9567	8715
75	9523	10011	9664	9641	9881	9671	9461	9791	9959	9676	10136	9854	9595	9629	10195	9785	9560	9626	9760	9829	9437	9303	9713	9700	9665	9897	9296	9641	9799	9624	9706	9888	10076	9136	9687	9794	9698	9584	9811	9828	9696	9723	9369	9625	9654	9473	9579	9150
90	10020	9984	10048	10028	10114	9992	9979	9612	10009	9970	10331	9946	9427	9932	10125	10351	9649	9817	9918	9855	9673	9957	9935	9997	9808	9890	9736	9665	9400	9815	9744	10156	9832	9979	10225	9930	10024	10096	9559	9854	10122	9987	9701	9960	9490	9572	9762	9091
105	9476	9477	9633	9546	9593	9801	9664	9710	9688	9526	9734	9887	9674	9417	10007	9219	9489	9761	9701	9116	9403	9678	10031	9812	9744	9705	9769	9965	9926	9737	9856	9774	9760	9606	9926	9677	9464	9331	9675	8994	9533	9710	9521	9432	9499	9611	9493	9107
120	9786	9987	9422	9557	9890	9784	9803	9914	10081	9751	9569	9704	9737	9684	9890	9116	9564	9773	9699	9356	9471	9983	9217	9595	9952	9479	9655	9736	9380	9523	10605	9952	9871	9884	9579	9898	9254	9247	9976	9435	9963	9855	9154	9750	8945	9039	9711	9241
135	10165	9943	9991	9788	9667	10031	10025	9724	9936	10115	10195	9825	9699	10123	9783	9793	9771	9985	9770	10007	9689	10006	9887	9543	10117	10051	10309	9794	9592	10186	10466	9986	9603	9945	9912	9740	10243	9932	9760	9942	10131	9980	9887	9613	9519	9759	10390	9324
150	9604	9605	9786	10230	9818	9851	10183	9728	9627	9928	10065	9693	10022	9996	10038	10134	10003	9690	10125	10000	9896	10131	10036	10100	9981	9772	10179	9782	9946	9705	10121	10041	9929	10050	9754	9817	10065	10119	9629	9589	10025	9802	9838	10433	9803	10090	9823	9748
165	9613	9966	9944	9896	9806	9766	9525	9780	9479	9774	9805	9619	9681	10164	9762	9571	9659	9698	9958	9734	9635	9745	9668	10021	9714	9942	10129	9645	9973	9889	9909	9900	9605	9804	9664	9704	9833	10013	9803	10195	9650	9878	9593	9681	9868	10062	10031	9697
180	10341	10082	10253	9692	10100	10262	10214	10140	10441	10055	10085	10255	10033	9994	10100	10514	10235	10228	9911	10043	10154	10038	10081	9634	10176	10022	9776	10084	9915	9979	9834	9606	10445	10072	10244	10017	10192	10197	10050	9944	9919	10133	9883	10084	9940	9628	10071	10277
195	9642	10243	10047	10090	9871	9649	10052	9916	10233	9762	10160	10046	9793	9785	10322	9444	9856	10021	9945	9706	10050	9898	10030	9724	9903	10131	10051	10035	9878	10193	10428	10219	9883	9565	10011	10128	10081	9632	10102	9730	10320	10140	10440	10067	10007	9788	9864	10216
210	10798	10102	9967	10090	10403	10469	10023	10433	10218	10479	9882	10384	10468	10059	9775	10334	10244	10361	10059	10514	10262	10185	10183	10518	10224	10131	9863	10451	10286	10232	9706	10232	10136	10507	10324	10332	9826	10037	10414	10539	10082	10046	10244	9733	10381	10430	10208	10059
225	10063	10792	10271	10515	10843	10074	9899	10312	10450	10076	10627	10223	10237	9718	10162	10330	9920	10046	10294	10328	9997	10231	10089	10282	10310	10151	9973	10378	10556	10020	10402	9894	10190	10198	10374	10466	10126	10039	10483	9912	10270	10180	9871	10960	9709	10224	10154	10202
240	10470	10584	10326	10089	10667	9970	9882	10218	10511	10232	10105	10427	10484	10166	10193	10212	10293	10214	10392	9736	10122	10330	10033	10186	10031	10478	10217	10327	10311	10260	9947	9893	10084	10268	10308	10490	10256	9990	10080	9945	10472	10565	9742	10098	9957	9906	10584	10044
255	10504	10386	10508	10575	10255	10313	10401	10401	10469	10935	10964	10315	10628	10426	10104	10490	10316	10396	10283	10836	10480	10500	10161	10541	10794	10201	10617	10363	10346	10566	10118	10929	10063	10144	10358	10708	10627	10582	10531	10618	10413	10629	10662	10254	10006	10303	10501	10501
270	10656	10493	10243	10298	10480	10149	10357	10584	10511	10180	10215	10472	10432	10310	10637	9928	10346	10345	10372	10345	10109	10315	10560	10343	10600	10292	10478	10715	10589	10123	10043	10369	10652	10183	10481	10764	10241	9991	10245	9877	10318	10621	10437	10167	9688	10374	10646	10615
285	10536	10077	10202	9888	10450	10343	10169	10304	10556	10385	10913	10617	10110	10052	10692	10216	10043	10240	10324	10185	10485	10345	10131	10205	10254	9959	10102	10039	10226	10638	10192	10149	10225	10440	10224	10709	10182	10741	10472	9765	10516	10567	10324	9562	9931	10788	10521	10457
300	10635	10851	11150	10711	10779	10319	10704	10419	10676	10904	11163	10697	11001	10988	10986	10276	10705	10554	11005	10586	10523	10280	10715	10789	11075	11467	11008	10775	10337	10643	10593	11149	11356	9388	11041	10623	11624	10838	10630	11117	11102	10884	10930	10820	10613	11138	11107	10364
315	10526	10908	10814	10390	10692	10427	10852	10822	10651	10276	10834	10981	10790	10293	10523	10594	10546	10512	10685	10790	10481	10551	10415	10619	10633	10515	10409	10423	10541	10663	10286	10825	10349	10735	10390	10608	10688	10557	10633	10369	10446	10676	10434	10374	10207	10387	11129	10690
330	11546	10838	10949	10662	10495	11164	11077	10655	10499	10621	10816	11009	10481	10817	11003	10934	10752	10818	10583	11241	10675	10624	10990	10898	10915	10601	10594	10813	10981	10976	10390	10620	10577	10570	10738	10980	11121	11042	10790	10219	10944	10741	11657	10149	10250	10885	10856	10897
345	10536	10663	10642	10456	10679	9929	10541	10207	10938	10593	10457	10315	10708	10087	10540	10208	10072	10157	10592	10296	10357	10452	10479	10641	10987	10375	10440	10678	10690	10994	11056	10703	10230	10334	10012	10371	10258	10419	10833	10555	10500	10732	10513	10890	10240	10323	10950	10434
360	10554	10763	10590	10926	10964	10758	10823	10598	11093	10957	10876	11110	10663	10331	10736	10884	10887	10697	10642	10741	10755	10632	10110	10942	10561	10519	11040	10667	10532	10897	10800	10730	10570	10703	10609	10700	10490	10928	11153	10490	11378	11287	10770	10823	10106	10756	11073	10732
375	10720	10989	10716	10560	10710	10433	11094	10932	11164	10332	10878	10560	10986	10510	11099	10354	10550	11350	10738	10689	11081	10889	10744	10536	11099	10574	10807	11015	10946	10727	11088	10562	10729	10694	10548	11157	10277	10122	11124	10315	10732	10386	10713	10694	10827	10801	10728	11007
390	10836	10647	10955	10757	10807	10895	10829	10733	11138	10974	10872	11025	10953	10792	11261	10604	10898	10815	10909	11212	11078	11115	10980	10831	11178	10666	10744	10832	11312	10920	10993	10403	11301	10657	10662	11093	10508	11023	11502	10366	10858	11305	10534	10533	10425	11131	10937	10928
405	10603	11266	11181	11041	11386	10890	11144	10825	11022	11051	11223	11240	11445	11079	10948	11093	10961	11317	11118	11003	11087	10756	10824	11067	10865	10849	11040	11396	11535	11258	10722	11022	11287	10883	10839	11350	11162	10945	11294	10637	11356	10978	11324	10904	10796	10910	11483	11294
420	11164	10862	11564	10642	10922	11048	10875	10629	11220	11354	11274	11146	11210	10900	11038	11164	10834	10710	10873	10808	10939	10945	10956	11078	11401	11073	11087	11203	11270	11465	10406	11199	11046	9550	11220	10911	11991	11378	11128	11213	11190	10935	10980	11941	11196	11015	11633	11023
435	10991	11040	11330	10767	11188	10907	10691	10627	11078	11140	11198	11287	11206	11108	11477	10730	11148	11002	11154	11188	11100	10738	11591	10820	10758	11227	10649	10999	11254	11254	10663	11018	11178	9414	11487	10882	11441	11586	11351	11646	11445	10842	11186	10744	10738	11004	11237	11272
450	10976	10952	11028	10744	11268	10793	11252	10879	11547	10948	10843	11535	10778	10970	11382	11065	11176	11019	10861	11045	11079	11294	10958	10914	11127	10491	10838	11317	11279	10990	11520	10490	10219	10991	11041	10996	10336	11011	11129	10357	11378	11375	10655	11954	10607	10857	11235	11141
465	11059	11555	11393	10739	11367	11712	11444	11384	11524	11193	11433	11423	11146	11066	11561	10555	11490	11462	11641	11085	11425	10465	11217	11251	11303	11124	10578	11269	11223	11258	10480	11015	11499	9467	11172	11636	11584	11327	11571	11175	11486	11315	10791	11601	11686	11714	11870	11380
480	11203	10879	11146	11129	11050	11174	11346	11392	10802	11139	10515	11203	11334	10707	11473	11122	11091	10900	10987	10871	11070	12086	10979	10760	11222	10346	10673	11295	11145	11702	11945	10502	10915	11675	10076	11313	10198	11006	11481	10127	11295	11984	10456	10879	9836	10757	11690	11254
495	11246	10932	11142	11212	10861	11682	11591	11287	11075	11244	11140	11482	11264	11026	11224	10981	11398	11264	11475	11546	11033	11409	11402	11477	11372	10624	11652	11110	11429	11645	11062	11201	11292	11013	10965	11015	10781	11214	11898	11071	11398	11566	11479	10973	10760	11219	11741	11157
510	11003	11018	11275	11171	11165	11767	11512	11210	11415	11515	11375	11212	11164	11356	11738	10957	11294	11500	11493	11432	11257	11131	11495	11275	11189	11508	11332	11152	11056	11034	11205	11429	11672	9707	11655	11341	11560	11507	11470	11625	11633	11866	11847	11206	11591	12076	12335	11346
525	11327	11741	11525	11325	11166	11098	11242	11346	12191	11576	11707	11283	11648	11388	11534	11194	11370	11084	11903	11426	11221	11203	11399	11188	11580	11582	11303	11543	11852	11726	11086	11484	12007	10128	11862	11869	11802	11673	11341	11565	11921	11864	12065	11918	11593	11969	11990	11475
540	12034	11591	11682	11708	11457	11390	11129	11219	12160	11671	11717	11333	11794	11689	11217	11642	11712	11415	11467	11636	11340	11868	11583	11719	11890	11283	11426	11945	11857	11555	12047	11555	11607	11545	11133	12008	11326	11747	11732	11608	11719	12120	11789	11674	11352	11655	12223	11228
555	11631	11173	11810	11466	11279	11543	12096	11818	11581	11464	11680	12191	11623	11780	11580	11338	11943	11355	11267	11766	11620	11539	10938	10910	11929	10727	10937	11156	11607	11639	12558	10578	11202	12008	10756	10816	11251	11672	11946	10590	12134	12057	10972	12606	9848	10804	12562	10918
570	11564	11672	12181	11824	11498	11787	12113	11758	12031	11818	11732	11681	11760	11519	11510	11507	11933	11976	11582	11668	11679	11494	11673	11555	11794	12673	11919	12108	11836	12005	11807	11955	11863	10106	12061	11805	12448	12156	11585	12208	12048	12039	12059	12503	11874	11971	13031	11860
585	12007	11785	11957	12191	11875	11745	11856	11656	11885	11802	12086	11569	11917	11619	11610	11650	11482	11835	11778	11775	12015	11559	11797	11769	11793	11878	12082	12264	11642	12161	11094	12627	12143	10222	12457	12020	12631	12096	11846	12164	12538	11416	11725	12235	12130	12824	12771	11654
600	11412	11732	11871	11718	11912	11422	11716	11448	12274	11794	12114	11907	12015	11542	11898	11119	11647	11559	11773	11586	11365	10976	11938	11724	12135	11985	11066	12193	11760	11940	11736	11706	12332	9984	12534	11399	12216	11764	12216	12369	11916	11968	11891	12325	12218	12077	12815	11735
615	11501	11621	11622	11678	11706	11437	11653	11834	11957	11996	11592	11544	11846	11906	12006	11422	11959	11958	11840	11660	11645	11700	11425	11762	11967	12329	11592	11675	11667	11873	11577	11755	11706	10268	12576	11946	12168	12243	12097	12125	12003	11741	12437	12553	12176	12564	12677	11288
630	11389	12039	11908	11611	12391	11176	11904	11959	12108	11457	12262	12183	12313	11705	11198	11850	11864	11453	12298	11944	11876	12029	11801	11739	12435	11373	11460	12202	11898	12253	11678	11715	11679	12167	11457	12172	12036	11744	11941	11320	12620	12224	11900	11902	11324	12122	12168	11706
645	11914	12089	11924	11692	11853	12294	12076	11854	11850	11763	11798	12074	12119	11272	12293	11689	11576	12021	11592	11727	11735	11421	12403	11700	12216	12427	12085	12271	12506	12245	11505	12160	12638	10217	12446	12683	12337	11953	12491	12034	12209	11884	12095	12363	12825	12417	12620	11814
660	12268	11827	11664	11626	11957	11780	11596	12210	12377	12063	11936	12175	11833	12127	12133	11972	11847	12244	11685	12321	12266	12224	11627	12134	11871	11233	11602	11908	12320	11808	12966	10724	11337	12387	11435	11796	11369	12169	12386	11050	11998	12148	11676	13065	10654	11710	12611	11971
675	12099	12347	11789	12016	12063	12232	12213	12146	12110	12046	11759	12340	11693	12276	12221	11981	12005	11944	11905	12258	12504	12361	12291	12477	12232	11272	11711	12456	12767	12220	11643	11676	11720	12211	11538	12148	11747	12208	12392	12179	12474	12317	11848	11984	11317	12371	12294	12020
690	11518	12068	12178	11763	12278	11807	11821	11611	12281	12211	12581	12245	11826	11806	12014	12073	12222	11988	12362	11797	11829	11586	11814	11982	12065	12769	12021	11863	12082	11930	11468	12300	12532	10294	12344	12514	12625	12861	11964	12066	12458	11887	12600	13188	12373	12640	12846	11971
705	11919	12118	12598	12238	12397	12479	12380	12416	12782	12136	12600	12424	12627	12045	12689	11998	12538	12672	11972	12047	12186	11939	12355	12359	12389	13202	12100	12673	12148	12672	11881	12585	13223	10166	13496	13023	12896	12548	13023	12504	12596	12064	12807	13411	13092	13067	13197	12484
720	12178	12348	12257	11940	11957	12309	12419	11821	12363	12488	12279	12192	12164	12404	12950	12064	11950	12277	11988	12079	12691	11730	12969	12394	12223	12673	12140	12520	11878	12536	11740	12426	12975	10208	13255	12738	12493	12647	12279	12495	12589	12442	12912	12558	12514	12660	12824	12026
735	12223	12668	12520	12118	12102	12395	11924	12592	12239	12118	12097	12383	12182	12698	12434	12227	12337	12323	11745	12008	12246	12702	12483	12698	12016	11477	12399	12655	12756	12463	12352	12248	12024	12546	12020	12305	11856	12590	12694	11925	13375	12813	12160	11969	11884	12854	12954	12394
750	12414	11924	12427	11891	12086	12101	12114	12236	12343	12647	12499	12240	12408	12199	12393	12200	12285	12301	12112	12242	12362	12778	12596	12180	12692	11679	12199	11965	12521	12076	12360	12509	11737	12503	11967	12809	11628	12422	12696	12185	12837	12939	12443	11909	11885	12707	12714	12516
765	12485	12450	12236	12596	12310	12297	12203	12411	12301	12763	12714	12525	12288	12211	12107	12269	12121	12703	12859	12558	12453	12436	12687	12324	12128	12817	12456	12506	12578	12723	12093	12873	12217	10641	12791	12635	12993	12620	12683	12995	12938	12709	12673	12986	13102	12881	13650	12331
780	12185	12682	12160	12100	12359	12044	12080	12115	12606	12705	12313	12305	12221	12376	12489	12237	12274	12051	12437	12391	12247	12460	12233	12410	12659	11691	12412	12969	11913	13035	12609	12739	12644	12099	12017	12969	11463	12826	12742	11951	12412	12724	12509	12119	12551	12500	12266	12310
795	11889	12610	11852	12642	12341	12115	12164	12177	12356	12482	12471	12294	12721	12161	12646	12310	12617	12299	12613	11766	12319	12762	12692	12274	12346	11535	11868	12809	12442	12399	12418	12481	12022	12268	12009	12707	11391	12005	12735	11747	12732	12472	12199	11744	11592	12024	12291	12585
810	12648	12420	12520	12569	12183	12056	12098	12358	12151	12464	12695	12498	12504	12702	12589	12620	12172	12779	12814	12457	12724	12363	12418	12843	12476	13455	12448	12498	12574	12810	12578	13466	13290	10862	13122	13145	12690	12713	12963	12786	12721	13209	12757	13687	13007	13684	13381	12204
825	12262	12208	12130	12497	12354	12245	12229	12169	12623	12152	12388	11961	12584	12116	12726	11989	12549	12432	12368	11667	12083	12024	12132	12604	12650	11822	11724	12544	12544	12742	13887	11917	11753	12475	11819	12716	11336	12073	13373	11866	13267	12474	11814	12499	12172	12781	12240	12588
840	13050	12264	12798	12095	12487	12666	12979	12946	12331	12642	12693	12836	12133	12373	12494	12695	12458	12940	13111	12879	12574	12584	12606	12527	12383	12339	12440	12935	12695	13167	12120	13269	13459	10634	13446	13236	13063	12985	13061	13328	13517	13029	13462	13252	13333	13895	13544	12769
855	12598	12563	12664	12390	12474	12680	13029	12445	13053	12668	12841	12677	12497	12181	13348	12568	12844	12909	12293	12570	12739	12145	13167	12951	12953	12711	12825	13160	13289	13272	12617	13356	13315	10878	13371	12773	13670	12945	13302	13295	13334	12784	13330	13506	13914	13494	13787	12344
870	13127	12729	12140	12832	13163	12920	13182	12841	12504	12622	12817	12919	12912	12566	13031	13188	12747	12804	12788	12550	12506	13298	12562	12806	13245	12308	12794	12601	13238	13111	13239	12503	12748	12434	11913	13501	12697	13233	13359	12671	13005	13085	12895	13594	12288	12504	13169	12805

## Sheet: AI-PPT
time	1	2	3	4	5	6	7	8	9	10	11	12	13	14	15	16	17	18	19	20	21	22	23	24	25	26	27	28	29	30	31	32	33	34	35	36	37	38	39	40	41	42	43	44	45	46	47	48
0	10099.2	9766.99	10228.5	9941.71	9725.72	9744.99	10357.3	10132	10070.3	10203.3	10124.9	10307.6	10012	10088.4	9747.62	9859.08	10085.5	9899.26	9982.82	10252.9	9974.65	9798.16	10105.1	10039.5	9967.61	9954.92	9865.11	9977.99	9421.97	9920.18	9721.87	9893.09	9762.38	9790.13	10092.5	9609.74	9701.01	9946.88	10143.1	9852.6	9872.41	9897.97	10020	9759.62	10025.4	10029.5	9713.19	9587.47
15	10219.5	9790.01	10255.2	9792.79	9802.73	9843.97	10125.2	10013.6	10101.2	9977.97	9935.45	10011.4	10003.8	10056.7	9660.02	10050.9	10041.4	9622.09	9864.63	10090.9	9977.04	9926.54	9913.33	10022.9	9737.09	10061.1	9728.78	9869.3	9593.84	9884.69	9963.36	9924.81	9935.04	9784.32	9973.81	10069.4	9740.25	10023.4	10067	10038.7	9804.19	9922.32	10118	9835.91	9820.62	9953.29	9797.43	9657.23
30	10171.9	9878.26	10156.5	9950.43	9954.42	9962.94	9841.65	9798.57	10003.7	9825.73	9766.1	9911.98	9979.33	9985.18	9627.33	10159.8	9941.85	9614.26	9855.26	9988.55	9970.91	9967.08	9977.85	9877.63	9615.71	10123.7	9687.46	9930.19	9676.51	9963.3	10163	9791.78	9950.03	9803.21	9993.49	10243.9	9870.7	10018.3	9948.8	10165	9800.44	9800.92	9912.19	9875.57	9760.22	9886.18	9744.89	9854.83
45	10144.2	10233	10239.1	10007.3	9996.37	9981.55	10048.6	9972.15	10155.5	10037	9975.73	10081.7	10004.3	10094.6	9797.47	10164	10082.1	9792.9	9932.63	9934.65	9966.08	10036.7	10113	10096.7	9660.29	10150.2	9741.96	10106.9	9725.56	10050.2	10353.1	9953.46	9969.9	9999.11	10073.4	10307.4	10020.6	10079.8	10074.4	10157.4	9915.16	9995.44	10067.6	9923.94	9965.46	9903.38	9903.15	9825.16
60	10329	10318.1	10470.1	10248.2	10099.6	9982.59	10045.8	9924.22	10044.1	10136.9	10231.2	10120.6	10061.1	10348.8	9795.88	10251.8	10147.3	10162.1	10081.1	10047.6	9915.22	10139.1	10325.3	10125.4	9920.91	10228.9	10115	10259.2	9830.09	10338.5	10229.7	9956.86	10005.9	10212.2	10205.5	10041.8	10039.3	10016.6	10177.1	10309	10094.2	10107.2	10111.7	10172.5	10077.1	10117.5	10038.2	10088.1
75	10381	10476	10315.2	10424.6	10318.8	10205.3	10322.1	10082.4	10296.5	10387.2	10298	10291.8	10052.8	10448.1	10006.3	10192.3	10257.4	10350.8	10270.6	10097.7	10103.3	10338.8	10555.4	10266.5	10098.7	10242.8	10277.4	10373.5	9861.86	10338.3	10352.8	9990.56	9948.3	10352.8	10369.2	9963.4	10172.2	10254.9	10250.5	10373.4	10110.5	10265.8	10160	10098.8	10417.6	10264.1	10058.4	10070.1
90	10453.7	10278	10438.6	10198.1	10430.4	10352	10280.7	10067.5	10238.2	10406.8	10237.8	10222	10162.7	10180.1	9851.64	10230.9	10128.3	10231.5	10252.4	10078	10080.1	10370.9	10491	10121.7	10133.2	10102	10198.1	10361.1	10037	10229.4	10097.8	9972.21	9896.22	10323.9	10389.2	9988.73	10087.6	10316.7	10347	10295.6	10103.8	10239.2	10169.6	10121	10397	10396	10147.3	10204.7
105	10580.2	10021	10407.8	10306.1	10567.3	10410.5	10426.5	10211.4	10318.5	10390.3	10252.5	10247.9	10312.8	10165	10041.5	10491	10346	10123.9	10301.6	10245.1	10310.5	10650.2	10465.7	10133.3	10306.1	10136.5	10428.2	10152.4	10317.4	10165.8	10144.5	9964.9	10118	10304	10480.1	9997.49	10105.7	10438.2	10193.3	10444.6	10162.4	10398.8	10440.6	10035.7	10397.2	10446.8	10196.9	10252.1
120	10561.9	10093.6	10247.4	10184.4	10479.5	10384.6	10494.6	10180.8	10361.2	10392.8	10166.7	10202.9	10426.9	10031.1	10131	10449	10268.6	10103.9	10312.1	10278.7	10462.2	10494.6	10507.2	10084.2	10156.4	10191.7	10301	10329.7	10292.5	10162.7	10321.8	10133.7	10279.3	10195	10374.1	10110.2	10245.1	10405.6	10059.3	10337.3	10130.9	10331.9	10149.1	9988.54	10386.6	10262.2	10130.1	10192.8
135	10305.6	10070.6	10237.9	10275.7	10466.8	10236.3	10375	10302.4	10331.1	10304.3	10253.6	10211.1	10425.3	10033	10265	10381.4	10381.5	10130.8	10289.6	10349.9	10494	10570.6	10399.9	10210.7	10251.8	10305.2	10395.7	10274.6	10450.1	10149.6	10418.9	10158	10458.2	10151.4	10418.7	10098.9	10305	10231.1	9953.49	10233.6	10122.6	10333.6	10319.5	10003.8	10275.9	10207.2	10169.8	10151.4
150	10262.5	10328.7	10278	10261.3	10395.3	10143.2	10392.2	10184.3	10460.2	10309.2	10237	10280	10314.3	10203.9	10297.7	10231.6	10370.7	10322.7	10326.3	10304.4	10383.9	10434.3	10298.8	10318.8	10236.8	10430.3	10306.8	10272.7	10409.4	10259	10530	10264.5	10405.9	10220.2	10072.9	10151.7	10234.5	10242.2	9983.98	10247.6	10165.3	10404.7	10190.4	10175.1	10323.2	10098.4	10214.9	10233.7
165	10393.6	10500.5	10400.5	10324.7	10376.9	10285.1	10317	10155.9	10453.6	10275.2	10325.7	10316.8	10152.4	10476.8	10290.5	10236.6	10373.9	10332.5	10444.4	10450.8	10382.2	10412.5	10341.4	10506.5	10285	10520.4	10437.7	10288.1	10328.3	10336.9	10474.9	10302.9	10358.4	10362	10130.9	10285.4	10383.8	10311.7	10175.6	10317.6	10282.2	10420.5	10198.8	10293.1	10285.9	10183.9	10301.3	10282.1
180	10289.5	10371.7	10329	10313.8	10304.6	10285.6	10219.4	10204.5	10359.2	10296.8	10276.9	10321.4	10187.3	10362.2	10324.7	10285.4	10236.4	10387.9	10314.7	10236.7	10199.3	10317.1	10279.3	10330.6	10349	10366.4	10297.8	10263.2	10375.2	10324.6	10326.2	10364.7	10278.5	10289.2	10216.6	10322.2	10283.5	10289.5	10475.4	10303.7	10398.9	10335.2	10390.3	10430.4	10314.8	10323.1	10341.4	10456.2
195	10577	10395.8	10540.5	10336.3	10326.5	10629.9	10590.5	10586.9	10392.7	10532.5	10427.8	10505.4	10517	10444.4	10408.7	10540.2	10493.9	10398.5	10373.6	10406.4	10377.3	10345.9	10353.6	10351.3	10470.4	10269.7	10389.3	10410.6	10318	10528	10215.1	10451.2	10278.5	10379.5	10489.8	10630.5	10441.9	10594.9	10601.2	10553.3	10447.3	10340.3	10473.6	10500.4	10468.4	10520.5	10461	10449.8
210	10611.1	10412.4	10461.8	10415.5	10510.8	10637	10520.6	10580.3	10275.6	10749.9	10479.5	10502.6	10681.5	10489.7	10433.8	10921.6	10602.7	10335.8	10547.9	10532.1	10469.3	10440.7	10629.4	10180.5	10590.7	10504.6	10466.3	10386.9	10667.3	10721.9	10251.9	10380	10385	10451.5	10500.7	10666.4	10638.9	10629.1	10697.2	10623.4	10419.7	10397.2	10692.8	10437.9	10500.9	10750.9	10555.2	10580.1
225	10624.3	10572.5	10586	10696.8	10770.5	10703.1	10693.2	10816.6	10450	10934.1	10689.7	10679	11011.9	10638.1	10524.8	11038.3	10796.5	10496.1	10745	10688.1	10757.4	10549.9	10792.1	10358.5	10799	10586	10543.5	10649.3	10722.3	10750.9	10400.4	10541.3	10626	10878.5	10854	10660.9	10669.7	10760.5	10657	10690.5	10496.5	10696.6	10787.1	10601.7	10711.5	10899.3	10683.5	10583.9
240	10800	10702.2	10772.9	10567.7	10934	10764.4	10773.8	10812.9	10770.1	11005.6	10848.7	10827.6	11100.3	10903.7	10604.8	11219.9	10951.5	10672.4	10942.4	11018.4	10833.3	10829.5	11031.8	10513.4	10882.7	10897.2	10765.2	10765.3	10929.1	10862.5	10623.4	10541.3	10724.1	10990.6	10784.5	10730.4	10782.2	11064.2	10634.7	10816.9	10467.8	10736.7	10946.5	10639.3	10840.3	10948.4	10644.4	10717
255	10659.5	10683.3	10915.7	10639.8	10885.4	10854.9	10823.1	10594.3	10804	10956	10732.6	10842.7	11026.4	10912.3	10497.1	11210.4	10817.5	10634.8	10935.8	10996.5	10743.9	10822.1	11005.4	10720	10938.8	10878.4	10665.4	10752.7	10867.4	10737.8	10564.7	10613.5	10630.8	10946.9	10833.5	10649.5	10825.9	11080.5	10709	10718.8	10501.4	10750	10948.4	10660.7	10827.9	10908.5	10557.7	10790
270	10829.3	10752.3	10854.6	10745	10829.1	10818.6	10755.9	10646.9	10921.9	10738.4	10919.8	11027.5	10918.9	10898.5	10715.2	11193.4	10796.8	10718.8	10958.7	11017.4	10779.6	10873.7	11120.6	10778.8	10948.2	10880.3	10816.3	10731.4	10739.6	10695.6	10852.8	10755	10737.4	10986.1	10912.1	10584.1	10777.4	11167.9	10835	10735.7	10632.7	10868.2	10830.4	10658.4	10913.3	10876.9	10657.5	10846.2
285	11010.9	10709.9	11052.9	10829.5	10804.8	11052.7	10940.1	10789.6	10940.1	10871.9	10984.8	11059.2	10787.1	11044.1	10844.3	11236.9	10972.9	10818.9	10934.1	10948.8	10904.7	10946.5	11094.8	10988.9	10950.6	10975.2	10975.1	10906.4	10807.2	10900.6	11030.2	11093.7	10815	10878	10849.9	10764.5	10807.4	11119.5	10851.5	10945.5	10649.7	10818.3	10985.7	10747	10931	10959.3	10776.7	11090
300	11014.1	10815.2	10954.9	10924.4	10966.6	11131.5	10964.2	10852.2	10932.6	10968.3	11021.2	11145.7	10859.2	10963.6	10917.5	11124.8	10999.9	10864.6	10959.2	11029.7	10955.9	11037.8	11120.9	10944.3	10998.7	10893.2	10994.7	10867	10716.5	10886.4	11235.6	11121	10692.9	10859.1	10851.1	10748.2	10845.7	11072.9	10867	11081.5	10738.9	10929.4	10805.3	10647.4	11013	11132.1	10950.9	10969.2
315	11280.5	11155.2	11055.4	11123.7	11142.2	11344.9	11057	11124.8	11047.9	11267.3	11249.6	11150.7	10975.7	11261.6	10993.4	11240.8	11213.4	10997.3	11114.7	11090.2	11226.4	11184.7	11212.3	10925.4	10961.2	11063.9	11061.7	11016.6	10951.4	11132.9	11332.2	11249	10980.8	11118.1	11093.3	10886.1	10893.3	10957.3	10899.3	11296.2	10896.4	11272.6	11018.4	10956.1	11368.5	11145.4	11071	11085.9
330	11197.3	11255.1	11234.8	11096.1	11332.2	11279.3	11036.3	10992.3	11127.7	11233.6	11175	11222.8	10962.1	11171.2	10836.9	11350.3	11252.8	11184.1	11174.4	11184.9	11326.9	11234.5	11321	10843.3	11039.6	11187.4	11203.5	11019	11169.6	11037.1	11245.9	11168	10881.3	11159.2	11129.8	10983.6	10881.2	10967.8	10896.3	11361.6	10979.3	11371.1	10914.2	11131	11397.9	11223.3	11110.4	11232.2
345	11056.9	11410.6	11374.6	11313.7	11245.8	11298.6	11111.3	10996.5	11263.8	11285.9	11244.7	11343.9	11305.5	11253.7	10864.7	11404.5	11245.9	11276.6	11125.5	11415.8	11414.8	11336.6	11398.7	11113.2	11006.5	11225.1	11193.1	11207.8	11265.6	11146.1	11290.9	11217	11053.5	11400.8	11236	11251.6	11048.8	11197.7	11021.8	11326.3	11207.1	11462.6	10878.6	11349.1	11575.9	11197	11046.1	11263.5
360	11014.9	11303.4	11325.4	11346.2	11156.4	11239.6	11131.7	11121.7	11259.6	11203.3	11288.9	11315.8	11298.3	11142.2	10845.9	11454.3	11204.5	11370.8	11186.6	11412.5	11218.5	11173.6	11374.1	11227.8	11064.4	11143.9	11165.4	11190	11286.2	11202.3	11188.8	11071.8	11033.9	11218.7	11284.4	11377.1	11063.6	11280.2	11184.4	11218.9	11064.3	11267.1	10898.9	11467.7	11555.6	11093.4	11021.9	11338.5
375	11056.5	11355.2	11463.6	11617	11331.5	11417.5	11250.1	11090	11339.2	11150.8	11220.4	11322.9	11419.7	11203.4	10864.6	11600.3	11364.2	11398.7	11184	11431.3	11416.4	11483.1	11467.7	11524	11331.7	11288.9	11263.7	11256.7	11279.9	11443.7	11293.6	11115.7	11094.9	11456.3	11106	11433	11237.4	11489.5	11427.5	11234.8	11090.1	11262.6	11068.3	11488.4	11228.3	11254.1	11150.7	11349.1
390	11255.7	11382.1	11626.1	11597.5	11417.3	11597.3	11361.4	11250.1	11410.5	11361.8	11489.9	11497.4	11382.1	11592.8	11108.6	11724.3	11496	11509.2	11450.3	11580.6	11429.4	11576.1	11411	11639.8	11430.6	11337.1	11275.8	11333.5	11384.9	11551	11345.9	11219.9	11219.5	11415.4	11168.4	11639.2	11328.2	11520.1	11606.5	11402.4	11087	11453.1	11370.3	11377.5	11146.8	11314	11275.3	11413.9
405	11303.1	11394.4	11554.6	11485	11663.8	11736.4	11558.7	11472.4	11677.8	11263.5	11345.6	11522.6	11464.2	11746	11275.1	11689.4	11456	11516.7	11450.6	11414.3	11460.1	11685.6	11414.9	11588.7	11467.5	11467.9	11139.3	11403.7	11222.7	11576.5	11498.9	11457.8	11190.5	11503.3	11149.6	11571.9	11476	11558.8	11553	11293.9	11281.2	11405.8	11546.3	11358.3	11142	11355.6	11371.3	11359.3
420	11329	11435.3	11625.4	11287.9	11542.7	11747.7	11569.4	11504.7	11561.4	11453.7	11404.7	11557.7	11528.3	11845.5	11338.8	11711.1	11460.7	11590.9	11560.7	11466.9	11368.7	11701.5	11439.3	11366	11473.5	11584.1	11348.2	11421.5	11233.5	11568.9	11523	11342.4	11377.3	11466.3	11270.8	11624.1	11570.3	11490.2	11559.2	11434.3	11403.3	11516.3	11613	11206.3	11222.3	11377.3	11435.5	11524.3
435	11371.1	11236	11645	11242.2	11389.4	11587.9	11561.2	11702.1	11464.5	11569.5	11369.6	11637.7	11495.6	11670.7	11239.7	11773.3	11612.4	11579	11643.8	11285.8	11446.3	11608.8	11401.1	11390	11515.4	11755.5	11383.8	11501.3	11495.3	11624	11561.5	11517.3	11437.4	11389.4	11535.8	11748.2	11531.8	11464.8	11456.9	11470.3	11308.2	11604	11587.1	11471.9	11306	11586.5	11516.1	11592.5
450	11485.8	11388.7	11700.4	11216.8	11443.9	11566.2	11567.1	11767.2	11494.6	11713.8	11401.1	11513.3	11731.8	11651.6	11382	11889.1	11617.3	11396.2	11541.3	11367.5	11437.8	11532.6	11591.3	11390.2	11526.5	11656.9	11469	11468.8	11464.4	11511.4	11683.9	11518.9	11626.2	11569.9	11549.4	11740.9	11577	11575.9	11400.9	11503.7	11399.5	11510	11445.1	11513	11636.4	11664.6	11568	11688.2
465	11356.8	11171.5	11631.9	11486.7	11474.6	11386	11540.9	11725.8	11524.3	11856.5	11538	11606.4	11721.5	11256.4	11403.4	11723.4	11627	11355.5	11660.2	11607.8	11478.5	11634.1	11626.3	11560.7	11476.7	11706.6	11685.3	11606.8	11536.8	11574.3	11676.4	11231.3	11566.2	11647.1	11630.9	11675.9	11650.3	11595.5	11527.4	11777.5	11494.1	11467.1	11361.6	11619.8	11714.8	11665.5	11509.8	11563
480	11582.6	11421.5	11763.9	11721.7	11650.9	11586.3	11720	11740.4	11750.5	11865.4	11658.7	11639	11845.6	11312.2	11431.6	11944.3	11677.1	11322.8	11679.8	11876.5	11631.1	11722.1	11811.8	11702.3	11468	11873	11605.5	11554.3	11703.2	11671.5	11679.9	11501.8	11616.2	11961.6	11681.6	11839.8	11788.5	11732.4	11720.5	11858.8	11620.4	11669.6	11612.4	11671.1	11801.7	11930.3	11654.2	11671
495	11544.4	11528.1	11710.1	11891.8	11786.4	11667.9	11757.5	11536.5	11843.5	11753.9	11655.3	11740.7	11649.4	11478.8	11507.4	11900.1	11588	11401.2	11726.7	11952.3	11768.1	11796.7	11868.6	11600.1	11318.2	11882.1	11576.5	11766.7	11562.8	11435.8	11651.2	11431.7	11522.7	11910.3	11654	11788.9	11757.3	11684.8	11664.5	11957.9	11728.1	11612.2	11589.6	11612.5	11854.4	11695.3	11630.4	11664.9
510	11737.4	11556.2	11781	11882	11751.9	11744.6	11899.3	11727.7	12027.3	11721.2	11794	11800.4	11578.1	11644.5	11591	11910.3	11707.5	11650.9	11931.9	12061.8	11806.4	11900.4	11893.6	11799.9	11456.2	11959.6	11920.3	11822.6	11575.1	11735.9	11681.6	11715.8	11534.6	11988.8	11807.4	11926.5	11859.8	11904.4	11925.2	11978.2	11942.7	11870.9	11784.9	11689.1	12010.7	11909.9	11751.4	11920.9
525	11867.6	11537.9	11885.6	11751.5	11674.8	12078.8	12018.1	11795.6	12026.9	11792.2	11928.1	12008.3	11673.6	11946.7	11583.9	12196.2	12016.8	12002.2	12084.7	12103.7	11911.7	12014.7	12115.9	11799.8	11626.7	11969.4	11846.9	11940.5	11728.6	11689.6	11965.6	11742.3	11719.4	11990.7	11945.6	12014.1	11800	12044.9	11839.4	12159.9	11937.4	11991.5	11876.6	11812.4	12005.2	12028.2	11885	12101.1
540	12121	11699.8	12001.3	11752	11675.4	12135.1	12014	11955.6	12060.9	11891.5	11958.8	12039.5	11797.4	12153.4	11701.2	12329.1	12115.5	12101	12206.1	12012.5	11954.2	12283.3	12262.5	11808.2	11945.2	12078.6	11986.1	11984.5	12020.1	11905.3	12211.5	11886.1	11841.5	11984.8	11972.6	11980.9	11617.7	12166.5	11987.6	12162.7	11887.8	12260.9	12048.8	11947.1	12261	12013.5	12145.6	12179.6
555	12141.5	11751.4	12186.3	11787.6	11839.5	12250.9	12283.8	12107.8	12160.8	12034.5	12037.2	11930.8	12103.5	12358.5	11880.1	12487.5	12370.3	12274.4	12327.7	12121.4	12207.8	12456.4	12359.2	11769.8	12170.3	12230.1	12085.8	12011.2	12208.8	11991.5	12256.6	12055.3	12105.4	12234.8	12058.3	12109.1	11725.7	12296.2	12122.3	12286.7	11860.1	12436.6	12104.3	12178.7	12334.4	12216.3	12287.3	12258.1
570	12108.6	11925	12197	11947.4	11975.8	12203.5	12379.6	12050	12167.7	11996.9	12181.8	11943.6	12320.3	12363.7	11989.5	12327.1	12355.2	12237.3	12282.9	12037	12202.8	12504.1	12463.4	11818.4	12209.7	12517.7	12042.7	12053.1	12243.6	12189.7	12330.9	12215.7	12173.2	12503.3	12113.6	12059	11763.2	12408.2	12135.1	12340.8	11946.1	12437.3	12228.8	12118.7	12239.8	12058.7	12243.1	12001.9
585	12064.2	12036.6	12169.5	12029.5	12006.2	12097.4	12419.8	12134.3	12171.7	11983.8	12107.3	11804.7	12375.4	12239.9	11943.3	12378.6	12212.3	12096.4	12197	11924	12174.5	12452.1	12278.8	11727.6	12266.2	12617.1	12022.2	12264.1	12221	12063.5	12079.7	12299.6	12180.4	12364	12202.3	12175.8	11743.8	12314	12116.3	12345.1	11908.9	12452.3	12337.2	12108.1	12117.7	12201.6	12266.5	12048.4
600	12069.9	12185.4	12270.5	12055.6	12110.9	12007.8	12329.9	12100.5	12152.5	11845	12113.2	11897.2	12277.4	12245.5	12090.6	12294.6	12055.1	12119.1	12172.7	12052.7	12267.3	12346.7	12213.7	11882.7	12287.9	12647.1	12134.9	12482.5	12150.6	12203.6	11964.5	12221.2	12249.8	12378.7	12216.7	12088.5	11912.7	12221.4	12177.6	12400.1	12016.4	12379.8	12324.8	12283.5	12128.7	12192	12112.7	12295.2
615	12205.4	12018.5	12349.6	11946.1	12142.4	12165.6	12278.1	12149.1	12171.1	12071.5	12134.4	11980.2	12251.6	12214.5	12126.9	12385.4	12248.2	12229.9	12387.9	12122.5	12266.4	12154.8	12174.9	12096	12442.1	12480.4	12292.6	12419.7	12158.8	12223.6	12171.4	12104.4	12217.3	12155.7	12341	12181.2	12006.7	12373.4	12179	12308	12047.5	12263.1	12388.3	12213.1	12349.1	12353.2	12121.8	12452.8
630	12241.5	12112.9	12308.1	11951.1	12189.4	12201.6	12212.7	12194	12392	12307.6	12193.8	12201.5	12315.2	12257.5	12187.8	12374	12180.4	12208.4	12430.9	12281.7	12084	12126.6	12284.1	12307.9	12368	12434.4	12242.9	12377.2	12070.2	12258.6	12334.3	12181.3	12286.5	12159.5	12351.5	12253.6	12286.9	12417.9	12189	12493.7	12179.4	12317.5	12289.7	12272.8	12568.7	12473.4	12176	12602
645	12133.7	12068.7	12387.2	12237.2	12383	12235.4	12135.6	12097.8	12357	12478.7	12373.2	12372	12435.8	12213.3	12395.4	12580.9	12503	12304.8	12553.2	12620.4	12345.9	12225.5	12383.3	12357.4	12376.3	12443.7	12383	12270.1	12290	12365.3	12625.4	12112.8	12346.2	12303.5	12417.7	12326.6	12421.6	12508.4	12248.2	12428.9	12473.1	12279.4	12317.5	12331.7	13009.8	12466.2	12141.5	12524
660	12334.3	12258	12483	12385.9	12496.6	12417.4	12451.2	12304	12515.5	12684.7	12492.2	12364.8	12612.2	12426.2	12446	12598.6	12487.2	12370	12717.6	12622.6	12387.1	12254.5	12620	12483.5	12292.5	12465.2	12537.3	12247	12189.6	12604.2	12733.6	12279	12337.2	12399.7	12665.4	12416.4	12648.6	12537.5	12401.2	12507.2	12476.9	12342.8	12294	12487.6	12925.4	12522.8	12432.2	12503.5
675	12277.5	12265.2	12620.4	12449.1	12586.4	12621.9	12410.7	12391.3	12526.6	12673.6	12642.6	12478.8	12601.1	12349.4	12384.5	12624.6	12506.3	12326.2	12545	12357	12454.9	12567.4	12470.6	12314.4	12315.7	12478.6	12457.8	12230.1	12197	12592.6	12528.9	12494.5	12347.2	12632.4	12566.5	12562.1	12370.6	12529.6	12346.3	12562.3	12575.2	12398.8	12406	12438.6	12575.6	12405.6	12333.3	12331.4
690	12467.5	12325.6	12738.5	12572.2	12402.5	12604.8	12724.4	12723.8	12743.1	12646.6	12635	12647.5	12685.6	12581.4	12459.1	12734.4	12479.8	12304.3	12581.3	12465.9	12675.1	12779.2	12683.1	12508.4	12435.8	12670.3	12666.2	12558.7	12249.7	12674	12677.4	12517.1	12502.5	12554.3	12784.6	12491.4	12481.9	12589.9	12644.5	12603.9	12602.6	12574	12599.4	12641	12720.5	12567.4	12506	12500.8
705	12608.7	12337.5	12872.6	12512.4	12463.3	12806.5	12811.4	12811.9	12860.3	12829.5	12520.5	12617.6	12632.1	12744.7	12536.1	12604	12508	12452.9	12676.1	12572.8	12722.4	12921.5	12821.4	12490.9	12570.2	12735.6	12583.5	12573.3	12405.9	12780.3	12819.8	12620.2	12424.2	12742	12540.9	12619.3	12431.4	12701.3	12933.8	12669.4	12548.8	12861.9	12742.9	12621.3	12614.6	12629.1	12510.9	12718.1
720	12669.1	12502.5	12749.9	12677.8	12577.2	12767.1	12867.1	12737.5	12867.3	12999.4	12580.1	12870.8	12739	12845	12569	12771	12774.9	12570.3	12791.2	12732.3	12870.2	12991	13144.3	12829.8	12740.2	12806.5	12650.1	12746.6	12524.9	12694.1	12856.2	12712.3	12597.6	12586.7	12739.7	12719.6	12701.2	12875.9	12905.7	12877.3	12702.7	13033.3	12825.6	12691.2	12905.4	12820.3	12692.2	12848.3
735	12702.1	12509.7	12644.6	12937.4	12737.2	12579.5	12840	12665.8	12915.9	12926	12777.5	12930.5	12734.8	12820	12599.3	12810.7	12731.3	12500	12858.5	12924.7	12905.4	12873.6	13291.1	12888.6	12720.1	12882	12657.8	12842.4	12823.9	12774	12975.5	12704.9	12692	12787.6	12627.4	12822.7	12862.1	13022.8	12971.6	13090	12709.9	13228.6	12701.7	12745.4	13088.5	12858.9	12579.9	12739.5
750	12697	12641.3	12593.6	13006.6	12943.7	12786.7	12788.3	12533.3	12755.3	12925.7	13016.8	12903.4	12805	12718.2	12522.3	13117.1	12925.8	12593.5	12817.8	13002.9	13044.9	12873.4	13322.6	12881.8	12767.8	12838.7	12780.7	13015.5	12881.3	12930.9	12837.3	12855.2	12754.4	12999.4	12821.5	12891.1	13012.8	12989.8	12939.1	13201.9	12920.1	13209.7	12729.9	12829.2	13099	13114.8	12711	12818.2
765	12592.3	12735.9	12526.2	12943.4	13072.9	12882.6	12641	12512.9	12713.1	12895	13064.7	13055.3	12805.2	12643.5	12393.9	13188.4	12763.9	12584.7	12841.3	12957.1	12903.1	12788	13024.5	12640.4	12830.3	12674.8	12866	12967.1	12911.9	12972.9	12744.6	12606.2	12763.3	12951.4	12866.1	12839.6	13017.5	13114.1	12885.1	13214.1	12879.9	13097.2	12676.5	12921.4	12959.3	13013.1	12788.2	12886.7
780	12605.3	12602.3	12691.5	12724.8	13047.5	12988.2	12651.1	12800.2	12654.2	12804.4	12899	12905.8	12899.1	12741.7	12461.8	13169.7	12799.1	12612.2	12813.6	12936.1	12962.3	12779.3	12787.3	12779.4	12741.5	12746.1	12981.1	13132	12799.4	13030.1	12721.9	12779.7	13031.6	13180.7	12968.2	13054.5	12936.3	13019.1	12890.6	13161.9	12873.7	13006.9	12822.2	13027.3	12787.9	13211.7	12901.4	12874.6
795	12541.3	12697.6	12686.4	12734.7	12973.5	13116.1	12755.1	12747.7	12719.6	13063.4	12856	13010.6	12983.9	12845.5	12511.7	13026.7	12901.1	12837.5	12919.1	12950.4	12960.9	13083	12861.7	12775.1	12834.2	12862.6	13068.1	13045.2	12832.1	13043.4	12923.2	12808.1	12938	13089.2	13082.1	13000.7	12934.1	12996.2	13108.6	13099.7	12868.1	12909.1	12959.8	13056.5	12744.5	13201.6	12846.2	13031.4
810	12495.1	12563.4	12889.6	12506.2	12999	12869.5	12727.3	12781.7	12580.1	12943.3	12592.2	12860.5	13111.7	12597.2	12583.4	12960.3	13059.9	12839.5	13034.6	13165.7	12921.1	12897.4	12983.7	12774.6	12762.2	12904.3	12992.8	12894.7	12665.1	13047.9	12968.9	12578.7	12954.6	12786.6	13099.4	13021.9	13019.7	13226.3	13245.2	13065	12859.3	12780.6	13011.8	13008.3	12744.5	13287.2	13006.2	12973.7
825	12500.5	12392.6	12931.4	12616.6	13152	12779.2	13000.5	12748.9	12926.4	12795.3	12683.3	13055.1	13126.4	12830.6	12770.1	12918.9	13151.7	13069	12977.8	12947.8	12968.4	13099.6	13263	12948.4	12876.7	13039.2	12783.4	12976.3	12745.9	12927.2	13015.4	12718.9	13045.4	12769.9	13143.4	13009.3	13033.5	13043.9	13110.7	13249.8	12841.3	12850.1	13244.6	12924.9	12748.4	13138.2	13086.2	12899.9
840	12785.3	12391.8	13086.3	12715.7	13090.4	12794.2	13034.9	12799.9	13003.8	12779.9	13000.3	13208.3	13090.9	12595.4	12636.4	13190.2	13237.7	12977.3	13118.8	13035.7	12942	13226	13325.6	13017.5	13125.9	13151.6	12807.3	13008.7	12791.8	13088.8	13072.4	12719.8	12822.8	12708.3	13195.6	13141.3	13148.5	13400.7	13176.4	13234	12920.7	12860.4	13316.7	12860.6	12858.2	13130	13224.1	13045.5
855	13218.2	13065.8	13509.4	13237	13602.9	13263.6	13535.8	13218	13465.7	13338.6	13332	13507	13501.1	13215.6	13216	13523.7	13560.6	13409.3	13401.8	13342.3	13391.8	13419.6	13659.5	13246.8	13396.1	13509	13265	13332.4	13280.8	13488.6	13343.4	13256.5	13427.1	13185.6	13501.4	13306.1	13515	13589.5	13520.6	13560.4	13233	13273.2	13624.7	13320	13328	13549.6	13564.4	13339.7

## Sheet: Box plot
	Template Method	AI Mask Tracking
	0.08922	0.07376
	0.08865	0.06991
	0.08889	0.07751
	0.0896	0.08365
	0.08892	0.07988
	0.08971	0.08469
	0.09075	0.0788
	0.09028	0.08343
	0.09039	0.08065
	0.09025	0.07931
	0.09025	0.08227
	0.09187	0.08429
	0.09159	0.08624
	0.09167	0.07598
	0.09254	0.08322
	0.0937	0.08453
	0.09317	0.08663
	0.09412	0.08238
	0.09346	0.08074
	0.09352	0.0808
	0.09479	0.08774
	0.0953	0.0842
	0.09562	0.08154
	0.09528	0.08301
	0.09556	0.08426
	0.09664	0.08415
	0.09375	0.08801
	0.09739	0.08581
	0.09873	0.08225
	0.09918	0.08736
	0.09825	0.08329
	0.09995	0.08528
	0.10185	0.08265
	0.09826	0.07851
	0.10179	0.08309
	0.10142	0.08809
	0.10288	0.08862
	0.10299	0.08665
	0.10416	0.08414
	0.10433	0.08967
	0.10583	0.08758
	0.10514	0.08766
	0.10838	0.08562
	0.11449	0.08719
	0.11418	0.08653
	0.11436	0.08976
	0.11322	0.0835
	0.11304	0.08833

## Sheet: TIME series data
Time	x	y
6	0	0
9	0	0
12	0	1
15	0	1
18	1	1
21	0	0
24	0	0
27	0	0
30	0	1
33	1	1
36	0	1
39	0	1
42	0	1
45	0	1
48	0	1
51	0	1
54	0	1
57	0	1
60	0	1
63	0	1
66	0	1
69	0	1
72	0	1
75	0	1
78	0	1
81	0	1
84	1	1
87	0	1
90	0	1
93	0	1
96	0	1
99	0	1
102	0	1
105	0	1
108	1	2
111	1	2
114	0	1
117	0	1
120	1	2
123	0	1
126	1	2
129	1	2
132	0	1
135	1	2
138	0	1
141	1	2
144	1	2
147	1	2
150	1	2
153	1	2
156	1	2
159	1	2
162	1	2
165	1	2
168	1	2
171	1	2
174	1	2
177	1	2
180	1	2
183	1	2
186	1	2
189	1	2
192	1	2
195	1	2
198	1	2
201	1	2
204	1	2
207	1	2
210	1	2
213	1	2
216	1	2
219	1	2
222	1	2
225	1	2
228	1	2
231	1	2
234	1	2
237	1	2
240	1	2
243	1	2
246	1	2
249	1	2
252	1	2
255	1	2
258	1	2
261	1	2
264	1	2
267	1	3
270	1	3
273	1	3
276	1	2
279	1	2
282	1	3
285	1	3
288	1	2
291	1	3
294	1	3
297	1	3
300	1	3
303	1	3
306	1	3
309	1	2
312	1	3
315	1	3
318	1	3
321	1	3
324	1	3
327	1	3
330	2	3
333	1	3
336	1	3
339	1	3
342	2	3
345	2	3
348	2	3
351	1	3
354	1	3
357	1	3
360	1	3
363	1	3
366	1	3
369	1	3
372	1	3
375	1	3
378	1	3
381	1	3
384	1	3
387	1	3
390	1	2
393	1	3
396	1	2
399	1	2
402	1	2
405	1	2
408	1	2
411	1	2
414	1	2
417	1	2
420	1	2
423	1	2
426	1	2
429	1	2
432	1	2
435	1	2
438	1	2
441	1	2
444	1	2
447	1	2
450	1	2
453	1	2
456	2	2
459	2	2
462	2	2
465	2	2
468	1	2
471	1	2
474	1	2
477	1	2
480	1	2
483	1	2
486	1	2
489	1	2
492	1	2
495	1	2
498	1	2
501	1	2
504	1	2
507	1	2
510	1	2
513	1	2
516	1	2
519	1	2
522	1	2
525	3	2
528	2	3
531	2	2
534	3	3
537	1	5
540	1	5
543	1	5
546	1	5
549	1	4
552	1	5
555	1	5
558	1	5
561	1	3
564	1	3
567	1	3
570	1	3
573	1	3
576	1	3
579	1	3
582	1	3
585	1	3
588	1	3
591	1	3
594	1	3
597	1	3
600	1	3
603	1	3
606	1	3
609	1	3
612	1	3
615	1	3
618	1	3
621	1	3
624	1	3
627	1	3
630	1	3
633	1	3
636	1	3
639	1	3
642	1	3
645	1	3
648	1	3
651	1	3
654	1	3
657	1	3
660	1	3
663	1	3
666	1	3
669	3	3
672	1	3
675	1	3
678	1	3
681	1	3
684	1	3
687	1	3
690	4	5
693	3	6
696	3	6
699	3	6
702	4	5
705	3	6
708	3	5
711	4	6
714	1	4
717	1	4
720	1	4
723	1	4
726	1	4
729	1	4
732	1	4
735	1	4
738	1	4
741	1	4
744	1	4
747	1	4
750	1	4
753	1	4
756	1	4
759	1	4
762	1	4
765	1	3
768	1	2
771	1	3
774	1	4
777	1	4
780	1	4
783	1	4
786	1	4
789	1	4
792	1	2
795	1	2
798	1	4
801	1	4
804	1	4
807	1	4
810	1	4
813	1	4
816	1	4
819	1	4
822	1	4
825	1	4
828	1	5
831	1	5
834	2	4
837	1	5
840	1	5
843	1	4
846	1	4
849	1	4
852	1	4
855	1	3
858	1	3
861	1	4
864	1	4
867	2	4
870	2	4
873	2	4
876	2	4
879	2	4
882	2	4
885	1	4
888	2	4
891	2	4
894	1	3
897	1	4
900	1	4
