# Supplementary material for: AI‐Assisted Digital Single‐Molecule Activity Tracker for Decoupling Intrinsic Heterogeneity from Photo‐Oxidative Damage in High‐Photon‐Flux Enzymology
Source: Adv Sci (Weinh). 2026 Jun 18:e76238. Online ahead of print. doi: 10.1002/advs.76238 (PMC13336840; doi:10.1002/advs.76238)
Supplement: Supplementary file 2 — Supporting File 2: advs76238‐sup‐0002‐DataFile.zip. [file ADVS-9999-e76238-s001.zip › Data S2.xlsx]

## Sheet: M0_hist-2_data
Counts	0	1	2	3	4	5	6	7	8	9	10	11	12	13	14	15	16	17	18	19	20	21	22	23	24	25	26	27	28	29
-2	1	2	0	1	1	2	2	1	1	1	0	1	0	0	1	2	5	2	7	0	0	3	2	0	0	4	1	0	1	2
-1.69388	1	1	0	0	1	2	4	1	1	0	0	1	3	2	1	4	2	2	4	0	0	1	3	0	0	1	2	0	1	1
-1.38776	2	0	0	0	1	1	3	1	0	1	3	0	5	2	3	4	5	2	1	4	1	2	3	3	0	4	2	0	2	0
-1.08163	0	2	1	4	1	1	3	0	1	3	5	2	3	0	4	3	4	1	2	0	1	2	1	1	0	3	2	0	0	3
-0.77551	3	1	1	7	0	4	4	2	4	0	5	3	4	2	4	2	2	7	5	2	3	1	2	1	0	3	1	2	0	4
-0.46939	3	3	1	2	3	2	4	3	5	0	3	1	2	4	2	4	4	2	6	0	2	6	6	5	3	5	4	1	0	6
-0.16327	0	5	4	4	4	3	6	3	5	2	5	1	3	3	5	6	4	8	4	1	2	6	6	1	3	7	5	1	3	4
0.14286	2	3	5	2	3	6	3	5	5	3	4	6	8	2	4	10	5	6	5	4	3	7	3	4	5	1	5	3	4	4
0.44898	3	4	0	6	4	6	8	7	6	2	4	6	6	4	13	4	4	5	7	2	9	9	5	5	4	3	6	3	6	6
0.7551	5	7	6	9	2	6	11	6	7	5	6	7	4	8	4	9	2	6	5	8	9	12	12	7	7	3	6	5	8	4
1.06122	6	4	5	11	5	10	6	10	6	3	8	0	7	8	8	13	11	7	8	5	4	8	8	6	6	5	7	6	7	3
1.36735	9	9	6	4	4	10	12	4	6	6	12	9	8	7	10	10	13	18	12	6	7	4	8	10	6	14	6	6	6	16
1.67347	7	7	7	8	5	10	13	12	6	9	13	6	5	10	11	7	5	9	16	4	9	12	11	6	10	9	9	5	2	8
1.97959	5	4	6	13	6	12	8	7	9	5	15	8	11	5	12	9	14	8	4	9	7	11	8	9	10	9	7	8	11	16
2.28571	8	4	7	6	8	11	15	16	8	9	12	11	9	12	10	11	8	12	10	12	8	8	6	3	8	9	14	11	6	14
2.59184	10	17	7	14	14	8	8	17	8	11	13	13	7	11	10	14	8	8	9	7	13	6	12	8	14	4	13	13	12	6
2.89796	17	24	22	29	25	10	12	14	17	15	23	38	15	22	8	21	17	8	15	13	10	16	13	13	10	14	13	31	19	18
3.20408	39	36	42	40	45	9	29	28	40	22	63	63	7	46	30	62	15	13	51	25	10	16	11	11	18	13	18	37	41	27
3.5102	61	80	65	77	89	22	35	31	60	32	96	83	15	84	50	108	29	18	81	52	34	41	27	27	34	21	21	122	77	55
3.81633	130	114	143	134	171	35	85	78	120	60	185	162	29	145	61	180	33	32	165	128	63	95	65	27	45	39	72	146	139	136
4.12245	225	190	231	184	268	62	128	109	197	95	217	204	46	198	113	212	92	85	270	175	110	194	113	60	90	77	128	202	212	254
4.42857	290	259	289	233	264	108	171	178	230	199	234	243	80	238	166	233	204	98	280	243	197	259	199	113	148	138	183	262	251	274
4.73469	279	270	277	264	252	215	247	232	243	242	225	228	139	251	227	236	255	157	244	271	250	306	281	162	207	187	284	219	260	276
5.04082	220	216	199	181	179	256	248	254	242	258	186	180	239	194	241	151	314	215	164	242	284	241	269	211	248	233	284	195	211	212
5.34694	123	139	114	151	108	292	208	213	158	244	113	143	273	160	233	118	213	249	90	170	224	157	233	232	232	242	223	131	143	117
5.65306	65	87	76	92	67	234	151	153	98	171	72	85	257	89	150	68	160	220	59	115	160	87	154	223	205	193	144	76	75	63
5.95918	37	49	33	55	29	139	82	93	51	107	36	46	183	45	108	40	98	180	34	56	92	37	71	193	139	158	74	52	39	26
6.26531	17	21	24	26	10	66	52	61	28	42	15	19	111	15	52	17	36	104	8	11	44	20	38	110	82	102	32	16	23	11
6.57143	11	19	8	13	10	27	15	34	19	24	7	11	64	12	30	13	11	49	5	16	17	3	13	80	35	53	11	20	9	5
6.87755	4	5	1	9	2	11	6	10	4	12	4	2	20	4	11	8	3	33	4	2	6	4	4	38	11	23	5	8	9	6
7.18367	3	5	3	3	0	3	8	3	1	3	2	5	8	2	5	3	7	12	4	3	8	3	0	10	5	4	1	3	7	2
7.4898	2	1	2	3	4	1	0	2	2	1	1	0	2	1	0	0	2	3	0	1	1	1	0	5	3	1	2	1	2	1
7.79592	1	0	2	1	1	1	1	0	0	0	1	2	1	0	0	2	0	3	1	0	1	0	0	2	1	1	0	0	2	1
8.10204	0	1	0	0	1	0	0	0	0	0	0	0	1	2	0	0	1	0	1	1	0	0	0	0	0	1	1	3	1	0
8.40816	0	0	2	0	0	0	0	0	0	1	0	0	0	0	0	0	1	0	0	1	0	0	0	0	1	0	1	1	0	1
8.71429	0	0	0	0	2	0	0	0	1	1	0	0	1	1	0	0	0	0	0	0	0	0	0	1	0	0	1	0	0	0
9.02041	0	0	1	0	0	0	0	0	0	0	0	0	0	0	0	0	0	0	0	1	0	0	0	0	0	0	0	0	0	0
9.32653	0	1	0	0	1	0	0	0	0	0	0	0	0	0	0	0	0	0	0	0	0	0	0	0	0	0	0	0	0	0
9.63265	0	0	0	0	0	0	0	1	0	0	0	0	0	0	0	0	0	0	0	0	0	0	0	0	0	0	0	0	0	0
9.93878	0	0	0	0	0	0	0	0	0	0	0	0	0	0	0	0	0	0	0	0	0	0	0	0	0	0	0	0	0	0
10.2449	0	0	0	0	0	0	0	0	0	0	0	0	0	0	0	0	0	0	0	0	0	0	0	0	0	0	0	0	0	0
10.551	0	0	0	0	0	0	0	0	0	0	0	0	0	0	0	0	0	0	0	0	0	0	0	0	0	0	0	1	0	0
10.8571	0	0	0	0	0	0	0	0	0	0	0	0	0	0	0	0	0	0	0	0	0	0	0	0	0	0	0	0	0	0
11.1633	0	0	0	0	0	0	0	0	0	0	0	0	0	0	0	0	0	0	0	0	0	0	0	0	0	0	0	0	0	0
11.4694	0	0	0	0	0	0	0	0	0	0	0	0	0	0	0	0	0	0	0	0	0	0	0	0	0	0	0	0	0	0
11.7755	0	0	0	0	0	0	0	0	0	0	0	0	0	0	0	0	0	0	0	0	0	0	0	0	0	0	0	0	0	0
12.0816	0	0	0	0	0	0	0	0	0	0	0	0	0	0	0	0	0	0	0	0	0	0	0	0	0	0	0	0	0	0

## Sheet: M0_hist-2_parameter
Timestamp	μ	σ2
1	4.69253	0.604604
2	4.75078	0.671432
3	4.66105	0.618405
4	4.74028	0.732141
5	4.57318	0.650928
6	5.34079	-0.602213
7	5.04739	0.70809
8	5.09303	0.718574
9	4.80105	0.707628
10	5.12525	0.671962
11	4.5819	0.737781
12	4.65027	0.766357
13	5.51414	-0.628694
14	4.71639	0.732088
15	5.11914	0.723139
16	4.56174	0.740724
17	5.09756	-0.594609
18	5.45053	-0.721517
19	4.54982	0.609419
20	4.83619	0.677782
21	5.0842	0.648931
22	4.81055	0.586682
23	5.05335	-0.619276
24	5.48924	-0.758402
25	5.26735	0.722885
26	5.34618	-0.74481
27	5.0403	0.614407
28	4.64285	0.748329
29	4.7056	0.681486
30	4.66534	0.595359

## Sheet: M0_hist_data
Counts	0	1	2	3	4	5	6	7	8	9	10	11	12	13	14	15	16	17	18	19	20	21	22	23	24	25	26	27	28	29
-2	0	0	3	0	3	1	1	0	1	0	1	0	4	1	3	5	2	2	0	0	2	0	2	1	7	3	2	5	0	1
-1.69388	1	1	1	1	3	0	2	0	4	0	4	4	4	1	4	3	2	1	4	0	1	0	1	0	0	1	4	3	3	0
-1.38776	2	0	4	0	3	0	1	2	2	1	1	0	3	1	3	2	3	0	4	5	1	0	3	2	3	3	5	1	3	4
-1.08163	0	0	7	4	4	1	2	0	3	1	3	1	8	1	2	2	1	3	8	0	2	1	1	3	5	4	2	6	5	3
-0.77551	0	1	8	3	8	3	1	3	1	1	2	2	6	2	8	5	2	4	8	4	3	4	3	5	6	4	3	5	2	6
-0.46939	2	5	7	2	14	2	3	5	4	2	4	8	4	6	5	6	10	7	3	4	4	1	7	3	6	7	8	6	5	4
-0.16327	2	3	8	5	6	4	7	2	4	3	5	2	5	3	5	8	11	7	8	5	6	2	7	3	8	4	4	6	6	3
0.14286	6	3	7	5	9	5	6	2	11	3	6	7	4	5	8	6	12	2	7	6	7	5	6	4	4	9	10	8	6	6
0.44898	8	2	2	5	6	6	7	6	7	8	10	7	6	7	5	9	7	11	10	5	4	3	5	5	9	8	14	12	3	4
0.7551	9	7	13	6	12	4	5	2	6	6	5	6	8	3	8	7	3	3	5	11	8	5	11	9	8	12	13	8	11	11
1.06122	4	4	7	4	8	4	5	1	12	4	11	7	12	8	10	10	4	11	7	5	9	7	7	9	4	11	4	4	4	3
1.36735	3	8	8	12	10	10	8	4	7	6	8	7	11	3	11	14	11	10	7	7	5	6	8	6	17	10	9	9	3	8
1.67347	7	14	10	10	10	6	11	9	17	5	11	11	9	10	11	4	7	9	14	8	5	4	8	13	15	8	5	9	9	17
1.97959	10	7	11	11	13	8	19	13	6	11	12	11	12	5	8	12	14	14	16	7	13	10	12	12	11	11	7	12	8	12
2.28571	9	15	14	17	7	8	16	14	23	10	17	14	19	9	8	12	11	17	5	15	18	19	11	9	7	12	13	10	9	10
2.59184	12	21	21	12	19	15	31	24	39	15	12	13	14	13	14	15	15	18	16	23	21	20	13	17	14	14	16	10	16	15
2.89796	20	21	42	16	36	14	45	32	61	27	32	28	25	14	25	16	23	41	22	43	36	21	35	19	17	37	18	15	33	18
3.20408	27	27	78	37	66	28	118	78	114	57	49	57	40	19	52	18	28	110	38	92	85	23	47	46	36	80	32	24	97	26
3.5102	34	32	147	77	97	47	185	121	177	111	109	82	69	37	83	37	64	198	43	164	130	29	76	71	79	112	45	26	172	52
3.81633	78	42	187	104	162	71	215	187	223	191	163	108	105	65	118	62	124	272	82	268	213	72	110	112	131	150	104	50	255	126
4.12245	140	106	214	177	235	121	246	262	223	251	228	176	181	125	199	97	172	266	125	266	285	99	168	188	191	227	181	70	278	188
4.42857	185	134	236	234	232	198	234	263	212	290	247	254	193	187	209	183	242	234	188	246	262	163	215	200	251	264	196	172	254	257
4.73469	229	219	224	231	198	281	174	195	162	249	238	227	252	260	249	236	290	157	234	202	203	194	248	253	239	219	248	218	180	287
5.04082	264	244	140	233	182	264	109	141	111	171	183	210	239	325	217	256	238	83	209	94	124	235	208	207	200	160	227	274	103	234
5.34694	224	227	80	156	107	222	63	111	79	64	119	142	149	230	166	214	128	48	214	41	75	237	189	157	147	104	180	268	55	166
5.65306	163	194	53	106	63	147	34	59	34	48	57	101	98	152	77	181	96	23	135	23	31	187	81	108	99	57	123	188	34	70
5.95918	80	134	28	67	40	70	16	23	16	19	33	55	60	48	41	90	32	8	83	17	13	130	51	60	39	28	61	94	15	34
6.26531	39	78	12	27	17	23	14	19	9	13	11	30	28	27	21	39	19	15	49	13	12	61	31	36	14	11	27	37	7	8
6.57143	20	25	7	12	10	17	7	2	7	7	4	8	12	16	5	19	7	5	27	2	6	33	16	14	10	8	14	23	6	6
6.87755	5	11	4	7	5	7	2	4	6	1	0	5	1	3	3	9	3	3	7	7	3	13	4	7	5	6	4	7	6	2
7.18367	2	3	1	0	0	1	0	1	6	4	2	4	2	1	2	3	0	2	4	2	2	2	0	2	1	0	3	4	0	2
7.4898	4	1	2	2	2	0	2	2	0	4	0	1	0	0	0	3	1	0	1	0	0	1	0	1	1	1	2	1	1	0
7.79592	1	1	0	1	1	0	0	0	0	2	0	0	0	1	2	0	1	0	0	2	0	2	1	2	0	0	0	1	0	1
8.10204	0	0	0	1	0	1	0	3	1	3	0	0	0	0	0	0	0	0	1	0	0	0	0	0	0	0	0	0	1	0
8.40816	0	0	0	1	0	0	0	0	0	1	0	0	0	0	0	0	0	0	0	0	0	0	0	0	0	0	0	1	0	1
8.71429	0	0	0	0	0	0	0	0	0	0	0	0	0	0	0	0	0	1	0	0	0	0	0	1	0	0	0	0	0	0
9.02041	0	0	0	0	0	1	0	0	0	0	0	0	0	0	0	0	1	0	0	1	0	0	0	0	0	0	0	0	0	1
9.32653	0	0	0	0	0	0	0	0	0	0	0	0	0	0	0	0	0	0	0	0	0	0	0	0	0	0	0	0	0	0
9.63265	0	0	0	0	0	0	0	0	0	0	0	0	0	0	0	0	0	0	0	0	0	0	0	1	0	0	0	0	0	0
9.93878	0	0	0	0	0	0	0	0	0	0	0	0	0	0	0	0	0	0	0	0	0	0	0	0	0	0	0	0	0	0
10.2449	0	0	0	0	0	0	0	0	0	0	0	0	0	0	0	0	0	0	0	0	0	0	0	0	0	0	0	0	0	0
10.551	0	0	0	0	0	0	0	0	0	0	0	0	0	0	0	0	0	0	0	0	0	0	0	0	0	0	0	0	0	0
10.8571	0	0	0	0	0	0	0	0	0	0	0	0	0	0	0	0	0	0	0	0	0	0	0	0	0	0	0	0	0	0
11.1633	0	0	0	0	0	0	0	0	0	0	0	0	0	0	0	0	0	0	0	0	0	0	0	0	0	0	0	0	0	0
11.4694	0	0	0	0	0	0	0	0	0	0	0	0	0	0	0	0	0	0	0	0	0	0	0	0	0	0	0	0	0	0
11.7755	0	0	0	0	0	0	0	0	0	0	0	0	0	0	0	0	0	0	0	0	0	0	0	0	0	0	0	0	0	0
12.0816	0	0	0	0	0	0	0	0	0	0	0	0	0	0	0	0	0	0	0	0	0	0	0	0	0	0	0	0	0	0

## Sheet: M0_hist_parameter
Timestamp	μ	σ2
1	5.05564	0.700065
2	5.23951	0.721803
3	4.43936	0.744071
4	4.82379	0.734005
5	4.55788	0.745875
6	5.02125	0.636933
7	4.26025	0.722126
8	4.45953	0.710088
9	4.24276	0.774972
10	4.50476	0.619897
11	4.58549	0.703476
12	4.7611	0.746142
13	4.83049	0.722636
14	5.05445	0.584279
15	4.75533	0.726164
16	5.11323	0.672877
17	4.78184	0.633655
18	4.19151	0.624395
19	5.0187	0.753279
20	4.27242	0.627074
21	4.37872	0.639844
22	5.20775	0.749176
23	4.81446	0.739371
24	4.81155	0.759637
25	4.73209	0.707761
26	4.53397	0.71235
27	4.88802	0.722212
28	5.19594	-0.609811
29	4.27615	0.629992
30	4.77903	0.618881

## Sheet: negative1_Sheet1
Unnamed: 0	0
0	-2.88717
1	-2.99666
2	-3.22581
3	-2.29443
4	-2.95197
5	-2.59502
6	-3.06857
7	-2.88718
8	-2.6035
9	-2.47891
10	-2.62143
11	-2.75143
12	-2.69567
13	-2.85691
14	-3.57008
15	-2.94634
16	-2.93596
17	-2.87466
18	-2.5693
19	-2.88879
20	-4.08698
21	-3.15764
22	-2.23462
23	-2.56708
24	-3.14921
25	-3.0252
26	-3.07098
27	-3.69066
28	-3.03838
29	-3.92702
30	-2.62694
31	-2.9374
32	-2.78398
33	-3.02566
34	-2.64124
35	-2.79505
36	-2.77613
37	-3.01383
38	-2.76214
39	-2.81881
40	-3.30871
41	-2.61168
42	-3.0327
43	-2.80001
44	-2.75731
45	-2.78115
46	-3.18237
47	-3.25054
48	-3.18658
49	-4.38261
50	-4.07552
51	-2.95737
52	-2.71033
53	-2.58394
54	-2.41343
55	-3.03905
56	-2.83938
57	-3.06689
58	-3.01517
59	-2.90841
60	-2.931
61	-2.91416
62	-1.72075
63	-2.65044
64	-2.74882
65	-2.68495
66	-2.51152
67	-2.71623
68	-3.01689
69	-3.20369
70	-2.60365
71	-2.83622
72	-2.79672
73	-2.67529
74	-3.01977
75	-2.90187
76	-2.87883
77	-3.05085
78	-2.88037
79	-2.42065
80	-2.93288
81	-3.26819
82	-2.95211
83	-3.34143
84	-4.76714
85	-2.59422
86	-2.93224
87	-2.62376
88	-2.94752
89	-2.81351
90	-3.84817
91	-3.05073
92	-2.77545
93	-2.70739
94	-2.89697
95	-3.0105
96	-2.87115
97	-3.17818
98	-3.06715
99	-2.93151
100	-2.79758
101	-2.97095
102	-2.9499
103	-2.90971
104	-2.89121
105	-3.17872
106	-3.12047
107	-2.82038
108	-2.67292
109	-2.06702
110	-2.87485
111	-3.13351
112	-2.89746
113	-2.80466
114	-2.39826
115	-2.69021
116	-3.03133
117	-3.2341
118	-2.95958
119	-2.79624
120	-2.86416
121	-2.97507
122	-3.13446
123	-3.09135
124	-2.64543
125	-3.06276
126	-2.78567
127	-2.8067
128	-2.94807
129	-3.03853
130	-2.70847
131	-3.17132
132	-3.09972
133	-3.00644
134	-2.68046
135	-2.76167
136	-2.75512
137	-3.29322
138	-2.78659
139	-2.66549
140	-2.86437
141	-3.11865
142	-2.85123
143	-2.82297
144	-2.8561
145	-2.68067
146	-2.90408
147	-3.05041
148	-2.84751
149	-2.93119
150	-2.882
151	-3.06097
152	-2.84827
153	-2.98024
154	-3.09132
155	-3.06659
156	-3.68099
157	-2.80203
158	-2.98651
159	-3.12378
160	-2.58305
161	-2.61064
162	-1.39066
163	-2.72375
164	-2.59233
165	-3.06625
166	-2.9813
167	-2.9773
168	-2.70805
169	-2.65855
170	-2.82033
171	-2.82711
172	-3.01436
173	-2.37639
174	-2.4874
175	-3.24285
176	-2.92945
177	-2.65422
178	-2.98508
179	-3.01452
180	-2.93688
181	-2.71572
182	-2.7647
183	-3.21273
184	-2.62087
185	-2.58382
186	-2.95533
187	-1.61078
188	-2.65024
189	-1.91065
190	-2.83507
191	-3.60988
192	-3.1675
193	-2.6253
194	-2.94648
195	-2.78474
196	-2.95827
197	-2.86159
198	-3.12491
199	-2.63757
200	-2.63315
201	-2.6348
202	-4.45529
203	-3.00165
204	-2.99986
205	-2.83054
206	-3.70488
207	-2.71141
208	-3.52491
209	-2.86161
210	-2.53514
211	-2.83139
212	-2.82591
213	-2.94473
214	-2.75266
215	-2.79473
216	-2.28627
217	-2.81151
218	-2.90754
219	-2.82589
220	-2.7236
221	-2.57814
222	-2.97063
223	-2.93249
224	-2.53545
225	-1.11357
226	-2.74037
227	-3.21834
228	-2.61343
229	-2.84695
230	-2.77727
231	-2.60836
232	-2.78144
233	-3.75571
234	-1.50593
235	-2.90406
236	-2.8269
237	-2.88123
238	-2.80783
239	-2.95075
240	-2.84786
241	-2.74483
242	-3.14417
243	-2.92198
244	-3.10063
245	-2.91012
246	-3.09465
247	-2.89188
248	-3.04273
249	-2.75694
250	-2.62713
251	-2.7032
252	-3.31765
253	-3.00319
254	-2.9227
255	-2.93613
256	-2.81357
257	-2.99339
258	-2.77384
259	-3.01341
260	-2.89859
261	-4.38091
262	-2.67092
263	-2.81032
264	-2.83472
265	-2.86591
266	-2.88811
267	-2.75393
268	-3.33487
269	-2.87676
270	-4.03525
271	-2.80437
272	-2.81349
273	-2.97863
274	-2.63912
275	-1.99711
276	-3.6882
277	-3.03304
278	-2.00874
279	-2.83342
280	-3.19894
281	-2.87873
282	-2.88322
283	-3.43758
284	-2.37923
285	-3.08195
286	-3.28754
287	-4.50719
288	-2.74399
289	-3.01216
290	-2.99191
291	-2.60955
292	-3.57002
293	-3.12376
294	-3.13659
295	-3.06438
296	-3.11056
297	-2.3026
298	-2.55038
299	-3.14253
300	-2.57117
301	-2.741
302	-3.0027
303	-2.92723
304	-2.86817
305	-2.84142
306	-3.03464
307	-2.70888
308	-2.99216
309	-2.95836
310	-2.61075
311	-2.93881
312	-2.72819
313	-3.07967
314	-3.02568
315	-3.10002
316	-2.88465
317	-2.59862
318	-3.0701
319	-2.86023
320	-3.02152
321	-2.91624
322	-2.90748
323	-2.62746
324	-2.90771
325	-2.17919
326	-2.80701
327	-2.63423
328	-3.08765
329	-2.68481
330	-3.84136
331	-2.85122
332	-2.98277
333	-2.68536
334	-2.46285
335	-2.86452
336	-2.82307
337	-2.77588
338	-2.6186
339	-2.87426
340	-2.64514
341	-2.64776
342	-2.72841
343	-2.66688
344	-2.95094
345	-2.79246
346	-2.64328
347	-2.65066
348	-2.80705
349	-2.72824
350	-2.931
351	-2.89761
352	-2.78406
353	-2.68469
354	-1.59586
355	-2.93901
356	-2.78245
357	-2.9304
358	-3.133
359	-2.81327
360	-3.34869
361	-2.91989
362	-3.6921
363	-3.14588
364	-2.89305
365	-3.05494
366	-2.59845
367	-2.88843
368	-3.10237
369	-2.80643
370	-2.78491
371	-2.82023
372	-2.92348
373	-2.55852
374	-2.66747
375	-2.64607
376	-2.78552
377	-3.15011
378	-3.07224
379	-2.85217
380	-2.81738
381	-3.2417
382	-2.83524
383	-2.98813
384	-3.18427
385	-2.72193
386	-2.69628
387	-3.09211
388	-2.8463
389	-2.78062
390	-3.13255
391	-2.93168
392	-3.24063
393	-3.23564
394	-3.00477
395	-3.15154
396	-2.43696
397	-2.78839
398	-2.51867
399	-2.83463
400	-2.75047
401	-2.69962
402	-2.71924
403	-2.78268
404	-2.83035
405	-2.90473
406	-3.23424
407	-2.86345
408	-3.1088
409	-2.73828
410	-3.04144
411	-2.83172
412	-2.52003
413	-3.0831
414	-3.27999
415	-3.18262
416	-2.87545
417	-2.55896
418	-2.87624
419	-2.94061
420	-2.78911
421	-2.44092
422	-2.97586
423	-2.78916
424	-3.44369
425	-2.61658
426	-3.24557
427	-2.02047
428	-2.80728
429	-2.87403
430	-2.99236
431	-4.88058
432	-2.54265
433	-3.74364
434	-2.64764
435	-3.02715
436	-2.97569
437	-2.79865
438	-2.71368
439	-2.51317
440	-3.14732
441	-3.50622
442	-3.2292
443	-2.98205
444	-3.51964
445	-2.84047
446	-2.94069
447	-2.78861
448	-2.60326
449	-3.06276
450	-2.64252
451	-2.92511
452	-2.78342
453	-2.91823
454	-2.79057
455	-3.08095
456	-2.97082
457	-2.95612
458	-3.10799
459	-2.67667
460	-2.71658
461	-2.67176
462	-0.619401
463	-2.66012
464	-2.2483
465	-3.15265
466	-2.94592
467	-2.75194
468	-2.94445
469	-2.86765
470	-1.409
471	-3.13263
472	-2.96627
473	-3.31037
474	-2.24351
475	-2.88073
476	-2.98165
477	-2.92322
478	-2.86737
479	-3.10662
480	-2.973
481	-2.97068
482	-2.83482
483	-5.80805
484	-2.85566
485	-2.61563
486	-2.6715
487	-2.71434
488	-3.0985
489	-3.27608
490	-2.60949
491	-3.02715
492	-2.59781
493	-2.9756
494	-3.30541
495	-2.99907
496	-2.95575
497	-2.71536
498	-2.75726
499	-4.07236
500	-2.75994
501	-3.04884
502	-2.62466
503	-3.05952
504	-3.86374
505	-3.29205
506	-3.3362
507	-2.63395
508	-3.22277
509	-3.10734
510	-2.9966
511	-2.54749
512	-2.8223
513	-2.70509
514	-2.95017
515	-2.71805
516	-2.66764
517	-4.40711
518	-2.95282
519	-3.15009
520	-2.47424
521	-2.84938
522	-2.69913
523	-2.74515
524	-2.6193
525	-2.89787
526	-2.7707
527	-2.74013
528	-2.98665
529	-2.82956
530	-2.76536
531	-2.97098
532	-3.13579
533	-2.80055
534	-2.90265
535	-2.87198
536	-2.83704
537	-3.09011
538	-2.73059
539	-3.21893
540	-2.86307
541	-2.73455
542	-2.72942
543	-2.83703
544	-2.85725
545	-2.04311
546	-2.61056
547	-2.94482
548	-2.91671
549	-3.12892
550	-3.71518
551	-4.1278
552	-2.48489
553	-2.87132
554	-2.89827
555	-2.72422
556	-2.86514
557	-2.76366
558	-2.93355
559	-2.97054
560	-2.41231
561	-3.01312
562	-2.80779
563	-2.77371
564	-3.17608
565	-3.68893
566	-2.90057
567	-3.07031
568	-4.54589
569	-2.05436
570	-2.83821
571	-2.93895
572	-3.03407
573	-2.96018
574	-3.44411
575	-2.71757
576	-2.71908
577	-2.72483
578	-2.70064
579	-1.38991
580	-3.06037
581	-2.84392
582	-3.01992
583	-2.65221
584	-2.80542
585	-2.61817
586	-2.90488
587	-3.07288
588	-2.80039
589	-2.83874
590	-2.88094
591	-2.54018
592	-2.89259
593	-2.77781
594	-3.19618
595	-3.01535
596	-2.8122
597	-2.72731
598	-3.13997
599	-3.1735
600	-2.96432
601	-2.62865
602	-2.08919
603	-2.68785
604	-2.6622
605	-3.44926
606	-2.52436
607	-2.88521
608	-2.85317
609	-2.67829
610	-2.61642
611	-2.67401
612	-2.80423
613	-2.98915
614	-1.82348
615	-2.78216
616	-3.17171
617	-2.99674
618	-3.20916
619	-1.53244
620	-3.04155
621	-2.67583
622	-2.79094
623	-4.95001
624	-2.75718
625	-3.05695
626	-3.24019
627	-2.94453
628	-2.64213
629	-2.87307
630	-2.57076
631	-2.97957
632	-3.22638
633	-2.50993
634	-3.16465
635	-2.76912
636	-2.99516
637	-2.94152
638	-2.58486
639	-2.74516
640	-3.93026
641	-2.7834
642	-2.64067
643	-3.3289
644	-2.54975
645	-2.95677
646	-3.07023
647	-3.9998
648	-2.50518
649	-2.96366
650	-3.08035
651	-3.31466
652	-2.8104
653	-3.25467
654	-3.06994
655	-3.18733
656	-2.73352
657	-2.94144
658	-2.94581
659	-2.64801
660	-3.47568
661	-2.7621
662	-2.65529
663	-3.03591
664	-3.12172
665	-2.66427
666	-2.83073
667	-2.69052
668	-2.88995
669	-2.70392
670	-3.0121
671	-2.85881
672	-2.85686
673	-4.06751
674	-2.74593
675	-2.90998
676	-2.97715
677	-2.74971
678	-1.97685
679	-2.62599
680	-3.51426
681	-2.95916
682	-3.12048
683	-2.77299
684	-3.00673
685	-2.82233
686	-2.98315
687	-2.76642
688	-2.64993
689	-2.87606
690	-2.86779
691	-3.12489
692	-2.72177
693	-2.61075
694	-2.88944
695	-2.81468
696	-1.61554
697	-2.6903
698	-3.15648
699	-3.08733
700	-2.55568
701	-2.74639
702	-2.03583
703	-2.65816
704	-3.10574
705	-2.8991
706	-3.25556
707	-3.16058
708	-3.71616
709	-2.67869
710	-2.76191
711	-3.322
712	-3.17883
713	-2.60737
714	-3.20332
715	-2.97794
716	-2.79563
717	-2.67636
718	-2.67867
719	-2.79517
720	-2.85697
721	-2.1738
722	-2.99209
723	-3.35792
724	-2.84355
725	-3.11741
726	-2.57086
727	-3.06504
728	-3.11944
729	-2.71905
730	-3.03304
731	-2.73433
732	-3.05389
733	-2.91534
734	-3.01464
735	-3.07469
736	-3.10755
737	-3.09074
738	-2.98496
739	-2.74639
740	-3.04248
741	-2.62537
742	-2.84699
743	-3.33117
744	-2.94541
745	-2.66008
746	-2.7465
747	-2.6952
748	-2.7305
749	-2.97328
750	-2.89638
751	-2.98055
752	-3.18596
753	-2.74983
754	-1.74792
755	-2.78531
756	-0.831187
757	-2.78744
758	-2.73415
759	-3.07802
760	-2.45708
761	0.0275596
762	-2.63035
763	-2.65901
764	-2.85288
765	-2.89726
766	-3.04941
767	-2.59197
768	-1.37325
769	-3.03444
770	-3.20906
771	-2.88361
772	-2.78719
773	-2.71648
774	-2.66727
775	-2.2976
776	-2.95161
777	-2.623
778	-2.8397
779	-3.12386
780	-3.1265
781	-2.84252
782	-2.76464
783	-2.99518
784	-2.77728
785	-2.80443
786	-1.81835
787	-2.77045
788	-2.94301
789	-2.98027
790	-3.46541
791	-3.06247
792	-2.72491
793	-2.95777
794	-3.01634
795	-3.1473
796	-2.64457
797	-2.79728
798	-2.69559
799	-1.36455
800	-2.82108
801	-2.59426
802	-2.81131
803	-2.85593
804	-3.3581
805	-3.0154
806	-3.14521
807	-1.22296
808	-2.80436
809	-2.55545
810	-2.88771
811	-2.82999
812	-3.04554
813	-2.60039
814	-2.98002
815	-3.11105
816	-3.0112
817	-2.79559
818	-3.04327
819	-3.2231
820	-2.42771
821	-2.83614
822	-2.7564
823	-3.00234
824	-2.97561
825	-2.97501
826	-2.61445
827	-2.85873
828	-2.78551
829	-2.71593
830	-2.53297
831	-3.29694
832	-2.70375
833	-2.78314
834	-1.62364
835	-2.666
836	-2.86329
837	-2.32955
838	-2.88101
839	-2.97916
840	-3.02724
841	-2.97319
842	-3.05884
843	-2.86088
844	-2.9495
845	-4.28566
846	-2.94908
847	-2.94347
848	-2.76773
849	-3.08629
850	-3.00718
851	-2.74367
852	-2.91993
853	-2.84011
854	-3.69419
855	-2.93998
856	-3.05189
857	-2.89948
858	-2.6797
859	-2.80665
860	-2.88226
861	-3.03701
862	-3.02878
863	-2.88195
864	-2.4901
865	-2.99111
866	-3.24991
867	-3.11349
868	-3.1691
869	-2.86783
870	-2.71271
871	-2.77765
872	-2.93447
873	-2.82747
874	-2.68264
875	-2.69313
876	-3.09018
877	-2.89266
878	-2.95099
879	-2.90397
880	-2.86614
881	-2.85912
882	-2.76979
883	-2.99637
884	-2.80751
885	-2.95077
886	-3.09142
887	-3.39807
888	-2.98789
889	-2.64089
890	-2.54256
891	-2.67829
892	-2.9445
893	-2.77803
894	-2.7154
895	-3.59564
896	-2.89366
897	-2.77285
898	-2.6633
899	-2.81022
900	-2.96982
901	-2.84878
902	-2.75962
903	-2.82212
904	-2.71207
905	-2.69951
906	-3.18242
907	-3.11501
908	-2.84502
909	-2.42049
910	-2.71813
911	-2.88267
912	-2.96867
913	-2.89828
914	-3.18931
915	-3.00331
916	-2.12663
917	-2.88508
918	-2.87368
919	-2.83189
920	-2.06922
921	-3.18836
922	-2.74652
923	-3.1056
924	-2.87844
925	-2.9187
926	-2.67417
927	-2.91738
928	-3.40549
929	-3.10978
930	-2.95593
931	-3.25315
932	-2.6385
933	-2.64198
934	-2.86649
935	-2.90369
936	-3.32889
937	-3.13584
938	-2.91737
939	-2.79059
940	-2.98803
941	-3.03759
942	-2.96016
943	-3.40546
944	-2.81702
945	-2.81183
946	-2.93206
947	-3.12779
948	-2.62429
949	-3.28447
950	-2.77283
951	-2.91972
952	-2.6711
953	-4.05504
954	-3.07906
955	-2.76454
956	-3.17092
957	-2.84707
958	-3.53632
959	-2.56782
960	-2.74059
961	-2.8685
962	-2.95751
963	-2.60986
964	-2.64735
965	-3.16108
966	-2.91524
967	-2.81039
968	-2.88092
969	-2.87469
970	-2.66799
971	-2.82506
972	-2.72415
973	-2.62924
974	-2.94066
975	-2.74994
976	-2.91905
977	-1.30253
978	-3.15625
979	-3.18218
980	-2.11349
981	-2.50438
982	-3.02689
983	-3.0135
984	-2.88471
985	-4.15426
986	-2.68536
987	-3.03267
988	-3.07744
989	-2.80257
990	-3.16925
991	-2.6957
992	-3.14992
993	-2.70463
994	-2.58341
995	-3.31584
996	-2.78714
997	-3.04623
998	-2.93259
999	-2.91844
1000	-2.97211
1001	-2.23608
1002	-3.16252
1003	-2.86621
1004	-2.90546
1005	-4.77754
1006	-2.74173
1007	-2.52564
1008	-2.89011
1009	-2.88678
1010	-4.56529
1011	-2.89563
1012	-2.93428
1013	-2.86085
1014	-3.11272
1015	-2.74761
1016	-3.11443
1017	-2.76679
1018	-2.70759
1019	-3.15254
1020	-2.65188
1021	-2.95021
1022	-3.15084
1023	-2.61838
1024	-2.67639
1025	-3.32552
1026	-2.72229
1027	-3.12504
1028	-3.60597
1029	-2.78111
1030	-2.6845
1031	-2.77376
1032	-1.16209
1033	-2.73039
1034	-3.04802
1035	-2.64982
1036	-2.87335
1037	-2.84021
1038	-2.62204
1039	-2.73917
1040	-4.47416
1041	-3.04111
1042	-3.03409
1043	-2.70449
1044	-2.81661
1045	-3.04096
1046	-4.4039
1047	-3.04435
1048	-3.06666
1049	-3.13068
1050	-2.91488
1051	-2.64414
1052	-2.9993
1053	-2.5488
1054	-2.88871
1055	-3.19425
1056	-2.76208
1057	-3.03823
1058	-1.90679
1059	-2.677
1060	-4.24421
1061	-2.96522
1062	-2.70354
1063	-2.84303
1064	-2.7202
1065	-2.65236
1066	-2.81598
1067	-2.90156
1068	-2.8524
1069	-2.72504
1070	-3.05127
1071	-2.75835
1072	-3.05638
1073	-2.93193
1074	-2.82584
1075	-2.85225
1076	-4.62308
1077	-3.00576
1078	-2.80538
1079	-2.57499
1080	-3.01658
1081	-2.83747
1082	-2.74607
1083	-2.91141
1084	-3.09748
1085	-2.97552
1086	-2.77302
1087	-2.9341
1088	-2.62159
1089	-2.90533
1090	-3.02476
1091	-2.9247
1092	-2.9229
1093	-2.51641
1094	-2.72044
1095	-3.03262
1096	-2.70645
1097	-3.04942
1098	-3.16597
1099	-2.99548
1100	-2.98718
1101	-2.70281
1102	-3.10456
1103	-3.1122
1104	-2.73947
1105	-2.95852
1106	-2.84696
1107	-4.13213
1108	-2.95233
1109	-3.05103
1110	-3.045
1111	-2.86115
1112	-2.78426
1113	-2.90759
1114	-2.79297
1115	-3.10911
1116	-2.88579
1117	-3.0109
1118	-1.91292
1119	-3.22807
1120	-2.81028
1121	-2.57005
1122	-3.11813
1123	-3.41253
1124	-2.85333
1125	-2.9184
1126	-2.63218
1127	-2.92576
1128	-2.90717
1129	-2.97958
1130	-2.83103
1131	-2.99533
1132	-2.5972
1133	-3.20443
1134	-3.02142
1135	-2.76772
1136	-1.00798
1137	-3.07833
1138	-2.89634
1139	-2.92671
1140	-2.63751
1141	-3.09099
1142	-3.0052
1143	-3.97747
1144	-2.90099
1145	-2.85097
1146	-3.19916
1147	-2.97139
1148	-3.41471
1149	-2.84405
1150	-3.52819
1151	-2.69064
1152	-3.11076
1153	-3.00887
1154	-2.88994
1155	-2.73196
1156	-2.79602
1157	-3.14332
1158	-1.84478
1159	-3.25245
1160	-2.78018
1161	-2.92948
1162	-3.18627
1163	-2.86206
1164	-2.85455
1165	-2.68153
1166	-2.81981
1167	-2.89518
1168	-3.22903
1169	-2.73574
1170	-2.95755
1171	-2.95994
1172	-2.8639
1173	-3.19784
1174	-2.66536
1175	-2.86405
1176	-2.68849
1177	-2.86207
1178	-2.85568
1179	-3.05239
1180	-3.15107
1181	-2.44564
1182	-2.9442
1183	-2.89893
1184	-3.15734
1185	-2.71963
1186	-2.71582
1187	-3.25485
1188	-3.12698
1189	-3.07527
1190	-2.8288
1191	-2.78324
1192	-2.9001
1193	-4.30622
1194	-2.87894
1195	-2.0446
1196	-3.06291
1197	-2.72334
1198	-2.77175
1199	-3.16481
1200	-2.63945
1201	-3.66946
1202	-2.73444
1203	-2.71292
1204	-1.53172
1205	-2.68482
1206	-2.64654
1207	-2.89859
1208	-3.13385
1209	-2.79669
1210	-2.92857
1211	-2.80665
1212	-3.03438
1213	-3.09091
1214	-3.01242
1215	-3.09624
1216	-3.08684
1217	-2.72886
1218	-2.7731
1219	-2.868
1220	-3.00342
1221	-2.39849
1222	-3.12248
1223	-2.88322
1224	-2.77092
1225	-2.82017
1226	-2.96662
1227	-3.43154
1228	-2.73759
1229	-2.9864
1230	-2.00741
1231	-3.00132
1232	-2.60713
1233	-3.27074
1234	-2.78357
1235	-2.70636
1236	-2.83467
1237	-2.90788
1238	-2.66296
1239	-2.93526
1240	-2.70031
1241	-3.27139
1242	-2.9482
1243	-1.80625
1244	-3.04176
1245	-2.92882
1246	-2.1771
1247	-2.91785
1248	-2.51614
1249	-1.85732
1250	-2.76589
1251	-3.02915
1252	-2.86986
1253	-3.06393
1254	-2.78522
1255	-2.97339
1256	-2.86691
1257	-2.81158
1258	-2.99493
1259	-2.83539
1260	-2.6662
1261	-3.68926
1262	-2.51888
1263	-2.82189
1264	-2.93778
1265	-3.00049
1266	-2.90254
1267	-2.67159
1268	-3.06215
1269	-2.91876
1270	-2.74641
1271	-2.94771
1272	-3.12525
1273	-2.78094
1274	-2.83756
1275	-2.34438
1276	-2.74519
1277	-2.67311
1278	-2.72492
1279	-2.83088
1280	-2.92505
1281	-2.69168
1282	-2.82703
1283	-3.87578
1284	-2.8605
1285	-2.87588
1286	-2.9765
1287	-2.75325
1288	-2.81919
1289	-2.96548
1290	-2.83784
1291	-2.85895
1292	-3.34741
1293	-2.87722
1294	-2.64069
1295	-2.8133
1296	-2.34103
1297	-2.70624
1298	-2.77475
1299	-2.73765
1300	-2.93134
1301	-3.12545
1302	-3.1618
1303	-2.80469
1304	-4.25437
1305	-3.01057
1306	-3.18797
1307	-2.95886
1308	-2.88465
1309	-3.09274
1310	-2.6195
1311	-2.78551
1312	-2.89416
1313	-3.06242
1314	-2.82352
1315	-2.46032
1316	-2.04879
1317	-2.84223
1318	-3.05738
1319	-2.97764
1320	-3.02252
1321	-2.73097
1322	-2.42197
1323	-3.08239
1324	-2.88465
1325	-2.59288
1326	-2.78107
1327	-2.78745
1328	-3.07265
1329	-3.27079
1330	-2.74139
1331	-2.65192
1332	-3.08743
1333	-2.72767
1334	-2.81523
1335	-2.94947
1336	-2.93991
1337	-3.02578
1338	-2.79413
1339	-2.89914
1340	-3.02275
1341	-2.95052
1342	-2.80494
1343	-2.79797
1344	-2.53497
1345	-2.78006
1346	-3.21968
1347	-3.34143
1348	-2.91556
1349	-2.78664
1350	-2.91547
1351	-2.86751
1352	-3.01862
1353	-3.29993
1354	-3.59621
1355	-3.06849
1356	-3.83309
1357	-3.28869
1358	-2.87151
1359	-3.03667
1360	-2.45227
1361	-2.97638
1362	-2.87465
1363	-2.84888
1364	-1.52787
1365	-2.84176
1366	-2.86627
1367	-2.80675
1368	-3.12251
1369	-3.12001
1370	-2.98581
1371	-2.89278
1372	-2.77046
1373	-3.08086
1374	-2.68439
1375	-3.1812
1376	-2.71479
1377	-2.85131
1378	-2.89149
1379	-2.93849
1380	-4.2533
1381	-1.37488
1382	-3.07049
1383	-2.97752
1384	-2.89332
1385	-2.61062
1386	-2.85286
1387	-2.88179
1388	-4.29951
1389	-2.95022
1390	-2.78757
1391	-2.96645
1392	-2.95663
1393	-3.12743
1394	-2.88636
1395	-2.85622
1396	-2.98349
1397	-2.92923
1398	-3.0061
1399	-3.04135
1400	-2.6671
1401	-2.96891
1402	-2.87089
1403	-2.51062
1404	-4.05467
1405	-3.01383
1406	-4.7629
1407	-2.41821
1408	-2.52942
1409	-2.88735
1410	-3.11962
1411	-2.92114
1412	-3.11058
1413	-3.8648
1414	-2.97548
1415	-2.69184
1416	-2.74634
1417	-3.04125
1418	-3.74697
1419	-2.92551
1420	-2.79078
1421	-3.01138
1422	-2.74973
1423	-2.7977
1424	-3.09598
1425	-2.91201
1426	-2.96867
1427	-2.68384
1428	-2.70112
1429	-2.89453
1430	-2.86403
1431	-2.95575
1432	-2.91395
1433	-2.86668
1434	-4.31679
1435	-3.08391
1436	-2.16646
1437	-4.10435
1438	-2.84338
1439	-2.7383
1440	-2.8542
1441	-2.76406
1442	-3.10075
1443	-2.82478
1444	-2.53274
1445	-3.06129
1446	-2.97265
1447	-3.03267
1448	-4.3094
1449	-3.00374
1450	-3.36357
1451	-3.12745
1452	-2.59017
1453	-3.20592
1454	-2.66314
1455	-2.57693
1456	-2.90039
1457	-3.06551
1458	-2.62699
1459	-4.38558
1460	-2.7294
1461	-4.50718
1462	-2.76298
1463	-3.22308
1464	-3.71625
1465	-2.84206
1466	-2.91349
1467	-1.74961
1468	-2.72963
1469	-3.16136
1470	-2.44566
1471	-2.91797
1472	-2.95854
1473	-2.71454
1474	-2.74703
1475	-2.98483
1476	-3.00586
1477	-2.84907
1478	-2.57752
1479	-3.02741
1480	-2.95961
1481	-2.94615
1482	-2.73395
1483	-2.82819
1484	-2.84393
1485	-2.82818
1486	-2.82076
1487	-2.99647
1488	-2.81947
1489	-3.36918
1490	-1.58943
1491	-2.89645
1492	-3.08991
1493	-3.02374
1494	-2.79917
1495	-2.93819
1496	-2.65335
1497	-2.994
1498	-2.66225
1499	-2.85413
1500	-3.11714
1501	-2.72296
1502	-2.79066
1503	-3.01465
1504	-2.92226
1505	-2.99215
1506	-2.8995
1507	-2.60532
1508	-2.80768
1509	-3.13963
1510	-3.03616
1511	-2.67083
1512	-3.10825
1513	-3.17098
1514	-2.95191
1515	-3.15395
1516	-3.08877
1517	-2.85658
1518	-2.80688
1519	-2.51167
1520	-2.80286
1521	-2.81288
1522	-2.59152
1523	-2.8166
1524	-3.14244
1525	-2.81438
1526	-3.08824
1527	-2.54855
1528	-2.88549
1529	-3.76827
1530	-2.81141
1531	-2.60077
1532	-2.98801
1533	-2.94843
1534	-2.87608
1535	-2.64894
1536	-2.82462
1537	-3.05064
1538	-3.15578
1539	-2.69652
1540	-2.73172
1541	-2.48759
1542	-2.61094
1543	-3.0814
1544	-3.36761
1545	-3.01802
1546	-3.06251
1547	-2.75856
1548	-2.55375
1549	-2.84331
1550	-2.93753
1551	-2.89532
1552	-2.74845
1553	-2.82498
1554	-2.80725
1555	-2.63653
1556	-2.65525
1557	-3.05747
1558	-2.7816
1559	-2.93847
1560	-3.05947
1561	-2.51583
1562	-2.66502
1563	-4.98691
1564	-2.86728
1565	-3.199
1566	-2.78645
1567	-2.77916
1568	-2.05147
1569	-3.75597
1570	-3.19126
1571	-2.93421
1572	-2.7513
1573	-2.58355
1574	-2.70886
1575	-2.4964
1576	-2.65111
1577	-2.8338
1578	-3.96317
1579	-2.74265
1580	-2.65769
1581	-2.91415
1582	-2.96017
1583	-2.80841
1584	-2.80896
1585	-3.18863
1586	-2.92356
1587	-2.65011
1588	-2.81957
1589	-2.75234
1590	-2.74786
1591	-2.07664
1592	-2.92337
1593	-2.50659
1594	-2.90301
1595	-2.47371
1596	-3.01877
1597	-2.75908
1598	-3.11659
1599	-2.93914
1600	-4.0623
1601	-2.93045
1602	-2.94217
1603	-3.15557
1604	-4.57672
1605	-2.76817
1606	-3.22451
1607	-1.57894
1608	-2.87925
1609	-2.67193
1610	-2.76417
1611	-2.3295
1612	-2.66394
1613	-3.18844
1614	-2.41318
1615	-3.04185
1616	-3.48016
1617	-2.75654
1618	-3.02338
1619	-3.08712
1620	-2.67242
1621	-3.9266
1622	-2.90492
1623	-2.50371
1624	-2.75964
1625	-3.02473
1626	-3.01012
1627	-2.74061
1628	-3.00701
1629	-2.80946
1630	-2.89082
1631	-2.94203
1632	-2.8235
1633	-3.00578
1634	-3.50562
1635	-2.74011
1636	-2.67023
1637	-3.00311
1638	-3.27518
1639	-3.05704
1640	-3.21458
1641	-4.89388
1642	-0.733349
1643	-2.76687
1644	-2.956
1645	-3.02669
1646	-2.89109
1647	-2.82046
1648	-2.74818
1649	-3.07887
1650	-3.03196
1651	-2.80856
1652	-4.92054
1653	-2.93286
1654	-2.79713
1655	-3.17721
1656	-3.36331
1657	-2.45549
1658	-3.1043
1659	-3.03579
1660	-2.85122
1661	-2.83499
1662	-2.87438
1663	-2.76419
1664	-2.88754
1665	-3.03417
1666	-3.05107
1667	-3.02948
1668	-2.4503
1669	-2.96523
1670	-2.59179
1671	-3.09854
1672	-2.36818
1673	-2.53151
1674	-2.88054
1675	-2.58866
1676	-3.37222
1677	-2.92171
1678	-3.01055
1679	-2.58194
1680	-2.82342
1681	-2.71208
1682	-2.75308
1683	-2.90767
1684	-3.14672
1685	-3.24483
1686	-3.32985
1687	-3.34303
1688	-2.91709
1689	-2.90123
1690	-2.96146
1691	-2.92052
1692	-3.2189
1693	-1.92321
1694	-2.94549
1695	-2.8624
1696	-2.87207
1697	-1.45107
1698	-2.81851
1699	-3.38883
1700	-2.81065
1701	-0.874302
1702	-3.05139
1703	-3.26334
1704	-3.13949
1705	-2.74662
1706	-2.88753
1707	-2.31024
1708	-2.76579
1709	-2.76063
1710	-2.9117
1711	-2.99177
1712	-2.88179
1713	-3.27098
1714	-3.19927
1715	-2.78133
1716	-3.06462
1717	-2.76326
1718	-2.72783
1719	-2.63071
1720	-2.6171
1721	-2.75399
1722	-2.98477
1723	-2.55064
1724	-2.32069
1725	-3.29004
1726	-3.0098
1727	-2.52806
1728	-2.86708
1729	-3.97167
1730	-2.62589
1731	-1.94585
1732	-2.9124
1733	-2.72788
1734	-2.94672
1735	-2.87249
1736	-2.71622
1737	-2.86872
1738	-2.83147
1739	-3.46174
1740	-3.04216
1741	-2.86132
1742	-3.0133
1743	-2.58404
1744	-2.70554
1745	-2.78345
1746	-2.5636
1747	-3.11209
1748	-2.86226
1749	-2.8398
1750	-2.66771
1751	-2.71441
1752	-2.93855
1753	-2.84472
1754	-2.82747
1755	-3.0434
1756	-5.80624
1757	-3.01572
1758	-2.7586
1759	-3.28814
1760	-2.85109
1761	-3.68617
1762	-2.70519
1763	-2.76797
1764	-2.82391
1765	-2.7282
1766	-3.10773
1767	-3.08825
1768	-2.69028
1769	-2.80685
1770	-3.50678
1771	-2.93244
1772	-1.92741
1773	-2.75682
1774	-2.93427
1775	-3.00257
1776	-3.01932
1777	-2.7437
1778	-3.01413
1779	-2.68253
1780	-2.76153
1781	-2.81101
1782	-2.9994
1783	-2.86906
1784	-2.56205
1785	-2.86528
1786	-2.82006
1787	-3.14523
1788	-2.92007
1789	-2.76685
1790	-4.14896
1791	-2.75182
1792	-2.59323
1793	-2.79506
1794	-2.9242
1795	-2.70601
1796	-2.77946
1797	-3.0216
1798	-2.7135
1799	-1.71048
1800	-3.02764
1801	-2.47844
1802	-2.61651
1803	-2.69737
1804	-3.04568
1805	-3.03196
1806	-2.7011
1807	-3.009
1808	-3.3321
1809	-2.16925
1810	-2.89457
1811	-3.23079
1812	-2.82604
1813	-2.84199
1814	-3.04501
1815	-2.69032
1816	-2.8927
1817	-2.96729
1818	-3.19638
1819	-4.30114
1820	-2.77944
1821	-2.9321
1822	-2.98507
1823	-2.94199
1824	-3.06702
1825	-2.06861
1826	-2.99936
1827	-2.88927
1828	-2.93477
1829	-3.02546
1830	-2.8265
1831	-2.94099
1832	-2.92167
1833	-0.525538
1834	-3.66729
1835	-2.90559
1836	-3.26215
1837	-3.15064
1838	-2.69014
1839	-2.87163
1840	-2.89078
1841	-2.99193
1842	-2.49422
1843	-4.54485
1844	-2.84248
1845	-4.06425
1846	-3.00565
1847	-2.65308
1848	-2.66888
1849	-2.82493
1850	-2.52764
1851	-2.75808
1852	-2.96088
1853	-2.8885
1854	-2.94869
1855	-3.05315
1856	-3.0023
1857	-2.75375
1858	-3.20523
1859	-3.05056
1860	-3.03009
1861	-3.08282
1862	-2.95378
1863	-2.75207
1864	-4.2725
1865	-2.86394
1866	-2.60556
1867	-2.80862
1868	-2.47812
1869	-2.99729
1870	-2.66292
1871	-2.42853
1872	-2.76184
1873	-2.45477
1874	-0.909524
1875	-3.00683
1876	-3.15149
1877	-2.75356
1878	-2.98223
1879	-2.77186
1880	-3.08796
1881	-2.77005
1882	-2.67675
1883	-2.82656
1884	-2.73508
1885	-2.92579
1886	-3.14453
1887	-1.38003
1888	-2.97121
1889	-3.37286
1890	-2.60662
1891	-2.54828
1892	-3.35937
1893	-3.03464
1894	-2.93116
1895	-2.76806
1896	-2.7242
1897	-2.56293
1898	-2.86664
1899	-3.08987
1900	-2.86883
1901	-2.07268
1902	-2.58255
1903	-2.76492
1904	-2.86525
1905	-2.71753
1906	-2.83912
1907	-2.96224
1908	-2.9239
1909	-2.68226
1910	-2.52694
1911	-2.61602
1912	-3.17369
1913	-2.8782
1914	-2.94814
1915	-2.95413
1916	-2.74269
1917	-3.2266
1918	-2.87889
1919	-3.01839
1920	-2.57067
1921	-3.70047
1922	-3.16945
1923	-2.79204
1924	-2.38776
1925	-2.41906
1926	-2.73674
1927	-3.23459
1928	-2.69985
1929	-3.09873
1930	-2.87265
1931	-3.20092
1932	-2.87115
1933	-2.97358
1934	-3.34251
1935	-2.73763
1936	-2.85291
1937	-2.79797
1938	-2.96567
1939	-2.81062
1940	-2.27608
1941	-2.83441
1942	-3.16779
1943	-2.75186
1944	-2.54632
1945	-3.05932
1946	-3.09043
1947	-2.82872
1948	-2.92751
1949	-2.83944
1950	-2.86131
1951	-2.99052
1952	-2.71309
1953	-2.5223
1954	-2.97046
1955	-2.84161
1956	-2.91342
1957	-2.53205
1958	-2.80281
1959	-2.80907
1960	-2.87028
1961	-3.62795
1962	-0.917588
1963	-2.66797
1964	-3.69566
1965	-3.30658
1966	-2.90849
1967	-2.70576
1968	-2.75367
1969	-3.0352
1970	-2.83734
1971	-2.45443
1972	-2.72952
1973	-3.15635
1974	-3.02104
1975	-2.83232
1976	-2.3624
1977	-2.84884
1978	-2.78284
1979	-2.81364
1980	-3.17311
1981	-2.83741
1982	-2.93033
1983	-2.78078
1984	-2.87457
1985	-2.58212
1986	-3.20482
1987	-1.8839
1988	-2.87845
1989	-2.9982
1990	-3.06647
1991	-2.18707
1992	-2.90422
1993	-3.41927
1994	-2.91916
1995	-3.03484
1996	-2.86324
1997	-2.75003
1998	-2.94508
[truncated: 19,001 more rows]

## Sheet: negative1_hist_data
Counts	0	1	2	3	4	5	6	7	8	9	10	11	12	13	14	15	16	17	18	19	20	21	22	23	24	25	26	27	28	29
0	3	11	13	3	39	27	1	2	1	33	46	36	16	7	28	18	33	33	10	3	9	34	1	22	16	24	6	4	27	58
1	1	10	30	8	51	19	4	5	1	47	56	35	13	7	29	21	44	27	8	2	14	44	3	34	20	29	2	10	28	63
2	7	23	28	20	65	30	5	7	5	58	60	48	16	9	47	22	60	34	6	6	16	57	4	35	22	36	5	15	32	68
3	4	25	37	11	72	38	8	5	6	57	82	54	21	13	57	31	66	45	8	13	16	48	5	39	28	45	15	12	36	82
4	6	33	48	27	67	56	11	10	8	71	80	56	24	22	49	41	71	74	21	16	26	59	5	49	36	57	10	19	47	74
5	20	37	66	24	75	70	22	18	10	74	68	70	38	26	53	33	87	72	28	21	36	77	8	58	40	59	14	28	49	69
6	24	37	57	34	89	66	22	17	11	92	87	83	41	34	66	52	69	69	28	13	54	84	18	66	64	62	11	38	51	90
7	23	62	77	32	109	82	22	30	22	127	82	86	58	56	75	70	87	82	39	19	54	81	23	76	78	72	33	37	68	79
8	36	69	71	50	87	84	30	37	86	220	90	91	152	87	97	93	86	94	58	40	127	94	21	73	58	78	42	87	89	103
9	154	103	124	138	97	159	37	140	311	529	93	147	454	260	121	163	82	114	60	96	333	97	33	98	80	127	59	218	120	92
10	496	258	396	475	131	377	93	569	942	1193	191	340	1036	774	124	486	173	136	166	366	1031	122	97	153	117	187	153	714	402	129
11	1226	742	1445	1304	566	1126	268	1994	2013	2156	914	861	1878	1760	248	1238	593	354	722	1083	2135	291	234	464	352	636	611	1877	1798	257
12	2550	1756	3339	2541	3273	2230	1864	3798	3222	2971	3689	1746	3005	3016	626	2507	2441	975	2597	2567	3320	754	610	1906	2434	2279	1979	3205	4115	483
13	3331	3140	4340	3635	6463	3307	6413	4184	3512	3170	5683	2807	3229	3696	2056	3465	4982	2526	4894	3693	3479	2300	1763	5013	6947	4599	3868	3648	4706	1457
14	3223	3677	3372	3323	3479	3468	4900	2735	2651	2446	3230	3155	2763	2988	4842	3274	4431	3820	4346	3619	2651	4810	4814	4951	4034	4459	4258	2953	2685	4936
15	2257	2893	1517	2190	677	2497	1052	1080	1417	1484	878	2766	1581	1675	4965	2319	1779	3885	1744	2313	1362	4511	5126	1985	791	2173	2787	1602	927	5705
16	1185	1720	457	1048	212	1315	240	382	518	656	206	1833	761	634	1820	1107	426	2271	429	946	511	1807	1897	420	247	534	1046	614	250	1718
17	468	677	131	368	74	504	127	143	201	205	79	935	296	260	270	449	86	846	124	268	189	335	349	120	148	127	275	220	121	153
18	175	228	66	144	53	161	110	97	101	68	33	371	119	101	73	144	56	192	100	131	107	60	111	57	71	65	119	107	72	37
19	109	96	45	86	23	60	93	90	103	31	26	143	73	72	41	71	40	41	66	112	72	35	83	45	54	51	82	79	55	18
20	91	59	26	78	20	38	88	79	112	21	15	56	61	74	32	56	19	32	87	96	71	26	85	31	49	35	78	67	44	16
21	79	54	42	67	15	29	76	92	95	10	22	18	44	74	24	53	14	22	73	66	49	28	89	36	38	32	66	62	25	10
22	57	49	36	67	13	24	56	58	78	7	10	24	39	50	13	38	9	17	47	63	49	14	61	21	38	19	69	60	24	9
23	68	32	22	43	5	17	58	54	73	8	8	11	40	36	9	27	9	15	56	63	34	12	70	19	28	20	70	42	23	9
24	61	20	13	40	5	14	58	47	72	2	5	7	32	34	14	27	9	8	42	59	41	15	80	12	23	12	47	44	15	0
25	39	19	10	30	2	15	42	57	59	5	3	3	21	22	9	19	6	7	32	51	24	8	58	12	18	7	39	34	11	4
26	50	13	2	30	2	5	44	33	47	5	1	4	19	24	7	12	4	4	31	39	17	7	57	9	9	7	40	32	7	3
27	40	10	1	18	1	7	38	27	68	1	3	3	12	24	7	10	0	4	18	33	17	1	43	7	4	6	30	18	6	1
28	24	4	3	16	1	5	22	30	45	1	2	0	8	19	3	6	1	4	15	22	9	0	38	3	7	1	21	14	4	0
29	20	5	6	7	1	2	25	24	26	0	0	2	14	9	1	5	1	5	15	29	11	2	35	2	4	2	15	6	3	0
30	17	2	4	11	2	2	10	14	19	0	0	0	5	5	3	3	1	3	10	13	10	1	19	5	3	1	18	7	1	0
31	13	4	1	8	0	2	18	11	13	0	0	0	2	8	0	2	1	0	4	9	4	0	13	1	1	0	8	5	1	1
32	13	0	2	2	0	1	14	7	22	1	0	0	1	4	0	4	0	1	1	6	0	0	14	2	2	1	6	7	0	0
33	7	2	1	3	0	0	5	8	7	0	0	1	5	2	1	1	0	0	2	8	1	0	17	2	0	0	4	1	1	0
34	5	0	0	2	0	0	7	4	7	0	0	0	1	0	1	0	0	0	0	2	0	0	3	0	1	1	3	1	0	0
35	5	1	0	1	0	0	6	0	7	0	0	0	0	2	0	1	0	0	2	3	0	0	3	0	0	0	3	0	1	0
36	1	0	0	0	0	0	1	3	3	0	0	0	0	0	0	0	0	0	1	1	0	0	2	0	0	0	0	2	0	0
37	2	0	0	0	0	0	2	1	1	0	0	0	1	0	0	0	0	0	0	3	0	0	1	0	0	0	0	1	0	0
38	0	0	0	0	0	0	2	1	2	0	0	0	0	2	0	0	0	0	1	0	1	0	1	0	0	0	0	0	0	0
39	0	0	0	0	0	0	0	1	1	0	0	0	0	0	0	0	0	0	0	1	0	0	3	0	0	0	0	1	0	0
40	0	0	0	0	0	0	0	0	1	0	0	0	0	1	0	1	0	0	0	1	0	0	1	0	0	0	1	0	0	0
41	1	0	0	0	0	0	0	0	0	0	0	0	0	0	0	0	0	0	0	0	0	0	0	0	0	0	0	0	0	0
42	0	0	0	0	0	0	1	0	1	0	0	0	0	0	0	0	0	0	0	0	0	0	0	0	0	0	0	0	0	0
43	0	0	0	0	0	0	0	0	0	0	0	0	0	0	0	0	0	0	1	0	0	0	0	0	0	0	0	0	0	0
44	0	0	0	0	0	0	0	0	0	0	0	0	0	0	0	0	0	0	0	0	0	0	0	0	0	0	0	0	0	0
45	0	0	0	0	0	0	0	0	0	0	0	0	0	0	0	0	0	0	0	0	0	0	0	0	0	0	0	0	0	0
46	0	0	0	0	0	0	0	0	0	0	0	0	0	0	0	0	0	0	0	0	0	0	0	0	0	0	0	0	0	0
47	0	0	0	0	0	0	0	0	0	0	0	0	0	0	0	0	0	0	0	0	0	0	0	0	0	0	0	0	0	0
48	0	0	0	0	0	0	0	0	0	0	0	0	0	0	0	0	0	0	0	0	0	0	0	0	0	0	0	0	0	0
49	0	0	0	0	0	0	0	0	0	0	0	0	0	0	0	0	0	0	0	0	0	0	0	0	0	0	0	0	0	0
50	0	0	0	0	0	0	0	0	0	0	0	0	0	0	0	0	0	0	0	0	0	0	0	0	0	0	0	0	0	0
51	0	0	0	0	0	0	0	0	0	0	0	0	0	0	0	0	0	0	0	0	0	0	0	0	0	0	0	0	0	0
52	0	0	0	0	0	0	0	0	0	0	0	0	0	0	0	0	0	0	0	0	0	0	0	0	0	0	0	0	0	0
53	0	0	0	0	0	0	0	0	0	0	0	0	0	0	0	0	0	0	0	0	0	0	0	0	0	0	0	0	0	0
54	0	0	0	0	0	0	0	0	0	0	0	0	0	0	0	0	0	0	0	0	0	0	0	0	0	0	0	0	0	0
55	0	0	0	0	0	0	0	0	0	0	0	0	0	0	0	0	0	0	0	0	0	0	0	0	0	0	0	0	0	0
56	0	0	0	0	0	0	0	0	0	0	0	0	0	0	0	0	0	0	0	0	0	0	0	0	0	0	0	0	0	0
57	0	0	0	0	0	0	0	0	0	0	0	0	0	0	0	0	0	0	0	0	0	0	0	0	0	0	0	0	0	0
58	0	0	0	0	0	0	0	0	0	0	0	0	0	0	0	0	0	0	0	0	0	0	0	0	0	0	0	0	0	0
59	0	0	0	0	0	0	0	0	0	0	0	0	0	0	0	0	0	0	0	0	0	0	0	0	0	0	0	0	0	0
60	0	0	0	0	0	0	0	0	0	0	0	0	0	0	0	0	0	0	0	0	0	0	0	0	0	0	0	0	0	0
61	0	0	0	0	0	0	0	0	0	0	0	0	0	0	0	0	0	0	0	0	0	0	0	0	0	0	0	0	0	0
62	0	0	0	0	0	0	0	0	0	0	0	0	0	0	0	0	0	0	0	0	0	0	0	0	0	0	0	0	0	0
63	0	0	0	0	0	0	0	0	0	0	0	0	0	0	0	0	0	0	0	0	0	0	0	0	0	0	0	0	0	0
64	0	0	0	0	0	0	0	0	0	0	0	0	0	0	0	0	0	0	0	0	0	0	0	0	0	0	0	0	0	0
65	0	0	0	0	0	0	0	0	0	0	0	0	0	0	0	0	0	0	0	0	0	0	0	0	0	0	0	0	0	0
66	0	0	0	0	0	0	0	0	0	0	0	0	0	0	0	0	0	0	0	0	0	0	0	0	0	0	0	0	0	0
67	0	0	0	0	0	0	0	0	0	0	0	0	0	0	0	0	0	0	0	0	0	0	0	0	0	0	0	0	0	0
68	0	0	0	0	0	0	0	0	0	0	0	0	0	0	0	0	0	0	0	0	0	0	0	0	0	0	0	0	0	0
69	0	0	0	0	0	0	0	0	0	0	0	0	0	0	0	0	0	0	0	0	0	0	0	0	0	0	0	0	0	0
70	0	0	0	0	0	0	0	0	0	0	0	0	0	0	0	0	0	0	0	0	0	0	0	0	0	0	0	0	0	0
71	0	0	0	0	0	0	0	0	0	0	0	0	0	0	0	0	0	0	0	0	0	0	0	0	0	0	0	0	0	0
72	0	0	0	0	0	0	0	0	0	0	0	0	0	0	0	0	0	0	0	0	0	0	0	0	0	0	0	0	0	0
73	0	0	0	0	0	0	0	0	0	0	0	0	0	0	0	0	0	0	0	0	0	0	0	0	0	0	0	0	0	0
74	0	0	0	0	0	0	0	0	0	0	0	0	0	0	0	0	0	0	0	0	0	0	0	0	0	0	0	0	0	0
75	0	0	0	0	0	0	0	0	0	0	0	0	0	0	0	0	0	0	0	0	0	0	0	0	0	0	0	0	0	0
76	0	0	0	0	0	0	0	0	0	0	0	0	0	0	0	0	0	0	0	0	0	0	0	0	0	0	0	0	0	0
77	0	0	0	0	0	0	0	0	0	0	0	0	0	0	0	0	0	0	0	0	0	0	0	0	0	0	0	0	0	0
78	0	0	0	0	0	0	0	0	0	0	0	0	0	0	0	0	0	0	0	0	0	0	0	0	0	0	0	0	0	0
79	0	0	0	0	0	0	0	0	0	0	0	0	0	0	0	0	0	0	0	0	0	0	0	0	0	0	0	0	0	0
80	0	0	0	0	0	0	0	0	0	0	0	0	0	0	0	0	0	0	0	0	0	0	0	0	0	0	0	0	0	0
81	0	0	0	0	0	0	0	0	0	0	0	0	0	0	0	0	0	0	0	0	0	0	0	0	0	0	0	0	0	0
82	0	0	0	0	0	0	0	0	0	0	0	0	0	0	0	0	0	0	0	0	0	0	0	0	0	0	0	0	0	0
83	0	0	0	0	0	0	0	0	0	0	0	0	0	0	0	0	0	0	0	0	0	0	0	0	0	0	0	0	0	0
84	0	0	0	0	0	0	0	0	0	0	0	0	0	0	0	0	0	0	0	0	0	0	0	0	0	0	0	0	0	0
85	0	0	0	0	0	0	0	0	0	0	0	0	0	0	0	0	0	0	0	0	0	0	0	0	0	0	0	0	0	0
86	0	0	0	0	0	0	0	0	0	0	0	0	0	0	0	0	0	0	0	0	0	0	0	0	0	0	0	0	0	0
87	0	0	0	0	0	0	0	0	0	0	0	0	0	0	0	0	0	0	0	0	0	0	0	0	0	0	0	0	0	0
88	0	0	0	0	0	0	0	0	0	0	0	0	0	0	0	0	0	0	0	0	0	0	0	0	0	0	0	0	0	0
89	0	0	0	0	0	0	0	0	0	0	0	0	0	0	0	0	0	0	0	0	0	0	0	0	0	0	0	0	0	0
90	0	0	0	0	0	0	0	0	0	0	0	0	0	0	0	0	0	0	0	0	0	0	0	0	0	0	0	0	0	0
91	0	0	0	0	0	0	0	0	0	0	0	0	0	0	0	0	0	0	0	0	0	0	0	0	0	0	0	0	0	0
92	0	0	0	0	0	0	0	0	0	0	0	0	0	0	0	0	0	0	0	0	0	0	0	0	0	0	0	0	0	0
93	0	0	0	0	0	0	0	0	0	0	0	0	0	0	0	0	0	0	0	0	0	0	0	0	0	0	0	0	0	0
94	0	0	0	0	0	0	0	0	0	0	0	0	0	0	0	0	0	0	0	0	0	0	0	0	0	0	0	0	0	0
95	0	0	0	0	0	0	0	0	0	0	0	0	0	0	0	0	0	0	0	0	0	0	0	0	0	0	0	0	0	0
96	0	0	0	0	0	0	0	0	0	0	0	0	0	0	0	0	0	0	0	0	0	0	0	0	0	0	0	0	0	0
97	0	0	0	0	0	0	0	0	0	0	0	0	0	0	0	0	0	0	0	0	0	0	0	0	0	0	0	0	0	0
98	0	0	0	0	0	0	0	0	0	0	0	0	0	0	0	0	0	0	0	0	0	0	0	0	0	0	0	0	0	0
99	0	0	0	0	0	0	0	0	0	0	0	0	0	0	0	0	0	0	0	0	0	0	0	0	0	0	0	0	0	0

## Sheet: negative1_hist_parameter
Timestamp	μ	σ2
1	-2.83629	0.263397
2	-2.75802	-0.248811
3	-2.89737	0.206615
4	-2.84597	-0.249023
5	-2.89613	-0.134444
6	-2.80905	-0.257032
7	-2.8507	-0.125913
8	-2.9439	-0.207634
9	-2.93858	0.251228
10	-2.9527	0.285469
11	-2.90868	-0.154412
12	-2.7461	-0.284713
13	-2.92321	-0.278167
14	-2.90521	0.247987
15	-2.6789	0.159155
16	-2.8367	-0.257281
17	-2.84515	-0.168625
18	-2.68366	0.218698
19	-2.85027	-0.174087
20	-2.83605	0.232432
21	-2.94796	-0.254005
22	-2.69084	0.170173
23	-2.66989	-0.153977
24	-2.82476	-0.157697
25	-2.8754	-0.122214
26	-2.82985	-0.180168
27	-2.79466	0.204748
28	-2.91473	-0.24544
29	-2.94405	-0.184352
30	-2.66269	0.136547

## Sheet: negative2_Sheet1
Unnamed: 0	0
0	-2.9312
1	-2.94691
2	-2.58323
3	-3.02471
4	-3.18034
5	-2.64864
6	-2.56219
7	-3.03779
8	-2.63363
9	-2.95751
10	-2.69698
11	-2.86079
12	-2.31846
13	-2.89633
14	-2.74295
15	-3.03849
16	-2.4361
17	-4.02857
18	-2.57646
19	-2.84573
20	-2.85919
21	-2.8029
22	-2.94136
23	-2.58688
24	-2.74502
25	-2.5444
26	-3.55313
27	-3.28035
28	-3.63126
29	-2.61642
30	-2.79643
31	-3.02496
32	-2.83631
33	-2.79799
34	-2.56246
35	-2.58403
36	-2.70052
37	-2.0779
38	-2.84481
39	-2.89481
40	-2.86563
41	-3.00425
42	-2.93569
43	-2.80491
44	-2.59598
45	-2.38795
46	-2.56448
47	-2.59244
48	-2.87773
49	-2.65674
50	-3.13886
51	-2.86737
52	-2.80201
53	-2.70518
54	-2.7713
55	-2.8985
56	-2.86133
57	-2.64526
58	-2.66667
59	-4.92636
60	-2.75004
61	-2.6132
62	-3.65267
63	-2.81412
64	-2.83428
65	-2.62354
66	-2.62826
67	-2.60823
68	-2.71922
69	-2.77465
70	-2.69423
71	-2.79754
72	-2.46907
73	-2.99807
74	-2.686
75	-2.9652
76	-2.92437
77	-2.70979
78	-2.41266
79	-2.50635
80	-2.65674
81	-2.88824
82	-2.52576
83	-3.06683
84	-3.34209
85	-2.67484
86	-2.62222
87	-2.62165
88	-2.67858
89	-2.77236
90	-2.46656
91	-2.84136
92	-3.82993
93	-2.44149
94	-2.87324
95	-2.68423
96	-2.33522
97	-2.73789
98	-2.77288
99	-3.18605
100	-2.66493
101	-3.12438
102	-2.65767
103	-2.7787
104	-3.05756
105	-2.67332
106	-2.82685
107	-3.04088
108	-2.68159
109	-2.73485
110	-2.72627
111	-2.62966
112	-2.8842
113	-2.78807
114	-3.00036
115	-3.17803
116	-2.70695
117	-2.6281
118	-2.86089
119	-2.90192
120	-2.78209
121	-2.51013
122	-1.46662
123	-2.91918
124	-2.83278
125	-2.18745
126	-2.87398
127	-2.2604
128	-2.92716
129	-2.9102
130	-1.45378
131	-3.00338
132	-2.96035
133	-2.92484
134	-2.9786
135	-3.86673
136	-2.54944
137	-2.59931
138	-2.68571
139	-1.66103
140	-2.37995
141	-2.59906
142	-3.53137
143	-3.02714
144	-2.83366
145	-2.73441
146	-2.4608
147	-2.6747
148	-2.73467
149	-2.54917
150	-2.33874
151	-2.85306
152	-2.69347
153	-2.88108
154	-4.41856
155	-2.71685
156	-2.71107
157	-2.91566
158	-2.81303
159	-2.70211
160	-3.03019
161	-2.54653
162	-3.02221
163	-2.98815
164	-2.54808
165	-2.81522
166	-3.12482
167	-2.84266
168	-2.91843
169	-2.81938
170	-2.82749
171	-2.79977
172	-2.82531
173	-2.39959
174	-2.66965
175	-2.95311
176	-2.90931
177	-2.96101
178	-2.87357
179	-2.89899
180	-1.89876
181	-2.56988
182	-3.12096
183	-2.70194
184	-2.71659
185	-2.72246
186	-4.47253
187	-2.09497
188	-2.98079
189	-2.64913
190	-2.71547
191	-1.40127
192	-2.80106
193	-2.82156
194	-2.87203
195	-2.82357
196	-2.45249
197	-3.06406
198	-2.50885
199	-2.76048
200	-2.48799
201	-2.71693
202	-2.76626
203	-3.08916
204	-1.65707
205	-4.29496
206	-2.9076
207	-2.76693
208	-2.83735
209	-2.62051
210	-2.64269
211	-2.44474
212	-2.67642
213	-2.69937
214	-2.9837
215	-2.98327
216	-2.87031
217	-1.29498
218	-2.70959
219	-2.71514
220	-0.805837
221	-3.15814
222	-2.69403
223	-2.83129
224	-2.8001
225	-2.87622
226	-3.25584
227	-3.10374
228	-1.02241
229	-2.6786
230	-2.45756
231	-2.63428
232	-2.91325
233	-3.03999
234	-2.73548
235	-2.71728
236	-2.98716
237	-3.00745
238	-2.62496
239	-3.25175
240	-2.8833
241	-2.93778
242	-2.78338
243	-3.06723
244	-2.7904
245	-2.71657
246	-2.75473
247	-2.46759
248	-2.68103
249	-3.36466
250	-3.08553
251	-2.80946
252	-2.37898
253	-2.92365
254	-2.67934
255	-2.73146
256	-2.71825
257	-2.82016
258	-2.6755
259	-2.532
260	-2.89244
261	-2.89743
262	-3.07947
263	-2.54503
264	-2.91336
265	-2.81064
266	-2.75286
267	-2.83771
268	-2.65697
269	-2.73868
270	-2.76727
271	-3.01991
272	-2.70489
273	-2.87641
274	-3.42973
275	-3.04399
276	-2.86939
277	-2.93144
278	-2.68456
279	-3.03274
280	-2.89927
281	-2.92915
282	-3.0315
283	-2.90367
284	-2.79702
285	-2.70885
286	-2.92657
287	-2.69808
288	-2.87683
289	-3.03043
290	-2.49991
291	-2.77957
292	-1.67862
293	-2.7976
294	-2.91425
295	-3.08466
296	-2.825
297	-2.61903
298	-2.9045
299	-2.54504
300	-3.07441
301	-2.85755
302	-3.24521
303	-4.73861
304	-5.58353
305	-2.75841
306	-2.77095
307	-2.68442
308	-2.91489
309	-2.84471
310	-2.88588
311	-2.7758
312	-2.65348
313	-2.94057
314	-2.76005
315	-3.09863
316	-2.39462
317	-2.629
318	-2.95049
319	-2.37303
320	-2.65984
321	-1.46174
322	-3.0765
323	-4.09131
324	-2.58998
325	-2.75363
326	-2.77554
327	-2.69905
328	-2.86088
329	-2.77638
330	-2.72137
331	-2.7055
332	-2.52225
333	-2.77938
334	-2.75187
335	-2.74615
336	-4.3384
337	-2.36469
338	-2.71333
339	-2.91322
340	-2.77796
341	-2.35912
342	-2.65981
343	-2.78008
344	-2.60029
345	-2.45882
346	-3.0273
347	-2.57792
348	-3.27095
349	-3.96058
350	-3.25487
351	-2.98375
352	-2.45444
353	-2.46135
354	-2.79274
355	-2.90822
356	-2.77284
357	-2.7966
358	-3.0081
359	-2.5713
360	-3.99628
361	-2.71791
362	-2.81409
363	-2.60779
364	-2.52124
365	-2.86361
366	-2.90911
367	-2.95964
368	-2.80112
369	-2.65477
370	-2.88781
371	-2.87393
372	-2.6369
373	-3.81557
374	-2.71087
375	-2.71773
376	-2.61256
377	-2.98088
378	-4.17004
379	-2.63035
380	-2.87698
381	-2.38421
382	-3.1925
383	-2.62823
384	-2.76954
385	-2.92281
386	-2.2635
387	-3.09387
388	-3.12168
389	-4.19013
390	-2.67514
391	-2.84787
392	-4.21939
393	-2.85117
394	-3.195
395	-2.58557
396	-2.88014
397	-2.75649
398	-2.70197
399	-3.09341
400	-2.72591
401	-2.52161
402	-3.3816
403	-2.69001
404	-3.09391
405	-2.68619
406	-3.27989
407	-2.76118
408	-2.69234
409	-2.95742
410	-2.95102
411	-3.0076
412	-2.65113
413	-3.03449
414	-2.91257
415	-2.79681
416	-3.00661
417	-2.93087
418	-3.10782
419	-2.9003
420	-1.42409
421	-2.7785
422	-2.77192
423	-2.93625
424	-2.90703
425	-5.08838
426	-2.92234
427	-2.78277
428	-3.35947
429	-2.7207
430	-2.55785
431	-2.96449
432	-3.01023
433	-3.7188
434	-2.75678
435	-2.96594
436	-2.54689
437	-2.64869
438	-2.98191
439	-2.62637
440	-5.52631
441	-2.74143
442	-2.60955
443	-2.8105
444	-3.05516
445	-2.74388
446	-2.64293
447	-2.6987
448	-2.98015
449	-3.12422
450	-2.90612
451	-2.75062
452	-3.02331
453	-2.99243
454	-2.48782
455	-2.74335
456	-2.48135
457	-2.7027
458	-2.66004
459	-2.79497
460	-2.89293
461	-2.93331
462	-4.39251
463	-2.93092
464	-2.61472
465	-2.59293
466	-2.82521
467	-2.68213
468	-2.688
469	-2.92304
470	-3.49325
471	-2.88382
472	-2.77171
473	-2.68181
474	-3.17302
475	-2.75685
476	-3.11972
477	-3.03123
478	-2.61933
479	-2.89869
480	-2.98979
481	-2.97012
482	-4.01465
483	-2.57629
484	-3.07112
485	-2.53666
486	-2.72848
487	-2.9395
488	-2.92832
489	-2.95191
490	-3.45465
491	-2.78414
492	-2.80611
493	-2.78632
494	-2.67043
495	-2.73369
496	-2.49869
497	-2.79243
498	-2.82449
499	-2.86278
500	-3.78953
501	-2.49346
502	-2.77068
503	-2.53234
504	-2.93229
505	-2.80465
506	-2.95132
507	-2.72965
508	-3.43872
509	-2.67623
510	-2.85416
511	-3.0069
512	-2.81641
513	-2.87762
514	-2.64536
515	-2.5881
516	-2.6375
517	-1.51452
518	-2.55484
519	-2.65296
520	-2.83056
521	-2.64498
522	-2.65291
523	-3.06816
524	-2.71789
525	-2.77879
526	-2.86104
527	-2.52014
528	-2.93527
529	-2.08167
530	-2.81424
531	-2.71653
532	-2.8423
533	-2.91185
534	-3.07222
535	-2.9221
536	-2.71965
537	-2.41394
538	-2.67826
539	-2.71388
540	-3.00207
541	-2.75019
542	-2.70244
543	-2.70004
544	-2.98442
545	-2.72303
546	-2.80907
547	-3.1042
548	-2.74512
549	-2.8755
550	-2.65583
551	-2.51554
552	-2.60325
553	-2.92672
554	-2.71285
555	-3.09618
556	-2.93652
557	-2.86701
558	-2.78673
559	-2.7892
560	-2.97267
561	-2.66439
562	-2.56937
563	-2.61192
564	-2.56276
565	-2.84995
566	-2.84729
567	-2.79068
568	-2.88038
569	-3.03541
570	-2.60086
571	-2.51299
572	-3.64949
573	-3.08194
574	-2.8175
575	-2.76091
576	-2.47777
577	-2.76554
578	-2.03596
579	-4.72528
580	-2.43358
581	-2.74363
582	-2.97328
583	-2.80501
584	-3.09786
585	-3.10996
586	-2.82729
587	-2.79512
588	-2.78323
589	-2.5678
590	-2.70192
591	-4.5697
592	-2.70104
593	-2.82956
594	-2.52159
595	-3.04974
596	-2.90597
597	-2.54174
598	-2.96132
599	-2.63188
600	-2.99684
601	-2.87495
602	-3.98325
603	-2.99247
604	-2.65384
605	-2.66586
606	-2.80619
607	-2.77605
608	-2.63381
609	-3.35172
610	-3.43105
611	-2.87135
612	-2.68327
613	-2.60176
614	-2.75803
615	-3.59147
616	-3.80297
617	-2.74567
618	-1.71262
619	-2.95177
620	-3.03939
621	-3.02274
622	-2.87653
623	-2.66494
624	-2.675
625	-2.89633
626	-2.95664
627	-2.96409
628	-2.79622
629	-3.21528
630	-2.71932
631	-2.87384
632	-2.57807
633	-2.95626
634	-2.96892
635	-2.71184
636	-1.98124
637	-2.68593
638	-2.87046
639	-2.66184
640	-2.64968
641	-3.18874
642	-2.92411
643	-2.84999
644	-3.15636
645	-2.78951
646	-2.56304
647	-2.76117
648	-2.49058
649	-1.24431
650	-2.48485
651	-3.48828
652	-2.81825
653	-2.76789
654	-2.73259
655	-2.72087
656	-2.66427
657	-3.09507
658	-2.8836
659	-2.571
660	-2.71644
661	-2.63866
662	-3.09442
663	-2.69289
664	-3.07596
665	-2.85631
666	-2.56172
667	-2.67078
668	-2.75418
669	-2.75579
670	-2.94098
671	-3.09149
672	-2.89659
673	-2.68511
674	-2.74636
675	-2.89259
676	-2.82683
677	-2.80513
678	-2.89781
679	-3.51884
680	-2.90109
681	-2.74969
682	-2.60693
683	-2.76363
684	-2.67867
685	-2.95109
686	-2.61114
687	-2.80484
688	-2.92643
689	-3.02167
690	-2.61264
691	-2.63266
692	-2.76489
693	-2.85538
694	-2.91513
695	-2.59337
696	-2.95529
697	-2.59451
698	-2.84264
699	-2.81514
700	-2.50093
701	-2.70304
702	-2.12424
703	-2.52158
704	-2.51536
705	-2.42512
706	-2.90072
707	-2.93687
708	-2.94722
709	-2.29784
710	-2.58663
711	-3.21162
712	-2.81497
713	-2.99877
714	-2.63018
715	-2.84858
716	-2.77772
717	-4.69888
718	-2.29583
719	-2.56164
720	-3.02121
721	-2.64741
722	-2.88881
723	-4.30706
724	-2.71309
725	-2.49716
726	-3.12228
727	-2.58615
728	-2.64028
729	-2.70307
730	-2.90797
731	-2.92493
732	-2.66165
733	-2.75902
734	-2.83118
735	-2.43845
736	-3.00567
737	-2.52016
738	-2.78735
739	-2.62472
740	-2.82102
741	-2.55465
742	-2.78982
743	-2.79456
744	-2.62644
745	-2.95861
746	-3.00098
747	-2.8961
748	-2.77809
749	-2.86454
750	-2.57735
751	-2.93896
752	-2.53123
753	-3.89204
754	-3.00789
755	-2.49697
756	-2.85033
757	-2.59523
758	-2.95193
759	-2.64437
760	-2.61591
761	-2.61604
762	-2.98115
763	-2.24982
764	-2.7987
765	-2.74762
766	-2.54284
767	-2.9482
768	-2.79342
769	-2.54874
770	-2.67388
771	-2.85334
772	-2.94836
773	-2.60545
774	-2.48734
775	-2.86541
776	-2.61941
777	-3.38637
778	-2.97984
779	-2.96329
780	-2.72363
781	-2.96609
782	-2.72497
783	-3.68622
784	-2.93918
785	-2.9631
786	-2.77194
787	-3.19418
788	-2.65928
789	-2.16128
790	-3.01195
791	-2.79198
792	-3.86506
793	-2.89298
794	-3.84564
795	-2.64311
796	-2.85575
797	-2.98853
798	-2.65654
799	-2.68474
800	-2.60666
801	-3.06202
802	-2.76978
803	-2.73162
804	-2.84595
805	-2.53375
806	-2.91448
807	-3.03884
808	-3.08385
809	-2.73067
810	-2.7971
811	-2.67827
812	-2.49287
813	-3.34604
814	-2.72479
815	-2.85567
816	-3.0311
817	-3.01712
818	-2.92906
819	-2.70131
820	-2.82714
821	-2.97346
822	-2.92178
823	-2.59062
824	-2.69868
825	-2.4729
826	-2.9315
827	-2.59377
828	-2.81883
829	-2.63228
830	-3.05914
831	-2.61661
832	-2.8299
833	-2.77322
834	-2.75876
835	-3.32468
836	-2.49145
837	-2.52102
838	-2.81861
839	-2.96235
840	-2.96507
841	-2.86365
842	-2.73305
843	-2.92364
844	-2.9981
845	-1.74913
846	-3.04591
847	-3.01289
848	-2.61578
849	-2.81592
850	-2.80653
851	-2.80008
852	-2.85821
853	-2.85726
854	-2.75364
855	-2.79779
856	-2.3939
857	-2.80168
858	-2.74454
859	-2.83883
860	-3.04641
861	-2.70062
862	-2.82224
863	-2.56067
864	-2.92748
865	-2.80254
866	-2.75565
867	-3.09101
868	-2.59518
869	-2.77505
870	-2.64325
871	-2.81033
872	-3.21036
873	-2.88643
874	-2.40261
875	-2.79115
876	-2.90584
877	-2.68444
878	-2.67617
879	-2.93868
880	-2.74876
881	-2.71469
882	-2.89726
883	-2.89938
884	-2.85594
885	-2.6753
886	-2.7089
887	-2.63013
888	-2.78459
889	-2.84687
890	-2.53234
891	-2.46966
892	-2.78666
893	-2.67917
894	-2.82069
895	-2.81597
896	-1.79809
897	-2.74116
898	-2.91545
899	-3.04272
900	-2.94897
901	-2.83984
902	-2.76451
903	-3.06618
904	-2.77905
905	-2.93299
906	-2.5895
907	-2.80468
908	-2.77623
909	-2.79831
910	-2.78331
911	-2.61715
912	-2.82023
913	-3.12482
914	-3.12879
915	-1.30606
916	-2.82669
917	-2.13568
918	-3.87731
919	-3.01662
920	-2.88046
921	-3.06044
922	-2.9196
923	-2.8352
924	-2.30598
925	-2.88912
926	-2.45992
927	-4.0108
928	-2.53053
929	-2.88901
930	-2.90926
931	-2.38413
932	-3.05148
933	-2.73965
934	-3.00102
935	-2.49031
936	-2.87338
937	-2.88343
938	-2.75345
939	-2.64716
940	-2.71021
941	-2.69677
942	-2.99345
943	-2.59378
944	-2.97777
945	-3.51127
946	-2.81773
947	-2.87842
948	-2.79031
949	-2.64499
950	-2.67051
951	-2.49482
952	-2.79222
953	-2.93174
954	-3.03989
955	-2.67962
956	-3.17414
957	-2.40666
958	-2.67512
959	-2.85403
960	-2.80761
961	-2.92062
962	-2.6521
963	-3.00634
964	-2.499
965	-2.7962
966	-2.5834
967	-2.48532
968	-2.66384
969	-2.91821
970	-2.80622
971	-2.75749
972	-2.99887
973	-2.89958
974	-3.32454
975	-2.76396
976	-2.83058
977	-3.01043
978	-2.61136
979	-2.85917
980	-2.72245
981	-2.85017
982	-2.64784
983	-3.04395
984	-3.06189
985	-2.7684
986	-2.75222
987	-2.9895
988	-2.56839
989	-3.6145
990	-3.27567
991	-2.92874
992	-3.49199
993	-2.31235
994	-2.13725
995	-2.91548
996	-2.81245
997	-2.57306
998	-2.76779
999	-2.73071
1000	-3.21922
1001	-3.1937
1002	-2.93802
1003	-3.12944
1004	-2.84679
1005	-2.75909
1006	-3.12853
1007	-2.72842
1008	-2.94997
1009	-2.87972
1010	-2.9797
1011	-3.02468
1012	-2.87863
1013	-2.85276
1014	-2.77178
1015	-2.9244
1016	-2.68695
1017	-3.03831
1018	-2.76787
1019	-2.92575
1020	-2.70377
1021	-2.91832
1022	-2.6468
1023	-2.61997
1024	-2.82541
1025	-2.53973
1026	-2.66247
1027	-2.94447
1028	-3.08425
1029	-2.6597
1030	-3.02668
1031	-2.61079
1032	-2.67307
1033	-2.94553
1034	-2.83874
1035	-2.74082
1036	-2.98848
1037	-2.68654
1038	-2.74285
1039	-2.81323
1040	-2.85206
1041	-2.53309
1042	-2.76817
1043	-2.79731
1044	-2.78426
1045	-2.71387
1046	-2.10581
1047	-2.81483
1048	-2.92067
1049	-3.14359
1050	-3.7462
1051	-2.94849
1052	-2.62524
1053	-2.96013
1054	-3.01583
1055	-3.8305
1056	-2.60586
1057	-2.72468
1058	-2.83104
1059	-3.0165
1060	-3.06141
1061	-1.87663
1062	-2.82974
1063	-2.58241
1064	-2.56713
1065	-2.76109
1066	-4.27622
1067	-2.81159
1068	-0.954082
1069	-2.79504
1070	-2.66192
1071	-3.22971
1072	-2.9615
1073	-2.72732
1074	-2.92178
1075	-3.16203
1076	-2.86174
1077	-3.37272
1078	-2.7815
1079	-2.90082
1080	-2.86846
1081	-2.83863
1082	-2.72904
1083	-2.80121
1084	-2.76574
1085	-2.49126
1086	-2.88669
1087	-2.68416
1088	-2.787
1089	-2.89404
1090	-4.38053
1091	-3.09187
1092	-2.72606
1093	-2.60487
1094	-2.84134
1095	-2.56903
1096	-2.83205
1097	-3.68967
1098	-3.12223
1099	-2.88037
1100	-3.17613
1101	-2.76154
1102	-2.87533
1103	-2.60464
1104	-2.76555
1105	-2.64706
1106	-2.90599
1107	-2.59456
1108	-2.88349
1109	-3.26198
1110	-2.82599
1111	-2.79747
1112	-2.69479
1113	-2.84444
1114	-2.05183
1115	-2.87425
1116	-2.70621
1117	-2.8224
1118	-2.74216
1119	-2.65382
1120	-2.59576
1121	-3.27067
1122	-2.9163
1123	-2.50968
1124	-2.75312
1125	-2.78559
1126	-2.63073
1127	-2.63791
1128	-3.37109
1129	-3.14058
1130	-2.70378
1131	-2.73969
1132	-2.80958
1133	-2.90924
1134	-2.66885
1135	-2.34367
1136	-2.62403
1137	-2.68522
1138	-4.19702
1139	-2.61541
1140	-2.91749
1141	-2.75476
1142	-1.50605
1143	-3.3762
1144	-3.0467
1145	-2.80571
1146	-2.89931
1147	-3.00303
1148	-2.8279
1149	-2.93327
1150	-2.62012
1151	-2.65887
1152	-2.79826
1153	-2.8227
1154	-2.62901
1155	-3.11063
1156	-3.33065
1157	-3.56063
1158	-3.00155
1159	-2.85755
1160	-2.89825
1161	-2.61293
1162	-2.67825
1163	-2.81303
1164	-3.08348
1165	-2.90768
1166	-2.69514
1167	-3.08652
1168	-2.93966
1169	-2.94078
1170	-2.83666
1171	-2.79131
1172	-2.72385
1173	-2.74246
1174	-2.70151
1175	-2.7544
1176	-2.58535
1177	-2.74276
1178	-4.45953
1179	-3.0363
1180	-2.67257
1181	-2.53174
1182	-2.50514
1183	-2.91398
1184	-2.1426
1185	-2.55523
1186	-2.89345
1187	-2.64533
1188	-3.12082
1189	-2.81919
1190	-2.89325
1191	-2.87753
1192	-2.857
1193	-2.90393
1194	-2.92098
1195	-2.76791
1196	-2.34732
1197	-2.76103
1198	-3.11407
1199	-2.87737
1200	-2.8344
1201	-2.82689
1202	-2.68006
1203	-2.89519
1204	-2.77964
1205	-2.43115
1206	-1.74278
1207	-3.0757
1208	-2.63163
1209	-2.70342
1210	-3.07308
1211	-3.03862
1212	-2.99609
1213	-2.72248
1214	-3.03311
1215	-2.7549
1216	-2.67628
1217	-3.10685
1218	-2.63643
1219	-2.72937
1220	-2.89109
1221	-2.90203
1222	-2.87541
1223	-3.02286
1224	-2.84935
1225	-2.94229
1226	-2.89184
1227	-2.77644
1228	-2.77783
1229	-2.80397
1230	-2.88026
1231	-2.51065
1232	-2.8371
1233	-3.22661
1234	-2.4829
1235	-2.77945
1236	-3.34636
1237	-2.38024
1238	-3.85569
1239	-2.87221
1240	-2.74017
1241	-2.75348
1242	-2.75799
1243	-3.0185
1244	-2.80375
1245	-2.76481
1246	-2.96025
1247	-2.79482
1248	-2.73466
1249	-3.85219
1250	-2.62883
1251	-2.72728
1252	-2.74637
1253	-2.97195
1254	-2.67877
1255	-3.17721
1256	-2.8275
1257	-3.08533
1258	-2.69299
1259	-2.73692
1260	-1.10239
1261	-2.89154
1262	-2.52807
1263	-2.78127
1264	-3.15701
1265	-2.58079
1266	-2.42074
1267	-1.79881
1268	-2.59745
1269	-2.38546
1270	-3.06963
1271	-2.54137
1272	-2.35418
1273	-2.68783
1274	-4.36489
1275	-2.74878
1276	-2.67072
1277	-2.6247
1278	-2.83332
1279	-3.71849
1280	-2.86519
1281	-2.99654
1282	-2.54373
1283	-3.08388
1284	-2.69401
1285	-2.75904
1286	-2.90443
1287	-2.78786
1288	-2.44139
1289	-2.73504
1290	-2.50809
1291	-3.07427
1292	-2.79434
1293	-2.54177
1294	-2.25835
1295	-2.94727
1296	-2.70234
1297	-2.84544
1298	-1.83837
1299	-2.94612
1300	-2.97224
1301	-2.57214
1302	-2.72228
1303	-2.75104
1304	-2.83699
1305	-2.86049
1306	-2.67636
1307	-2.63918
1308	-2.69502
1309	-2.52938
1310	-3.04874
1311	-2.68323
1312	-2.64173
1313	-3.01693
1314	-2.80319
1315	-2.55301
1316	-3.11076
1317	-1.08673
1318	-2.72768
1319	-2.79289
1320	-2.9976
1321	-2.98432
1322	-4.0858
1323	-2.86191
1324	-2.95525
1325	-2.88694
1326	-2.52829
1327	-2.91006
1328	-2.42229
1329	-2.96205
1330	-2.97478
1331	-2.73879
1332	-2.75008
1333	-2.63875
1334	-3.49061
1335	-4.8028
1336	-3.65541
1337	-2.61688
1338	-2.7926
1339	-2.93282
1340	-2.79368
1341	-3.19373
1342	-2.70788
1343	-2.78256
1344	-3.09022
1345	-2.74382
1346	-2.75084
1347	-3.13897
1348	-3.09683
1349	-3.01658
1350	-3.39734
1351	-2.91557
1352	-2.89462
1353	-2.80379
1354	-2.80558
1355	-2.61533
1356	-5.25863
1357	-2.60801
1358	-4.158
1359	-2.99645
1360	-2.99606
1361	-2.68337
1362	-2.80148
1363	-2.99166
1364	-2.43007
1365	-3.07534
1366	-2.56631
1367	-2.85418
1368	-2.91783
1369	-2.55156
1370	-3.14622
1371	-2.5287
1372	-2.4458
1373	-2.53144
1374	-3.27954
1375	-2.88569
1376	-2.5765
1377	-2.75218
1378	-2.88845
1379	-3.21927
1380	-3.65737
1381	-3.0604
1382	-4.60882
1383	-3.07517
1384	-2.84632
1385	-2.6961
1386	-2.4878
1387	-3.13934
1388	-0.0929087
1389	-2.98997
1390	-3.01935
1391	-2.5473
1392	-3.07782
1393	-2.86328
1394	-3.8323
1395	-2.94015
1396	-2.60121
1397	-2.44705
1398	-1.23338
1399	-2.7497
1400	-2.72117
1401	-3.01706
1402	-3.76399
1403	-3.20543
1404	-2.78421
1405	-2.57725
1406	-2.70099
1407	-2.90919
1408	-2.8283
1409	-3.05392
1410	-2.97272
1411	-2.91783
1412	-2.8707
1413	-3.50454
1414	-2.70675
1415	-2.77141
1416	-2.97248
1417	-3.35926
1418	-3.01995
1419	-2.47258
1420	-4.42371
1421	-2.89979
1422	-2.77988
1423	-2.7487
1424	-3.04863
1425	-2.9669
1426	-2.86867
1427	-2.85716
1428	-2.64701
1429	-3.02361
1430	-2.6025
1431	-2.75297
1432	-3.09352
1433	-3.09535
1434	-2.53028
1435	-2.59352
1436	-2.88325
1437	-2.7174
1438	-2.65232
1439	-2.80161
1440	-2.76124
1441	-2.83122
1442	-4.12246
1443	-3.04974
1444	-2.9782
1445	-2.76133
1446	-2.72245
1447	-2.53284
1448	-2.7609
1449	-3.11957
1450	-3.04713
1451	-2.72136
1452	-2.87814
1453	-2.69263
1454	-2.8898
1455	-2.57008
1456	-2.88408
1457	-2.76878
1458	-2.7153
1459	-2.77314
1460	-1.93646
1461	-2.92716
1462	-2.72948
1463	-3.13627
1464	-2.83084
1465	-2.93781
1466	-2.74555
1467	-3.06674
1468	-3.06427
1469	-2.78557
1470	-2.77029
1471	-2.70104
1472	-2.73344
1473	-3.02407
1474	-3.05796
1475	-2.49098
1476	-2.71481
1477	-2.9399
1478	-2.94755
1479	-2.63226
1480	-2.76637
1481	-2.86641
1482	-3.05956
1483	-2.83701
1484	-1.00399
1485	-3.04755
1486	-2.93095
1487	-2.80872
1488	-2.98176
1489	-2.87649
1490	-2.5487
1491	-2.62246
1492	-2.73867
1493	-3.23958
1494	-2.60988
1495	-2.94299
1496	-2.87309
1497	-2.39257
1498	-2.72264
1499	-2.7922
1500	-2.83135
1501	-2.87376
1502	-2.76347
1503	-3.04319
1504	-2.9881
1505	-3.02271
1506	-2.69779
1507	-2.93059
1508	-2.73808
1509	-2.65627
1510	-2.97576
1511	-2.71272
1512	-2.90528
1513	-2.91099
1514	-2.82933
1515	-2.52675
1516	-3.18124
1517	-2.91996
1518	-5.04532
1519	-3.08219
1520	-2.66409
1521	-2.96867
1522	-2.71769
1523	-2.73575
1524	-2.88729
1525	-2.69061
1526	-4.19352
1527	-2.80157
1528	-3.18637
1529	-3.34283
1530	-2.73597
1531	-2.93123
1532	-2.75063
1533	-2.62218
1534	-3.07268
1535	-2.81891
1536	-3.13302
1537	-2.50693
1538	-2.69778
1539	-2.74179
1540	-3.35837
1541	-3.8982
1542	-3.40672
1543	-3.04698
1544	-2.64008
1545	-2.79844
1546	-3.00182
1547	-3.05632
1548	-2.99766
1549	-2.91143
1550	-2.6599
1551	-3.03865
1552	-2.85627
1553	-2.75276
1554	-3.01716
1555	-3.04296
1556	-2.99935
1557	-2.87536
1558	-2.48995
1559	-2.46904
1560	-2.30511
1561	-2.88225
1562	-2.08783
1563	-2.90607
1564	-2.54002
1565	-2.57612
1566	-2.71249
1567	-2.81968
1568	-2.77047
1569	-2.68386
1570	-2.55832
1571	-2.49813
1572	-2.92443
1573	-3.16116
1574	-2.69494
1575	-2.75904
1576	-2.94373
1577	-2.72263
1578	-2.76681
1579	-2.88033
1580	-2.78044
1581	-2.85446
1582	-2.73559
1583	-2.49325
1584	-2.80374
1585	-2.81901
1586	-2.62767
1587	-2.6427
1588	-2.3943
1589	-2.63827
1590	-2.8396
1591	-3.02576
1592	-2.79516
1593	-2.70328
1594	-2.76053
1595	-2.8427
1596	-2.72478
1597	-2.57868
1598	-4.33426
1599	-2.72424
1600	-2.74328
1601	-2.98261
1602	-3.00798
1603	-3.21795
1604	-2.59485
1605	-2.81086
1606	-2.79531
1607	-2.85527
1608	-3.07749
1609	-2.82986
1610	-2.78697
1611	-2.63243
1612	-3.06785
1613	-2.82303
1614	-2.95992
1615	-2.73201
1616	-2.42748
1617	-3.00629
1618	-1.98677
1619	-2.59826
1620	-2.7618
1621	-2.49002
1622	-2.90698
1623	-3.25122
1624	-3.96134
1625	-2.59671
1626	-2.95597
1627	-3.20053
1628	-3.01299
1629	-2.58288
1630	-3.01633
1631	-2.53784
1632	-2.98434
1633	-2.84468
1634	-3.21775
1635	-2.94348
1636	-2.9542
1637	-2.95869
1638	-2.83362
1639	-2.86532
1640	-3.9604
1641	-3.08883
1642	-2.41708
1643	-3.41173
1644	-2.92597
1645	-2.8393
1646	-2.80435
1647	-2.57923
1648	-2.47268
1649	-3.12437
1650	-3.00829
1651	-3.07883
1652	-2.40364
1653	-2.33558
1654	-2.70206
1655	-2.81633
1656	-2.485
1657	-2.93295
1658	-2.91121
1659	-2.93943
1660	-3.13712
1661	-2.51424
1662	-2.55172
1663	-3.32
1664	-2.54173
1665	-2.88556
1666	-2.80298
1667	-3.32664
1668	-2.88801
1669	-2.6563
1670	-2.62298
1671	-3.07265
1672	-2.81206
1673	-2.86163
1674	-2.7999
1675	-2.73037
1676	-2.65003
1677	-2.66223
1678	-2.69195
1679	-2.79143
1680	-2.99134
1681	-3.0204
1682	-2.6989
1683	-2.53902
1684	-2.82588
1685	-2.84954
1686	-3.03405
1687	-2.6598
1688	-3.01227
1689	-2.69514
1690	-2.87123
1691	-2.76616
1692	-2.81443
1693	-2.67951
1694	-2.49234
1695	-2.79021
1696	-3.15961
1697	-2.8341
1698	-2.7475
1699	-2.65046
1700	-2.87783
1701	-5.15643
1702	-2.64837
1703	-2.48999
1704	-3.36094
1705	-3.05437
1706	-2.94042
1707	-2.73981
1708	-2.77798
1709	-2.59598
1710	-2.78914
1711	-2.7078
1712	-2.66058
1713	-3.02782
1714	-3.2469
1715	-2.85431
1716	-2.52829
1717	-3.10562
1718	-4.23194
1719	-2.6555
1720	-2.8774
1721	-2.94406
1722	-3.85729
1723	-2.84238
1724	-3.01712
1725	-2.63294
1726	-2.66229
1727	-3.10152
1728	-2.87123
1729	-2.26775
1730	-2.77985
1731	-2.79631
1732	-2.90581
1733	-2.62577
1734	-2.66
1735	-2.88929
1736	-2.70998
1737	-2.30314
1738	-2.85758
1739	-2.85982
1740	-2.84996
1741	-2.65581
1742	-3.16546
1743	-2.66727
1744	-2.5108
1745	-2.82032
1746	-3.18013
1747	-3.17453
1748	-2.66778
1749	-2.70138
1750	-2.72577
1751	-2.72256
1752	-2.90757
1753	-2.88157
1754	-2.63401
1755	-2.81032
1756	-1.58566
1757	-2.68477
1758	-3.02887
1759	-2.69393
1760	-2.85224
1761	-3.08761
1762	-2.59806
1763	-2.98959
1764	-3.10265
1765	-2.92533
1766	-2.84798
1767	-4.88166
1768	-2.66464
1769	-2.94609
1770	-2.78721
1771	-2.84717
1772	-2.94649
1773	-2.61497
1774	-1.60056
1775	-2.72248
1776	-3.1017
1777	-2.63141
1778	-3.09257
1779	-2.82007
1780	-2.74586
1781	-2.57656
1782	-2.60861
1783	-2.64001
1784	-2.91604
1785	-3.80313
1786	-2.8722
1787	-2.63032
1788	-2.85588
1789	-4.59073
1790	-2.69118
1791	-2.98269
1792	-2.7118
1793	-2.42441
1794	-2.9037
1795	-2.76915
1796	-2.83537
1797	-2.86654
1798	-2.96714
1799	-2.88337
1800	-2.55178
1801	-2.89871
1802	-2.58522
1803	-2.51469
1804	-2.78455
1805	-2.92409
1806	-2.56651
1807	-2.76841
1808	-2.73213
1809	-2.88606
1810	-2.78494
1811	-2.97998
1812	-2.98567
1813	-2.93802
1814	-2.72712
1815	-2.88762
1816	-2.6462
1817	-2.92867
1818	-2.84329
1819	-2.60531
1820	-2.90634
1821	-3.82931
1822	-2.87658
1823	-2.61691
1824	-2.92053
1825	-2.48284
1826	-2.84318
1827	-2.69861
1828	-2.56222
1829	-2.57857
1830	-2.74538
1831	-2.48247
1832	-2.85565
1833	-2.52942
1834	-2.5535
1835	-2.84145
1836	-2.87722
1837	-2.71454
1838	-3.03445
1839	-2.88107
1840	-2.61824
1841	-2.93205
1842	-2.78724
1843	-3.1034
1844	-2.90644
1845	-3.00297
1846	-2.78512
1847	-2.696
1848	-2.75798
1849	-2.92811
1850	-3.07817
1851	-2.87825
1852	-2.79102
1853	-2.9381
1854	-3.01571
1855	-3.05245
1856	-2.77451
1857	-2.80752
1858	-2.82392
1859	-3.09057
1860	-2.82102
1861	-2.71599
1862	-2.69172
1863	-2.92104
1864	-2.87653
1865	-2.92982
1866	-2.62752
1867	-2.96494
1868	-2.80634
1869	-2.8253
1870	-3.03764
1871	-2.79936
1872	-2.59765
1873	-2.82247
1874	-2.62847
1875	-2.78526
1876	-3.11835
1877	-2.79111
1878	-2.77807
1879	-3.13518
1880	-2.696
1881	-2.84866
1882	-2.77646
1883	-2.78884
1884	-2.93957
1885	-2.92944
1886	-2.84606
1887	-2.61934
1888	-2.86769
1889	-1.5127
1890	-2.77859
1891	-2.71007
1892	-2.83207
1893	-2.74123
1894	-1.97895
1895	-2.82047
1896	-3.09671
1897	-3.03303
1898	-3.44565
1899	-2.43894
1900	-2.77243
1901	-3.15052
1902	-2.801
1903	-2.89067
1904	-2.79696
1905	-2.74339
1906	-4.82055
1907	-2.90769
1908	-2.98125
1909	-2.96126
1910	-2.7175
1911	-2.96479
1912	-2.85779
1913	-2.51263
1914	-2.61296
1915	-2.80854
1916	-2.65999
1917	-2.84375
1918	-2.74964
1919	-2.87063
1920	-4.31436
1921	-2.83453
1922	-2.46953
1923	-2.74285
1924	-2.75015
1925	-2.66325
1926	-2.77794
1927	-3.14269
1928	-2.86336
1929	-2.28422
1930	-2.59951
1931	-2.79136
1932	-2.62219
1933	-2.569
1934	-2.88012
1935	-2.72773
1936	-2.07449
1937	-3.14838
1938	-2.91728
1939	-2.37054
1940	-3.6934
1941	-3.86555
1942	-2.82319
1943	-2.74779
1944	-2.9681
1945	-3.5088
1946	-3.07918
1947	-2.92748
1948	-3.00501
1949	-2.70556
1950	-2.80385
1951	-3.19504
1952	-2.76236
1953	-2.80253
1954	-4.36948
1955	-3.16362
1956	-2.77538
1957	-2.68252
1958	-2.91106
1959	-2.79861
1960	-2.96044
1961	-2.82861
1962	-2.81208
1963	-3.09282
1964	-2.9804
1965	-3.02109
1966	-2.73149
1967	-2.72097
1968	-2.90144
1969	-2.88119
1970	-2.70038
1971	-2.39694
1972	-4.62758
1973	-2.94464
1974	-2.74106
1975	-2.50014
1976	-2.70984
1977	-2.68859
1978	-2.74829
1979	-2.86283
1980	-2.6305
1981	-2.63684
1982	-2.62441
1983	-2.54501
1984	-2.83794
1985	-2.78031
1986	-3.63769
1987	-2.84811
1988	-2.95541
1989	-2.63842
1990	-2.3832
1991	-2.93686
1992	-2.96744
1993	-2.69919
1994	-2.86928
1995	-3.03364
1996	-2.5293
1997	-1.53862
1998	-2.91555
[truncated: 19,001 more rows]

## Sheet: negative2_hist_data
Counts	0	1	2	3	4	5	6	7	8	9	10	11	12	13	14	15	16	17	18	19	20	21	22	23	24	25	26	27	28	29
0	10	3	5	39	6	1	9	5	6	6	27	5	5	0	0	9	3	10	2	10	8	11	25	1	3	13	6	13	4	2
1	19	1	6	56	12	2	13	4	14	9	25	4	5	1	1	11	1	7	2	15	10	17	26	2	2	25	10	21	7	1
2	21	11	13	55	12	3	8	5	15	8	40	9	4	0	2	20	2	19	7	9	12	21	37	4	1	30	18	21	11	6
3	22	11	12	62	16	4	14	11	18	16	46	8	6	5	6	11	5	18	13	22	27	21	32	2	6	42	22	24	16	8
4	36	22	22	65	21	13	24	16	24	17	55	15	16	7	7	24	7	22	10	42	27	27	36	12	7	46	19	44	22	4
5	36	25	27	69	28	15	28	16	28	25	46	16	23	4	10	40	8	38	16	42	30	29	67	5	12	51	26	33	30	8
6	46	32	37	91	39	12	39	27	43	24	53	23	20	14	9	39	8	41	19	37	41	48	70	12	14	60	36	45	20	12
7	52	41	33	97	52	33	45	47	40	52	68	28	47	15	25	53	10	50	39	57	68	47	53	13	23	80	44	55	42	44
8	53	38	51	85	43	37	62	165	57	43	82	38	53	34	31	57	21	53	30	51	74	57	69	25	28	72	58	67	50	155
9	82	66	58	96	63	41	64	598	110	64	159	48	39	110	39	75	36	74	46	82	222	67	89	84	46	89	78	84	69	605
10	150	170	104	160	110	100	220	1423	276	94	541	107	107	456	59	123	78	120	135	177	795	123	140	519	171	126	332	128	110	1477
11	582	981	254	1269	230	310	1331	2682	947	246	1834	237	233	1372	199	235	197	276	924	568	2020	293	662	2263	989	272	1875	262	246	2741
12	1989	3859	816	6915	545	1394	4216	3398	1989	616	3803	485	636	2905	452	515	455	579	4199	1725	3400	1352	6381	4437	3270	650	4906	487	493	3470
13	4138	5610	2849	4878	2459	4327	5391	3119	3188	2238	4373	1032	2595	3815	882	970	1075	1401	5976	3263	3818	4139	6055	4332	4857	1649	4844	1228	1361	3038
14	4485	3104	5429	945	7504	5443	2710	2068	3658	5470	2838	5395	5178	3325	2912	3236	3281	3144	2697	3788	2844	5668	1026	2128	3675	3571	2086	4112	6692	1911
15	2694	859	4124	425	3631	2636	772	1003	2791	4749	1091	6678	4563	1896	6089	6234	5617	4692	596	3213	1343	2784	458	700	1391	4701	562	6032	5386	934
16	821	285	1200	216	429	584	260	388	1462	1376	361	930	1442	710	3670	3274	3420	3390	251	1594	469	530	233	283	365	3008	253	2459	583	349
17	237	135	210	90	136	147	139	165	579	240	112	173	233	252	611	493	715	1300	143	612	182	141	98	141	141	943	127	327	130	131
18	95	76	116	48	106	94	91	113	186	93	64	93	95	114	108	87	118	254	124	152	84	98	79	89	111	177	104	93	89	98
19	70	105	98	26	87	78	73	81	100	83	49	75	91	91	91	71	91	90	84	97	67	69	45	90	99	50	87	75	102	83
20	47	66	84	19	58	87	56	94	72	77	33	76	75	97	95	61	94	67	93	55	75	65	46	89	91	42	84	55	73	101
21	51	79	55	11	64	84	62	73	54	65	34	80	79	81	81	46	82	48	72	57	51	54	29	71	82	39	64	49	71	107
22	32	78	52	12	39	86	59	66	46	47	17	61	64	101	71	53	80	36	82	41	39	55	20	96	80	35	57	37	56	77
23	26	48	50	14	33	64	51	73	35	47	27	54	63	75	75	33	76	29	53	36	35	39	19	67	74	24	39	29	45	91
24	17	44	35	2	44	54	30	66	30	45	21	49	33	68	70	21	74	26	67	27	36	23	11	83	62	13	42	26	40	71
25	9	29	37	4	32	55	31	41	28	28	14	38	43	68	51	22	72	15	35	27	29	30	13	73	52	15	34	32	33	54
26	10	31	24	2	22	55	28	29	31	27	10	37	41	59	55	16	49	22	45	16	19	25	5	58	57	8	21	4	35	69
27	13	28	25	2	19	29	17	31	17	22	7	24	25	43	44	9	46	15	26	18	13	10	4	47	52	8	14	15	10	52
28	7	20	16	0	9	34	9	22	12	15	0	21	20	50	44	16	39	13	27	9	5	11	5	47	31	4	11	8	19	37
29	5	7	15	4	6	24	8	19	10	11	2	16	14	37	33	12	32	7	21	11	10	13	2	32	32	0	11	1	12	33
30	3	8	7	0	10	12	11	13	3	11	4	10	13	25	27	3	27	2	24	9	6	7	3	25	26	3	5	3	8	25
31	3	10	7	0	4	12	3	11	6	7	1	12	5	20	11	5	23	7	15	5	2	4	0	13	16	3	3	2	7	35
32	0	8	7	0	3	10	5	5	3	5	2	7	9	11	13	3	18	4	3	3	2	3	0	16	8	3	4	0	5	24
33	0	2	2	0	5	5	1	5	0	5	0	5	6	9	7	1	10	3	5	1	3	3	0	15	10	1	1	1	6	9
34	0	3	3	0	4	2	2	5	3	1	0	1	6	11	5	1	14	1	6	1	0	0	1	9	3	0	2	0	1	11
35	0	0	1	0	0	3	0	3	0	0	0	0	2	6	3	0	5	0	1	1	2	1	0	4	2	0	1	0	2	7
36	0	0	0	0	0	2	0	1	1	1	0	0	3	5	3	0	6	1	0	1	1	0	0	1	3	0	0	1	1	4
37	0	1	1	0	0	3	0	0	0	1	0	1	0	5	1	0	1	0	5	0	1	0	0	7	3	0	2	0	0	4
38	0	0	0	0	0	1	0	0	0	3	0	1	1	0	0	0	2	1	0	1	1	1	0	1	0	0	0	0	0	2
39	0	0	0	0	0	0	0	0	0	0	0	0	1	1	1	0	1	0	0	0	1	0	0	2	2	0	1	0	0	0
40	0	1	0	0	0	0	0	0	0	1	0	0	0	0	1	0	0	0	0	0	0	0	0	1	0	0	0	0	0	3
41	0	0	0	0	0	0	0	1	0	0	0	0	0	0	0	0	0	0	0	0	0	0	0	1	0	0	0	0	0	0
42	0	0	0	0	0	0	0	0	0	0	0	0	0	0	0	0	0	0	0	0	0	0	0	0	0	0	0	0	0	0
43	0	0	1	0	0	0	0	0	0	0	0	0	0	0	0	0	0	0	0	0	0	0	0	0	0	0	0	0	0	0
44	0	0	0	0	0	0	0	0	0	0	0	0	0	0	0	0	0	0	0	0	0	0	0	0	0	0	0	0	0	1
45	0	0	0	0	0	0	0	0	0	0	0	0	0	1	0	0	0	0	0	0	0	0	0	0	0	0	0	0	0	1
46	0	0	0	0	0	0	0	0	0	0	0	0	0	0	0	0	0	0	0	0	0	0	0	0	0	0	0	0	0	0
47	0	0	0	0	0	0	0	0	0	1	0	0	0	0	0	0	0	0	0	0	0	0	0	0	0	0	0	0	0	0
48	0	0	0	0	0	0	0	0	0	0	0	0	0	0	0	0	0	0	0	0	0	0	0	0	0	0	0	0	0	0
49	0	0	0	0	0	0	0	0	0	0	0	0	0	0	0	0	0	0	0	0	0	0	0	0	0	0	0	0	0	0
50	0	0	0	0	0	0	0	0	0	0	0	0	0	0	0	0	0	0	0	0	0	0	0	0	0	0	0	0	0	0
51	0	0	0	0	0	0	0	0	0	0	0	0	0	0	0	0	0	0	0	0	0	0	0	0	0	0	0	0	0	0
52	0	0	0	0	0	0	0	0	0	0	0	0	0	0	0	0	0	0	0	0	0	0	0	0	0	0	0	0	0	0
53	0	0	0	0	0	0	0	0	0	0	0	0	0	0	0	0	0	0	0	0	0	0	0	0	0	0	0	0	0	0
54	0	0	0	0	0	0	0	0	0	0	0	0	0	0	0	0	0	0	0	0	0	0	0	0	0	0	0	0	0	0
55	0	0	0	0	0	0	0	0	0	0	0	0	0	0	0	0	0	0	0	0	0	0	0	0	0	0	0	0	0	0
56	0	0	0	0	0	0	0	0	0	0	0	0	0	0	0	0	0	0	0	0	0	0	0	0	0	0	0	0	0	0
57	0	0	0	0	0	0	0	0	0	0	0	0	0	0	0	0	0	0	0	0	0	0	0	0	0	0	0	0	0	0
58	0	0	0	0	0	0	0	0	0	0	0	0	0	0	0	0	0	0	0	0	0	0	0	0	0	0	0	0	0	0
59	0	0	0	0	0	0	0	0	0	0	0	0	0	0	0	0	0	0	0	0	0	0	0	0	0	0	0	0	0	0
60	0	0	0	0	0	0	0	0	0	0	0	0	0	0	0	0	0	0	0	0	0	0	0	0	0	0	0	0	0	0
61	0	0	0	0	0	0	0	0	0	0	0	0	0	0	0	0	0	0	0	0	0	0	0	0	0	0	0	0	0	0
62	0	0	0	0	0	0	0	0	0	0	0	0	0	0	0	0	0	0	0	0	0	0	0	0	0	0	0	0	0	0
63	0	0	0	0	0	0	0	0	0	0	0	0	0	0	0	0	0	0	0	0	0	0	0	0	0	0	0	0	0	0
64	0	0	0	0	0	0	0	0	0	0	0	0	0	0	0	0	0	0	0	0	0	0	0	0	0	0	0	0	0	0
65	0	0	0	0	0	0	0	0	0	0	0	0	0	0	0	0	0	0	0	0	0	0	0	0	0	0	0	0	0	0
66	0	0	0	0	0	0	0	0	0	0	0	0	0	0	0	0	0	0	0	0	0	0	0	0	0	0	0	0	0	0
67	0	0	0	0	0	0	0	0	0	0	0	0	0	0	0	0	0	0	0	0	0	0	0	0	0	0	0	0	0	0
68	0	0	0	0	0	0	0	0	0	0	0	0	0	0	0	0	0	0	0	0	0	0	0	0	0	0	0	0	0	0
69	0	0	0	0	0	0	0	0	0	0	0	0	0	0	0	0	0	0	0	0	0	0	0	0	0	0	0	0	0	0
70	0	0	0	0	0	0	0	0	0	0	0	0	0	0	0	0	0	0	0	0	0	0	0	0	0	0	0	0	0	0
71	0	0	0	0	0	0	0	0	0	0	0	0	0	0	0	0	0	0	0	0	0	0	0	0	0	0	0	0	0	0
72	0	0	0	0	0	0	0	0	0	0	0	0	0	0	0	0	0	0	0	0	0	0	0	0	0	0	0	0	0	0
73	0	0	0	0	0	0	0	0	0	0	0	0	0	0	0	0	0	0	0	0	0	0	0	0	0	0	0	0	0	0
74	0	0	0	0	0	0	0	0	0	0	0	0	0	0	0	0	0	0	0	0	0	0	0	0	0	0	0	0	0	0
75	0	0	0	0	0	0	0	0	0	0	0	0	0	0	0	0	0	0	0	0	0	0	0	0	0	0	0	0	0	0
76	0	0	0	0	0	0	0	0	0	0	0	0	0	0	0	0	0	0	0	0	0	0	0	0	0	0	0	0	0	0
77	0	0	0	0	0	0	0	0	0	0	0	0	0	0	0	0	0	0	0	0	0	0	0	0	0	0	0	0	0	0
78	0	0	0	0	0	0	0	0	0	0	0	0	0	0	0	0	0	0	0	0	0	0	0	0	0	0	0	0	0	0
79	0	0	0	0	0	0	0	0	0	0	0	0	0	0	0	0	0	0	0	0	0	0	0	0	0	0	0	0	0	0
80	0	0	0	0	0	0	0	0	0	0	0	0	0	0	0	0	0	0	0	0	0	0	0	0	0	0	0	0	0	0
81	0	0	0	0	0	0	0	0	0	0	0	0	0	0	0	0	0	0	0	0	0	0	0	0	0	0	0	0	0	0
82	0	0	0	0	0	0	0	0	0	0	0	0	0	0	0	0	0	0	0	0	0	0	0	0	0	0	0	0	0	0
83	0	0	0	0	0	0	0	0	0	0	0	0	0	0	0	0	0	0	0	0	0	0	0	0	0	0	0	0	0	0
84	0	0	0	0	0	0	0	0	0	0	0	0	0	0	0	0	0	0	0	0	0	0	0	0	0	0	0	0	0	0
85	0	0	0	0	0	0	0	0	0	0	0	0	0	0	0	0	0	0	0	0	0	0	0	0	0	0	0	0	0	0
86	0	0	0	0	0	0	0	0	0	0	0	0	0	0	0	0	0	0	0	0	0	0	0	0	0	0	0	0	0	0
87	0	0	0	0	0	0	0	0	0	0	0	0	0	0	0	0	0	0	0	0	0	0	0	0	0	0	0	0	0	0
88	0	0	0	0	0	0	0	0	0	0	0	0	0	0	0	0	0	0	0	0	0	0	0	0	0	0	0	0	0	0
89	0	0	0	0	0	0	0	0	0	0	0	0	0	0	0	0	0	0	0	0	0	0	0	0	0	0	0	0	0	0
90	0	0	0	0	0	0	0	0	0	0	0	0	0	0	0	0	0	0	0	0	0	0	0	0	0	0	0	0	0	0
91	0	0	0	0	0	0	0	0	0	0	0	0	0	0	0	0	0	0	0	0	0	0	0	0	0	0	0	0	0	0
92	0	0	0	0	0	0	0	0	0	0	0	0	0	0	0	0	0	0	0	0	0	0	0	0	0	0	0	0	0	0
93	0	0	0	0	0	0	0	0	0	0	0	0	0	0	0	0	0	0	0	0	0	0	0	0	0	0	0	0	0	0
94	0	0	0	0	0	0	0	0	0	0	0	0	0	0	0	0	0	0	0	0	0	0	0	0	0	0	0	0	0	0
95	0	0	0	0	0	0	0	0	0	0	0	0	0	0	0	0	0	0	0	0	0	0	0	0	0	0	0	0	0	0
96	0	0	0	0	0	0	0	0	0	0	0	0	0	0	0	0	0	0	0	0	0	0	0	0	0	0	0	0	0	0
97	0	0	0	0	0	0	0	0	0	0	0	0	0	0	0	0	0	0	0	0	0	0	0	0	0	0	0	0	0	0
98	0	0	0	0	0	0	0	0	0	0	0	0	0	0	0	0	0	0	0	0	0	0	0	0	0	0	0	0	0	0
99	0	0	0	0	0	0	0	0	0	0	0	0	0	0	0	0	0	0	0	0	0	0	0	0	0	0	0	0	0	0

## Sheet: negative2_hist_parameter
Timestamp	μ	σ2
1	-2.80257	-0.192136
2	-2.91486	-0.156062
3	-2.72215	0.159672
4	-2.99973	-0.10989
5	-2.73449	0.112304
6	-2.78955	-0.157134
7	-2.93422	-0.160088
8	-3.01039	-0.26194
9	-2.7805	-0.250181
10	-2.69767	0.149402
11	-2.9365	0.201568
12	-2.66153	0.1087
13	-2.70379	0.16079
14	-2.87341	0.231083
15	-2.58884	0.139653
16	-2.60227	-0.137931
17	-2.60113	-0.154781
18	-2.59852	-0.192969
19	-2.92784	-0.142208
20	-2.75387	0.233276
21	-2.93425	-0.234357
22	-2.78202	0.154248
23	-2.97679	-0.106379
24	-2.97721	-0.183261
25	-2.88511	-0.180529
26	-2.62642	0.190437
27	-2.97113	-0.161109
28	-2.634	0.140576
29	-2.69362	-0.111
30	-3.02244	-0.256617

[truncated: 11 more sheets: negative3_Sheet1, negative3_hist_data, negative3_hist_parameter, negative_hist_data, negative_hist_parameter, negative2_hist(1)_data, negative2_hist(1)_parameter, negative1_hist (2)_data, negative1_hist (2)_parameter, negative3_hist(1)_data, negative3_hist(1)_parameter]
