# Supplementary material for: AI‐Assisted Digital Single‐Molecule Activity Tracker for Decoupling Intrinsic Heterogeneity from Photo‐Oxidative Damage in High‐Photon‐Flux Enzymology
Source: Adv Sci (Weinh). 2026 Jun 18:e76238. Online ahead of print. doi: 10.1002/advs.76238 (PMC13336840; doi:10.1002/advs.76238)
Supplement: Supplementary file 2 — Supporting File 2: advs76238‐sup‐0002‐DataFile.zip. [file ADVS-9999-e76238-s001.zip › Data S3.xlsx]

## Sheet: M5_hist_data
Counts	0	1	2	3	4	5	6	7	8	9	10	11	12	13	14	15	16	17	18	19	20	21	22	23	24	25	26	27	28	29
-2	4	6	7	5	8	1	3	0	7	2	2	5	3	6	2	7	8	7	2	12	0	8	3	9	5	1	12	3	2	2
-1.69388	7	3	7	14	8	1	6	2	6	0	3	4	10	10	2	4	6	12	3	12	4	7	3	8	14	4	4	3	2	2
-1.38776	7	5	11	12	9	2	2	2	10	6	4	6	9	10	3	9	12	13	4	4	9	5	5	11	8	5	11	1	4	5
-1.08163	12	7	9	9	16	3	10	7	6	6	3	6	15	12	6	9	8	14	6	10	5	13	6	16	11	8	9	8	6	7
-0.77551	9	11	10	12	13	8	8	15	9	4	6	7	12	6	6	14	18	8	6	11	7	17	7	12	11	8	18	14	12	6
-0.46939	16	14	15	25	11	17	21	11	11	10	15	20	13	15	8	22	13	23	10	22	16	18	11	14	16	17	17	16	19	16
-0.16327	23	26	17	26	20	18	23	22	25	19	10	17	28	28	19	22	27	17	19	36	21	20	20	36	28	14	19	25	20	22
0.14286	45	36	34	40	32	50	51	27	25	44	29	40	31	42	27	55	26	37	60	66	36	75	37	102	40	42	38	95	21	31
0.44898	177	97	142	256	156	217	178	77	48	162	107	184	86	143	63	213	267	48	217	267	105	264	75	330	328	157	130	369	62	135
0.7551	707	602	476	845	664	554	506	363	352	557	685	701	357	406	619	557	770	333	534	598	677	523	331	512	843	515	807	558	345	857
1.06122	444	605	533	236	484	466	498	595	801	472	516	409	530	517	648	446	293	881	447	388	535	399	702	346	158	521	385	316	751	341
1.36735	57	84	214	40	81	143	176	345	200	194	99	86	345	277	64	143	50	114	154	85	78	148	281	97	38	176	56	80	240	57
1.67347	29	39	54	15	35	45	43	60	32	38	32	37	83	65	40	38	37	24	50	32	37	43	44	39	24	45	28	41	45	33
1.97959	22	17	24	18	20	17	24	16	25	27	27	26	23	17	27	19	19	16	24	13	27	14	14	20	23	33	18	26	21	24
2.28571	5	11	11	6	3	14	14	15	10	17	14	13	13	9	22	15	10	6	13	6	13	18	15	7	16	13	8	14	16	19
2.59184	7	2	5	5	2	10	8	12	6	12	10	6	3	3	8	4	3	5	10	5	6	5	8	0	6	7	7	4	6	11
2.89796	1	6	4	2	0	8	5	5	1	3	8	8	1	1	8	4	3	2	7	2	2	3	4	4	0	5	2	4	3	7
3.20408	2	3	2	1	1	4	4	3	3	6	7	3	0	0	4	0	0	1	8	2	2	0	5	0	0	8	0	6	6	4
3.5102	1	3	2	0	0	3	1	1	2	2	5	4	0	0	4	2	0	0	5	0	3	0	4	0	0	1	0	1	2	3
3.81633	2	1	2	0	0	2	1	2	0	0	5	3	0	0	5	0	1	0	1	0	2	2	3	0	1	0	0	0	1	2
4.12245	0	1	1	0	0	3	1	1	1	5	0	1	0	0	0	1	0	0	5	0	1	0	3	0	0	2	0	2	2	0
4.42857	0	0	0	0	0	0	1	3	0	0	0	0	0	0	3	0	0	0	0	0	0	0	2	0	0	1	0	1	0	0
4.73469	0	0	0	0	0	0	0	0	0	1	0	1	0	1	0	0	0	0	1	0	0	0	0	0	0	0	0	1	0	0
5.04082	0	0	0	0	0	0	0	0	0	0	0	0	0	0	2	0	0	0	1	0	0	1	0	0	0	1	0	0	0	0
5.34694	0	0	0	0	0	1	0	0	0	0	1	0	0	0	0	0	0	0	0	0	0	0	0	0	1	0	0	0	0	0
5.65306	0	0	0	0	0	0	0	0	0	0	0	0	0	0	0	0	0	0	0	0	0	0	1	0	0	0	0	0	0	1
5.95918	0	0	0	0	0	0	0	0	0	0	0	0	0	0	0	0	0	0	0	0	0	0	0	0	0	0	0	0	0	0
6.26531	0	0	0	0	0	0	0	0	0	0	0	0	0	0	0	0	0	0	0	0	0	0	0	0	0	0	0	0	0	0
6.57143	0	0	0	0	0	0	0	0	0	1	0	0	0	0	0	0	0	0	0	0	0	0	1	0	0	0	0	0	0	0
6.87755	0	0	0	0	0	0	0	0	0	0	0	0	0	0	0	0	0	0	0	0	0	0	0	0	0	0	0	0	0	0
7.18367	0	0	0	0	0	0	0	0	0	0	0	0	0	0	0	0	0	0	0	0	0	0	0	0	0	0	0	0	0	0
7.4898	0	0	0	0	0	0	0	0	0	0	0	0	0	0	0	0	0	0	0	0	0	0	0	0	0	0	0	0	0	0
7.79592	0	0	0	0	0	0	0	0	0	0	0	0	0	0	0	0	0	0	0	0	0	0	0	0	0	0	0	0	0	0
8.10204	0	0	0	0	0	0	0	0	0	0	0	0	0	0	0	0	0	0	0	0	0	0	0	0	0	0	0	0	0	0
8.40816	0	0	0	0	0	0	0	0	0	0	0	0	0	0	0	0	0	0	0	0	0	0	0	0	0	0	0	0	0	0
8.71429	0	0	0	0	0	0	0	0	0	0	0	0	0	0	0	0	0	0	0	0	0	0	0	0	0	0	0	0	0	0
9.02041	0	0	0	0	0	0	0	0	0	0	0	0	0	0	0	0	0	0	0	0	0	0	0	0	0	0	0	0	0	0
9.32653	0	0	0	0	0	0	0	0	0	0	0	0	0	0	0	0	0	0	0	0	0	0	0	0	0	0	0	0	0	0
9.63265	0	0	0	0	0	0	0	0	0	0	0	0	0	0	0	0	0	0	0	0	0	0	0	0	0	0	0	0	0	0
9.93878	0	0	0	0	0	0	0	0	0	0	0	0	0	0	0	0	0	0	0	0	0	0	0	0	0	0	0	0	0	0
10.2449	0	0	0	0	0	0	0	0	0	0	0	0	0	0	0	0	0	0	0	0	0	0	0	0	0	0	0	0	0	0
10.551	0	0	0	0	0	0	0	0	0	0	0	0	0	0	0	0	0	0	0	0	0	0	0	0	0	0	0	0	0	0
10.8571	0	0	0	0	0	0	0	0	0	0	0	0	0	0	0	0	0	0	0	0	0	0	0	0	0	0	0	0	0	0
11.1633	0	0	0	0	0	0	0	0	0	0	0	0	0	0	0	0	0	0	0	0	0	0	0	0	0	0	0	0	0	0
11.4694	0	0	0	0	0	0	0	0	0	0	0	0	0	0	0	0	0	0	0	0	0	0	0	0	0	0	0	0	0	0
11.7755	0	0	0	0	0	0	0	0	0	0	0	0	0	0	0	0	0	0	0	0	0	0	0	0	0	0	0	0	0	0
12.0816	0	0	0	0	0	0	0	0	0	0	0	0	0	0	0	0	0	0	0	0	0	0	0	0	0	0	0	0	0	0

## Sheet: M5_hist_parameter
Timestamp	μ	σ2
1	1.05249	-0.222715
2	1.12702	0.217883
3	1.16432	-0.297448
4	0.973836	-0.190777
5	1.07522	-0.230205
6	1.08399	-0.295205
7	1.12445	-0.300301
8	1.26784	-0.290754
9	1.23841	0.202483
10	1.11431	-0.29338
11	1.08991	-0.215913
12	1.04362	-0.225861
13	1.2711	0.31945
14	1.20729	0.32931
15	1.13318	0.196871
16	1.07773	-0.293863
17	0.986151	-0.211564
18	1.22393	-0.172433
19	1.08444	-0.308516
20	1.02273	-0.278584
21	1.09491	0.212635
22	1.04941	0.32932
23	1.26041	-0.238039
24	0.984041	-0.335087
25	0.937348	-0.185272
26	1.13439	-0.286631
27	1.04142	-0.188385
28	0.956867	0.309147
29	1.24805	-0.219572
30	1.02837	0.180466

## Sheet: C1_2_hist_data
Counts	0	1	2	3	4	5	6	7	8	9	10	11	12	13	14	15	16	17	18	19	20	21	22	23	24	25	26	27	28	29
-2	2	0	1	1	0	0	0	0	2	0	0	0	0	0	1	2	1	1	0	0	0	1	0	0	1	0	0	0	0	0
-1.69388	0	1	1	1	0	0	0	1	1	2	0	1	0	0	0	0	1	0	0	0	1	1	0	0	1	0	0	0	0	0
-1.38776	1	0	3	4	1	0	0	3	1	2	0	0	0	0	2	0	1	2	2	1	0	0	2	1	2	0	0	1	0	0
-1.08163	0	1	0	0	0	1	1	2	1	3	0	1	0	0	1	0	0	0	3	1	3	2	1	0	0	0	3	0	0	2
-0.77551	2	0	0	2	1	0	0	1	1	4	1	1	2	1	1	3	2	2	2	1	1	1	0	0	1	1	1	0	0	3
-0.46939	0	0	2	2	3	0	0	2	0	3	0	1	0	0	2	2	2	2	4	0	1	3	2	0	1	0	1	4	0	2
-0.16327	2	0	3	4	1	1	0	2	2	2	1	2	1	2	3	5	5	0	1	4	3	0	1	1	4	0	1	1	0	2
0.14286	2	0	2	4	2	4	1	2	0	6	1	3	2	0	4	2	7	5	6	0	1	1	2	1	6	3	0	4	0	1
0.44898	4	3	3	4	0	1	3	4	2	4	2	1	2	2	7	3	1	4	7	1	0	5	3	0	1	1	1	5	2	4
0.7551	8	4	2	7	2	1	2	3	7	4	3	2	3	4	5	4	2	1	8	1	2	4	5	2	7	0	1	2	3	2
1.06122	6	3	11	7	4	2	6	7	4	7	1	4	3	4	6	6	4	5	7	4	5	6	3	3	6	3	4	10	0	5
1.36735	7	5	16	9	1	1	2	5	8	5	1	2	6	3	3	2	6	7	1	3	2	7	2	5	9	1	9	7	3	7
1.67347	9	3	7	8	2	6	5	8	7	4	8	3	4	6	7	2	6	6	9	10	5	5	6	3	6	6	6	8	2	5
1.97959	5	5	8	14	7	6	7	5	5	9	8	5	9	4	7	5	10	10	9	7	6	10	6	5	12	4	4	3	2	3
2.28571	12	6	11	8	7	6	4	2	12	13	6	5	11	11	3	4	12	12	5	6	6	5	16	6	7	6	5	7	0	7
2.59184	6	5	14	10	7	4	9	4	8	14	10	4	8	7	6	9	10	6	7	10	8	11	6	5	7	3	11	9	5	9
2.89796	9	4	6	10	6	7	8	11	7	5	9	9	4	9	13	15	8	7	6	7	8	7	14	3	11	9	13	7	4	12
3.20408	4	4	11	5	7	9	8	12	9	9	12	7	10	9	13	13	6	8	6	8	3	12	7	7	8	12	14	10	12	9
3.5102	11	7	5	7	15	7	11	13	12	5	10	10	13	11	10	11	9	6	6	10	10	8	6	9	8	6	7	8	15	7
3.81633	11	11	9	7	9	6	15	9	12	8	9	13	12	7	10	4	5	6	15	17	8	11	11	9	10	10	8	12	14	13
4.12245	14	9	6	7	8	9	12	13	15	10	13	14	20	7	8	6	16	8	13	8	9	13	7	14	6	6	6	10	10	8
4.42857	10	7	9	12	19	16	11	11	10	21	11	10	21	13	5	10	10	15	12	17	13	13	12	15	14	16	10	20	12	8
4.73469	18	14	12	13	33	11	10	22	10	25	17	13	22	18	11	11	13	17	16	17	46	13	12	17	12	20	13	29	6	7
5.04082	37	21	18	20	54	25	23	34	17	40	28	16	36	21	14	20	23	24	39	25	42	22	21	28	25	43	20	47	21	18
5.34694	55	25	22	44	79	31	30	66	26	68	44	28	82	49	31	32	28	36	63	62	75	46	28	50	28	59	26	85	28	30
5.65306	95	45	44	69	108	47	57	97	38	97	83	42	144	86	34	36	50	51	119	79	109	74	49	85	29	103	48	117	57	51
5.95918	157	77	61	125	155	101	77	154	51	136	120	85	158	124	65	67	67	73	169	118	138	124	79	120	68	151	83	154	75	74
6.26531	216	109	100	175	176	139	135	175	107	159	146	98	216	158	84	111	118	122	211	148	196	141	115	169	105	180	113	187	119	123
6.57143	222	178	138	181	192	196	165	219	134	189	182	138	170	216	148	155	154	188	221	164	190	192	137	146	123	180	177	171	164	141
6.87755	203	229	174	213	175	220	186	190	198	207	216	189	161	200	185	181	163	168	195	196	180	205	186	190	189	198	187	166	195	201
7.18367	180	220	200	197	151	242	210	173	217	160	206	204	154	202	206	201	203	189	162	195	192	218	197	178	166	177	214	178	192	183
7.4898	117	215	205	139	150	180	204	132	202	133	140	194	134	159	193	177	211	189	117	142	132	158	198	170	172	132	212	121	203	167
7.79592	72	157	172	127	87	116	153	102	164	109	115	175	79	100	176	142	164	155	63	123	93	109	166	149	184	110	161	84	163	155
8.10204	45	100	115	66	57	84	103	53	137	64	91	125	51	74	130	144	110	103	39	101	53	73	126	74	128	78	100	58	121	129
8.40816	24	57	92	38	34	49	79	29	68	26	49	92	22	38	88	93	80	69	23	43	23	42	77	57	91	30	60	29	87	79
8.71429	11	33	49	28	21	33	31	8	63	18	25	60	14	25	61	66	37	51	11	41	15	28	41	33	58	20	43	22	39	48
9.02041	5	19	35	11	8	16	16	9	27	8	15	20	9	11	18	30	24	24	7	9	6	9	24	19	40	10	18	6	19	35
9.32653	4	5	13	6	2	9	4	3	4	3	7	9	5	8	16	9	14	6	2	5	2	5	14	11	25	9	4	5	9	25
9.63265	1	6	7	5	3	2	2	0	0	4	0	1	2	1	10	4	4	9	2	3	1	2	6	3	9	2	5	1	4	6
9.93878	1	2	2	0	2	2	0	2	0	1	0	2	0	0	2	1	1	1	1	3	1	0	1	1	5	1	1	0	2	6
10.2449	1	0	1	0	0	0	0	0	0	1	0	1	0	0	0	0	1	1	0	0	0	3	1	1	3	0	0	0	1	3
10.551	0	0	0	0	1	0	0	0	0	0	0	0	0	0	0	1	0	0	0	0	1	0	0	0	1	0	0	0	1	0
10.8571	0	0	0	0	0	0	0	0	0	0	0	0	0	0	0	0	0	0	0	0	0	0	0	0	0	0	0	1	0	0
11.1633	0	0	0	0	0	0	0	0	0	0	0	0	0	0	0	0	0	0	0	0	0	0	0	0	0	0	0	0	0	0
11.4694	0	0	0	0	0	0	0	0	0	0	0	0	0	0	0	0	0	0	0	0	0	0	0	0	0	0	0	0	0	0
11.7755	0	0	0	0	0	0	0	0	0	0	0	0	0	0	0	0	0	0	0	0	0	0	0	0	0	0	0	0	0	0
12.0816	0	0	0	0	0	0	0	0	0	0	0	0	0	0	0	0	0	0	0	0	0	0	0	0	0	0	0	0	0	0

## Sheet: C1_2_hist_parameter
Timestamp	μ	σ2
1	6.68748	0.772534
2	7.17906	0.764226
3	7.33262	0.858557
4	6.91009	0.841097
5	6.69023	0.963184
6	7.04513	0.769102
7	7.17648	0.85496
8	6.74315	0.859684
9	7.31681	-0.816206
10	6.78371	0.911504
11	6.94603	0.880046
12	7.30898	0.879849
13	6.59832	0.926875
14	6.88934	0.840381
15	7.3422	0.847574
16	7.29716	0.921808
17	7.2594	0.861854
18	7.17809	0.902264
19	6.62299	0.791663
20	6.96239	0.948452
21	6.71564	0.907421
22	6.94795	0.835075
23	7.26619	0.879497
24	6.98101	0.96876
25	7.3618	0.937417
26	6.78481	0.927179
27	7.19409	0.818956
28	6.66053	0.959831
29	7.23048	0.87938
30	7.24215	0.935718

## Sheet: C1_hist_data
Counts	0	1	2	3	4	5	6	7	8	9	10	11	12	13	14	15	16	17	18	19	20	21	22	23	24	25	26	27	28	29
-2	0	1	0	1	2	0	1	2	0	2	0	2	0	0	1	0	0	1	0	2	0	1	0	3	0	1	0	1	0	0
-1.69388	1	0	0	3	1	0	0	0	3	0	2	0	0	0	3	0	0	0	1	1	4	1	2	1	1	0	3	0	1	1
-1.38776	2	1	3	1	2	1	0	1	0	1	4	0	0	0	4	0	0	0	1	2	1	5	0	2	1	1	1	1	2	1
-1.08163	1	0	3	4	1	0	1	0	1	1	2	0	0	0	5	3	1	0	0	4	2	1	0	2	0	1	2	4	1	0
-0.77551	3	1	3	2	2	0	4	2	3	2	6	1	0	1	4	2	3	4	2	2	6	1	3	3	0	1	4	4	1	1
-0.46939	4	2	2	3	3	1	0	0	0	3	8	0	3	1	4	0	2	2	1	6	5	6	1	2	1	1	6	3	2	2
-0.16327	2	3	2	4	3	3	5	1	3	2	4	1	3	1	6	3	4	1	2	1	4	6	2	9	2	2	7	4	5	3
0.14286	6	6	3	4	8	4	4	3	6	4	4	3	5	0	2	1	4	2	0	4	5	6	4	7	8	0	3	8	6	1
0.44898	1	2	1	6	5	4	4	1	10	6	7	0	1	1	11	4	5	5	1	10	7	4	6	3	7	2	2	1	6	4
0.7551	7	2	6	9	5	1	6	3	3	4	10	3	4	4	6	1	6	3	4	7	7	3	7	8	2	2	13	5	5	3
1.06122	9	5	5	10	8	2	6	4	4	5	6	1	3	3	8	2	13	7	5	10	7	13	3	6	5	1	7	9	12	7
1.36735	8	5	8	8	7	4	7	10	13	7	13	4	4	6	11	7	7	11	8	13	12	9	3	7	13	4	11	11	4	6
1.67347	8	6	10	9	7	11	11	5	10	8	14	6	6	9	6	7	7	7	14	6	12	5	6	10	12	3	11	4	9	10
1.97959	6	4	7	4	10	6	10	5	7	7	7	10	2	11	12	5	6	7	8	2	5	1	7	9	6	8	10	11	12	5
2.28571	12	10	11	8	8	6	9	9	8	9	10	5	5	5	10	8	13	7	4	4	3	5	7	7	13	12	11	9	11	4
2.59184	11	4	7	5	8	10	8	9	10	12	10	8	6	7	3	10	10	9	8	11	13	9	17	10	13	8	9	12	9	7
2.89796	7	6	11	11	16	6	9	5	8	7	8	9	7	5	8	11	9	9	4	4	7	10	7	8	5	5	11	10	8	4
3.20408	11	13	9	9	8	12	15	10	7	11	6	9	12	10	7	22	7	15	12	17	12	10	13	10	5	10	10	7	9	8
3.5102	9	15	13	11	10	12	7	12	7	8	7	11	9	7	10	14	4	10	8	15	11	4	11	13	9	15	3	6	8	16
3.81633	10	20	16	7	13	7	15	14	15	11	9	14	10	19	8	12	11	10	15	6	9	10	15	8	12	17	6	14	11	18
4.12245	16	18	17	11	14	19	15	13	19	11	8	18	12	17	13	13	13	8	21	13	8	9	14	18	8	15	14	14	12	21
4.42857	8	16	28	13	20	10	19	16	33	8	15	23	24	15	31	25	40	19	29	20	13	14	21	39	20	16	11	31	11	26
4.73469	27	40	44	22	35	22	41	35	38	19	27	36	19	36	34	51	74	29	38	63	21	32	33	66	32	26	23	44	28	27
5.04082	33	67	57	37	70	23	84	30	75	34	50	53	36	43	72	67	81	43	92	91	53	44	68	78	58	27	44	77	57	46
5.34694	55	85	98	63	104	47	130	45	120	46	85	56	48	96	94	116	131	65	109	133	50	58	100	135	80	75	55	117	65	66
5.65306	96	131	138	96	152	85	159	91	144	77	129	104	87	124	133	151	184	100	162	170	95	90	156	162	121	100	93	150	94	108
5.95918	133	158	147	158	201	111	230	93	171	135	190	143	127	161	182	169	205	147	200	200	153	111	170	195	177	140	113	202	150	139
6.26531	164	224	180	206	199	166	230	164	217	214	204	177	173	187	199	212	211	166	191	189	185	154	234	227	200	175	159	206	172	179
6.57143	214	223	194	240	176	192	192	201	201	222	209	165	205	167	189	186	173	207	189	198	221	175	186	157	209	187	189	204	201	169
6.87755	212	184	180	206	195	213	165	217	159	224	176	189	235	192	159	180	148	203	187	126	224	204	168	132	175	189	209	171	203	203
7.18367	174	130	128	167	109	221	108	202	100	179	145	166	212	173	138	123	84	157	118	117	161	182	113	112	150	167	168	107	178	182
7.4898	149	99	109	114	86	174	45	140	84	133	88	121	147	104	85	89	70	140	67	65	115	169	78	59	114	136	158	54	116	122
7.79592	101	45	64	69	50	115	28	100	52	88	67	107	85	86	67	54	28	97	49	33	88	100	59	37	68	118	95	42	72	76
8.10204	47	41	39	37	28	62	11	77	29	50	33	73	54	51	30	21	22	54	22	23	35	64	37	24	35	52	69	18	54	59
8.40816	22	18	23	16	13	29	7	31	10	24	16	34	28	28	19	8	8	21	10	10	21	36	23	7	13	42	32	17	25	31
8.71429	9	2	12	7	4	6	3	22	11	7	9	19	13	14	11	8	5	16	5	6	9	17	8	3	11	19	12	8	19	18
9.02041	7	1	6	3	3	4	0	10	5	7	0	8	2	3	2	3	0	5	2	2	0	9	3	4	1	9	11	3	7	10
9.32653	4	0	1	1	3	0	0	5	0	1	0	7	3	1	0	0	0	0	0	0	2	8	3	3	0	1	0	0	2	3
9.63265	0	1	2	2	0	0	0	1	1	0	1	2	0	0	0	1	1	0	0	0	1	1	2	0	0	1	0	0	0	2
9.93878	0	0	0	0	0	1	0	0	0	0	0	0	0	0	0	0	0	1	0	0	0	1	0	0	0	0	0	0	0	1
10.2449	0	0	0	0	0	0	0	0	0	0	0	0	0	0	0	0	0	0	0	0	0	0	0	0	1	0	0	0	2	0
10.551	0	0	0	0	0	0	0	0	1	0	0	0	0	0	0	0	0	1	0	0	0	0	0	0	0	0	0	0	0	0
10.8571	0	0	0	0	0	0	0	0	0	0	0	1	0	0	0	0	0	0	0	0	0	0	0	0	0	0	0	0	0	0
11.1633	0	0	0	0	0	0	0	0	0	0	0	0	0	0	0	0	0	0	0	0	0	0	0	0	0	0	0	0	0	0
11.4694	0	0	0	0	0	0	0	0	0	0	0	0	0	0	0	0	0	0	0	0	0	0	0	0	0	0	0	0	0	0
11.7755	0	0	0	0	0	0	0	0	0	0	0	0	0	0	0	0	0	0	0	0	0	0	0	0	0	0	0	0	0	0
12.0816	0	0	0	0	0	0	0	0	0	0	0	0	0	0	0	0	0	0	0	0	0	0	0	0	0	0	0	0	0	0

## Sheet: C1_hist_parameter
Timestamp	μ	σ2
1	6.79853	0.825591
2	6.50321	0.820787
3	6.51741	0.941537
4	6.66364	0.753061
5	6.3957	0.853075
6	6.92748	0.80124
7	6.27032	0.766449
8	6.89414	0.825695
9	6.36311	0.869056
10	6.76611	0.754561
11	6.51259	0.82025
12	6.75131	0.97828
13	6.83896	0.777499
14	6.61772	0.940706
15	6.45237	0.894747
16	6.40062	0.883887
17	6.19737	0.852145
18	6.74054	0.879353
19	6.34399	0.871576
20	6.23923	0.871132
21	6.70399	0.783951
22	6.88093	0.896436
23	6.4045	0.848257
24	6.22155	0.870232
25	6.55802	0.85658
26	6.77841	0.928883
27	6.84784	0.875983
28	6.32674	0.818232
29	6.70751	0.858208
30	6.72289	0.911454

## Sheet: C2_2_hist_data
Counts	0	1	2	3	4	5	6	7	8	9	10	11	12	13	14	15	16	17	18	19	20	21	22	23	24	25	26	27	28	29
-2	2	2	0	1	0	0	0	1	1	0	1	0	2	1	0	0	0	1	1	1	0	1	0	0	2	3	0	5	0	1
-1.69388	4	0	0	1	0	3	0	5	1	0	2	0	2	0	0	3	0	1	0	3	0	2	0	1	3	1	3	1	3	0
-1.38776	1	2	2	1	0	3	0	3	1	1	2	2	0	0	1	0	0	1	1	0	0	2	2	0	3	4	0	2	2	1
-1.08163	6	3	3	1	1	4	0	0	1	3	0	0	2	1	1	1	1	1	3	4	0	5	1	0	3	3	0	3	4	1
-0.77551	2	4	7	1	1	4	0	6	1	2	3	2	2	0	2	3	3	1	1	9	0	4	4	1	4	3	5	3	2	2
-0.46939	0	5	2	5	0	0	1	8	5	2	6	1	8	0	2	3	2	1	5	6	0	6	3	2	4	0	1	9	1	2
-0.16327	7	4	7	4	5	2	5	6	9	2	7	2	7	1	4	2	2	4	5	4	1	5	6	3	7	6	4	10	5	6
0.14286	4	12	2	5	2	7	10	4	4	1	4	1	5	2	3	3	1	5	4	5	4	4	3	3	3	5	3	7	5	3
0.44898	8	9	3	5	7	7	3	5	4	3	3	5	5	6	3	10	5	3	6	7	0	6	8	2	10	5	6	11	4	2
0.7551	6	7	5	4	4	8	5	9	7	3	4	1	3	2	5	2	3	4	4	7	2	10	3	3	6	10	8	5	9	2
1.06122	11	9	6	3	5	4	5	10	11	4	10	3	3	9	3	7	7	8	7	3	2	12	11	4	8	7	10	6	6	4
1.36735	6	10	5	9	3	12	16	14	9	5	5	8	12	6	7	10	6	4	11	8	3	8	5	11	7	6	10	8	11	5
1.67347	7	11	7	7	6	7	5	7	5	2	8	7	7	7	5	5	8	3	6	8	9	10	6	10	7	10	8	12	10	2
1.97959	14	8	15	11	9	7	10	11	9	8	14	5	3	8	2	7	8	7	15	10	10	7	12	7	9	14	15	5	10	10
2.28571	5	9	11	8	10	8	5	7	18	17	6	8	14	3	8	6	8	11	9	6	7	10	5	11	13	8	6	7	8	8
2.59184	10	8	7	16	12	4	15	11	13	9	8	6	11	12	9	17	10	8	12	14	9	10	15	14	10	8	9	5	4	16
2.89796	7	11	17	10	9	12	7	5	7	10	9	15	14	10	18	7	7	8	4	7	10	8	15	12	16	9	13	10	14	6
3.20408	16	24	19	15	12	12	11	24	15	21	18	15	15	15	14	11	17	12	7	11	15	10	14	8	16	15	18	8	17	15
3.5102	22	34	14	22	28	24	21	39	20	57	26	16	45	23	28	15	21	21	8	21	40	12	29	20	42	22	9	18	38	19
3.81633	39	79	25	61	65	41	34	61	34	69	39	29	80	37	59	31	33	36	23	31	42	19	51	30	65	31	23	43	65	22
4.12245	83	125	41	126	107	53	61	110	38	135	70	36	146	73	105	47	88	59	45	35	91	34	73	44	116	48	56	101	104	51
4.42857	132	180	112	201	182	94	118	154	100	178	105	82	164	131	157	95	124	113	63	93	142	81	144	100	191	92	100	193	168	70
4.73469	210	207	148	225	249	135	205	204	138	254	169	143	239	160	236	171	219	168	94	134	232	142	206	147	229	163	187	276	190	105
5.04082	282	241	234	286	281	193	231	206	198	245	201	194	234	245	283	222	253	240	161	201	240	216	239	209	251	236	260	255	228	176
5.34694	232	198	279	233	238	224	257	219	236	189	243	255	198	255	232	260	273	218	265	210	243	279	226	239	209	219	262	243	232	212
5.65306	208	154	230	141	146	241	222	184	211	147	207	239	160	212	180	223	223	224	270	222	196	252	210	230	164	238	233	159	192	249
5.95918	128	91	196	85	106	204	165	128	187	107	193	212	109	175	99	195	132	179	221	188	123	205	149	173	97	165	186	90	118	236
6.26531	87	55	110	46	46	123	91	82	155	59	98	162	50	83	67	116	69	111	157	167	93	124	88	128	49	127	80	52	74	154
6.57143	26	41	47	24	31	70	49	42	78	26	64	71	29	66	28	68	37	86	90	84	41	72	33	98	20	59	45	21	35	114
6.87755	10	27	23	14	13	57	19	13	42	11	37	39	7	20	12	29	14	22	58	48	24	23	15	41	14	40	16	5	14	53
7.18367	6	14	7	9	7	14	10	7	16	9	16	17	7	14	8	8	7	18	16	28	4	6	8	26	4	19	8	5	6	32
7.4898	2	2	2	7	3	5	2	2	9	6	7	5	2	6	3	4	4	7	7	9	4	1	2	8	2	5	2	5	5	5
7.79592	1	1	1	2	0	3	2	0	4	1	4	4	0	4	2	3	0	3	4	1	0	0	0	0	2	3	2	1	2	2
8.10204	1	1	0	0	2	1	2	0	0	0	1	1	2	2	1	2	2	0	0	0	1	0	0	2	0	2	0	0	1	2
8.40816	0	0	0	0	0	1	0	1	1	0	0	2	1	1	2	0	2	0	1	1	1	0	0	1	1	0	0	0	1	0
8.71429	0	0	2	0	0	0	0	0	0	0	0	1	0	0	0	1	0	0	0	0	0	0	0	2	0	0	1	0	0	0
9.02041	0	0	0	0	0	0	0	0	1	0	0	0	0	0	0	0	1	1	0	1	1	0	1	0	0	0	0	0	0	0
9.32653	0	0	0	0	0	0	0	0	0	0	0	0	1	0	0	0	0	0	0	0	0	0	0	0	0	0	0	0	0	0
9.63265	0	0	0	0	0	0	0	0	0	1	0	0	0	0	0	0	0	0	0	0	0	0	0	0	0	0	1	0	0	0
9.93878	0	0	0	0	0	0	0	0	0	1	0	0	0	0	0	0	0	0	0	0	0	0	0	0	0	0	0	0	0	0
10.2449	0	0	0	0	0	0	0	0	0	0	0	0	0	0	0	0	0	0	0	0	0	0	0	0	0	0	0	0	0	0
10.551	0	0	0	0	0	0	0	0	0	0	0	0	0	0	0	0	0	0	0	0	0	0	0	0	0	0	0	0	0	0
10.8571	0	0	0	0	0	0	0	0	0	0	0	0	0	0	0	1	0	0	0	0	0	0	0	0	0	0	0	0	0	0
11.1633	0	0	0	0	0	0	0	0	0	0	0	0	0	0	0	0	0	0	0	0	0	0	0	0	0	0	0	0	0	0
11.4694	0	0	0	0	0	0	0	0	0	0	0	0	0	0	0	0	0	0	0	0	0	0	0	0	0	0	0	0	0	0
11.7755	0	0	0	0	0	0	0	0	0	0	0	0	0	0	0	0	0	0	0	0	0	0	0	0	0	0	0	0	0	0
12.0816	0	0	0	0	0	0	0	0	0	0	0	0	0	0	0	0	0	0	0	0	0	0	0	0	0	0	0	0	0	0

## Sheet: C2_2_hist_parameter
Timestamp	μ	σ2
1	5.27473	0.667862
2	5.07884	0.76768
3	5.48106	0.653548
4	5.07306	0.654746
5	5.10784	0.655582
6	5.57086	0.748199
7	5.37872	0.690344
8	5.21303	0.80212
9	5.57263	0.761568
10	5.04597	0.747177
11	5.45586	0.759956
12	5.60928	0.703859
13	5.0631	0.764374
14	5.39261	0.71815
15	5.16344	0.670522
16	5.49133	0.698437
17	5.30129	0.652036
18	5.4564	0.757506
19	5.70596	-0.648767
20	5.61569	0.779599
21	5.25379	0.726088
22	5.55736	-0.6395
23	5.29873	0.727794
24	5.54416	0.758133
25	5.0845	0.710464
26	5.48621	0.722563
27	5.41285	0.639635
28	5.1035	0.62796
29	5.20651	0.766259
30	5.72507	0.73139

## Sheet: C2_hist_data
Counts	0	1	2	3	4	5	6	7	8	9	10	11	12	13	14	15	16	17	18	19	20	21	22	23	24	25	26	27	28	29
-2	1	0	2	0	1	0	0	1	1	2	2	3	1	1	0	0	0	2	0	2	2	0	3	0	0	1	2	1	1	1
-1.69388	2	5	1	1	2	3	2	3	0	3	3	2	2	2	0	3	0	1	0	3	6	0	1	0	2	0	0	0	2	1
-1.38776	0	2	3	0	1	0	3	3	3	3	1	5	1	0	2	0	1	1	2	1	1	0	2	2	0	2	0	4	1	2
-1.08163	7	4	3	1	3	2	0	5	5	5	4	2	1	2	1	3	1	2	3	3	2	0	4	2	2	5	1	2	2	3
-0.77551	4	3	2	2	0	7	2	4	4	3	4	1	5	0	0	0	0	2	2	5	4	2	6	1	1	4	0	2	0	4
-0.46939	7	1	3	4	3	4	2	7	8	5	5	5	4	1	2	3	0	5	1	6	5	2	7	2	6	2	2	2	3	4
-0.16327	5	2	3	3	5	6	1	7	6	9	4	3	4	6	4	2	1	4	0	6	11	2	3	4	3	2	5	10	2	3
0.14286	6	4	6	2	3	8	3	6	6	7	6	7	5	4	3	5	5	3	6	6	7	1	3	3	5	8	9	8	6	7
0.44898	1	12	5	3	4	7	4	4	6	11	8	5	15	7	7	4	7	5	7	7	9	3	11	3	7	2	7	2	3	11
0.7551	3	11	7	2	5	7	2	8	10	4	10	3	11	9	7	3	3	8	7	8	6	7	13	7	5	5	5	3	2	8
1.06122	6	5	7	11	4	12	9	9	5	10	6	11	8	5	10	11	2	7	9	6	10	5	7	3	7	3	8	9	7	10
1.36735	13	10	8	7	2	6	10	13	10	8	10	11	4	11	2	12	5	15	9	4	6	5	12	10	6	7	11	10	8	11
1.67347	7	12	9	4	6	9	7	8	11	7	7	12	12	12	6	8	2	5	6	9	7	7	9	7	5	8	7	9	3	9
1.97959	11	9	12	9	9	6	5	12	10	5	15	5	10	6	10	9	7	10	9	10	4	9	11	6	9	17	10	11	10	9
2.28571	11	9	7	6	5	14	10	10	10	10	8	12	8	10	15	6	6	10	11	6	12	12	8	13	8	5	13	8	10	11
2.59184	7	10	12	11	8	11	7	11	14	12	7	10	5	6	7	8	9	12	8	10	14	10	4	16	12	9	11	14	11	5
2.89796	9	11	3	20	11	19	10	14	8	10	7	16	13	13	10	14	18	21	10	13	10	11	7	19	15	14	12	11	13	11
3.20408	16	13	13	44	17	31	7	12	11	10	12	13	24	25	17	31	35	39	15	21	27	20	11	37	17	14	14	22	17	28
3.5102	16	32	30	69	32	48	30	20	21	24	17	26	27	35	17	53	71	73	27	32	44	29	28	78	36	20	29	46	25	56
3.81633	36	48	56	143	32	125	48	43	40	49	30	43	49	73	46	116	125	119	57	55	90	61	50	112	58	55	60	74	61	82
4.12245	55	104	129	179	91	151	84	87	79	95	58	98	88	123	79	190	174	180	105	108	123	89	107	187	110	88	78	134	95	159
4.42857	111	174	209	224	192	208	140	152	165	176	96	175	141	189	123	264	253	246	163	140	185	159	160	233	172	128	141	171	153	186
4.73469	163	233	260	234	228	254	210	228	220	223	145	228	191	233	183	281	266	240	212	185	220	229	257	233	208	185	225	222	239	235
5.04082	215	273	256	228	260	228	237	262	281	271	247	263	249	271	243	239	234	224	270	244	235	244	277	215	232	206	273	258	249	210
5.34694	245	225	204	158	241	185	228	251	244	231	287	224	228	209	203	174	153	153	263	230	213	246	243	172	223	225	264	206	237	201
5.65306	221	173	162	120	186	117	215	200	189	201	251	182	214	169	221	70	111	109	176	190	170	205	180	104	176	226	187	148	180	151
5.95918	197	125	96	58	136	61	150	110	125	117	179	126	118	79	168	42	52	45	114	128	85	114	91	62	131	148	110	95	122	79
6.26531	105	47	50	28	62	33	92	54	57	47	89	53	81	57	105	22	21	24	42	86	37	59	44	33	71	112	61	62	73	54
6.57143	60	11	20	9	28	17	42	26	24	15	40	27	44	19	49	7	16	11	32	32	25	37	16	10	33	57	29	27	30	19
6.87755	29	14	8	4	6	6	16	7	6	6	14	11	18	9	30	4	2	9	16	22	8	9	4	8	18	18	8	8	17	6
7.18367	15	4	1	2	2	1	7	4	3	2	7	1	6	2	11	2	2	1	3	8	4	8	6	5	6	8	5	3	6	5
7.4898	3	2	0	2	1	1	2	1	0	1	5	1	1	0	4	0	2	1	1	1	1	1	0	1	1	2	1	1	1	1
7.79592	1	0	0	1	0	1	1	1	0	0	1	0	0	0	3	1	0	2	1	1	0	0	0	1	0	0	1	1	0	0
8.10204	0	0	0	0	1	0	1	1	1	0	0	0	0	1	0	0	0	0	0	2	0	0	0	0	2	1	0	0	0	0
8.40816	0	1	0	0	0	0	0	0	0	0	0	0	0	0	0	0	4	0	0	0	0	1	0	0	1	1	0	0	1	0
8.71429	0	0	0	0	0	0	1	0	0	0	0	0	0	1	0	0	1	0	0	0	0	0	0	0	0	0	0	0	0	0
9.02041	0	0	0	0	0	0	0	0	0	0	0	0	0	0	0	1	1	0	0	0	0	1	0	0	0	0	0	0	0	0
9.32653	0	0	0	0	0	0	0	0	0	0	0	0	0	0	0	0	0	0	0	0	0	1	0	0	0	0	0	0	0	0
9.63265	0	0	0	0	0	0	0	0	0	0	0	0	0	0	0	0	0	0	0	0	0	0	0	0	0	0	0	0	0	0
9.93878	0	0	0	0	0	0	0	0	0	0	0	0	0	0	0	0	0	0	0	0	0	0	0	0	0	0	0	0	0	0
10.2449	0	0	0	0	0	0	0	0	0	0	0	0	0	0	0	0	0	0	0	0	0	0	0	0	0	0	0	0	0	0
10.551	0	0	0	0	0	0	0	0	0	0	0	0	0	0	0	0	0	0	0	0	0	0	0	0	0	0	0	1	0	0
10.8571	0	0	0	0	0	0	0	0	0	0	0	0	0	0	0	0	0	0	0	0	0	0	0	0	0	0	0	0	0	0
11.1633	0	0	0	0	0	0	0	0	0	0	0	0	0	0	0	0	0	0	0	0	0	0	0	0	0	0	0	0	0	0
11.4694	0	0	0	0	0	0	0	0	0	0	0	0	0	0	0	0	0	0	0	0	0	0	0	0	0	0	0	0	0	0
11.7755	0	0	0	0	0	0	0	0	0	0	0	0	0	0	0	0	0	0	0	0	0	0	0	0	0	0	0	0	0	0
12.0816	0	0	0	0	0	0	0	0	0	0	0	0	0	0	0	0	0	0	0	0	0	0	0	0	0	0	0	0	0	0

## Sheet: C2_hist_parameter
Timestamp	μ	σ2
1	5.47226	0.721597
2	5.15307	0.671226
3	5.05371	0.679491
4	4.80005	0.764208
5	5.19524	0.68744
6	4.89023	0.72397
7	5.30599	0.738975
8	5.21844	0.644621
9	5.21729	0.643977
10	5.18378	0.663631
11	5.46036	0.608588
12	5.17718	0.684166
13	5.27714	0.721315
14	5.07242	0.69523
15	5.37789	0.764751
16	4.7924	0.626497
17	4.80112	0.693439
18	4.78751	0.715795
19	5.1857	0.66567
20	5.25223	0.755825
21	5.05636	0.74193
22	5.21206	0.696393
23	5.14156	0.627364
24	4.80853	0.75097
25	5.18422	0.765591
26	5.36823	0.784167
27	5.22528	0.63922
28	5.07111	0.739939
29	5.19736	0.706949
30	4.98914	0.772941

[truncated: 18 more sheets: C3_2_hist_data, C3_2_hist_parameter, C3_hist_data, C3_hist_parameter, M0_hist_data, M0_hist_parameter, M1_2_hist_data, M1_2_hist_parameter, M1_hist_data, M1_hist_parameter, M3_2_hist_data, M3_2_hist_parameter, M3_hist_data, M3_hist_parameter, M5_2_hist_data, M5_2_hist_parameter, M0_2_hist_data, M0_2_hist_parameter]
