# Supplementary material for: AI‐Assisted Digital Single‐Molecule Activity Tracker for Decoupling Intrinsic Heterogeneity from Photo‐Oxidative Damage in High‐Photon‐Flux Enzymology
Source: Adv Sci (Weinh). 2026 Jun 18:e76238. Online ahead of print. doi: 10.1002/advs.76238 (PMC13336840; doi:10.1002/advs.76238)
Supplement: Supplementary file 2 — Supporting File 2: advs76238‐sup‐0002‐DataFile.zip. [file ADVS-9999-e76238-s001.zip › Data S4.xlsx]

## Sheet: C1_laser5_hist_data
Counts	0	1	2	3	4	5	6	7	8	9	10	11	12	13	14	15	16	17	18	19	20	21	22	23	24	25	26	27	28	29
-2	0	1	0	4	1	1	0	0	1	4	2	0	2	0	1	0	0	1	3	0	1	0	1	7	1	0	1	1	2	1
-1.69388	1	0	1	0	1	5	1	1	4	3	0	1	2	3	1	0	2	1	0	1	2	1	0	3	5	1	1	3	0	2
-1.38776	0	1	1	5	0	4	0	1	6	2	1	5	1	2	0	0	3	0	0	0	3	6	1	2	3	2	0	5	1	3
-1.08163	1	0	1	4	2	1	2	2	7	1	1	3	0	3	1	1	1	2	0	1	5	6	3	1	1	3	2	4	4	2
-0.77551	2	0	1	4	0	3	0	5	6	5	2	4	3	1	0	1	1	3	0	1	6	5	3	1	8	0	1	1	2	3
-0.46939	1	1	5	2	1	6	0	1	2	7	4	3	5	7	6	0	1	4	2	1	2	4	3	4	7	3	2	7	9	4
-0.16327	2	2	2	3	2	6	1	1	4	5	5	5	5	5	6	2	5	2	1	2	4	1	4	7	5	2	4	12	4	6
0.14286	2	3	3	6	2	10	1	2	5	5	5	4	8	6	1	3	3	5	0	1	10	6	7	7	7	3	1	7	8	5
0.44898	1	4	5	9	2	9	5	1	5	5	4	7	2	3	7	4	4	7	3	3	8	6	5	10	12	5	3	4	10	6
0.7551	4	5	3	8	10	10	6	5	14	11	5	6	6	7	9	3	4	8	2	2	6	9	5	8	9	13	3	12	13	3
1.06122	4	6	2	6	5	5	4	6	6	7	7	6	8	3	8	5	8	8	2	7	6	11	6	10	11	2	5	5	4	9
1.36735	9	3	4	8	9	7	11	6	7	7	10	10	8	10	10	5	2	8	7	9	8	4	7	12	4	9	6	3	10	12
1.67347	6	7	12	8	10	12	4	10	9	14	4	8	7	12	9	7	10	8	9	10	15	10	9	9	8	9	5	11	12	12
1.97959	2	6	6	10	6	10	6	13	8	8	9	7	9	15	11	6	9	7	7	8	6	7	6	10	6	9	6	7	4	6
2.28571	8	10	14	8	11	14	7	3	5	8	13	9	8	6	10	5	8	12	9	11	9	10	8	10	9	9	8	17	6	5
2.59184	7	7	13	16	13	4	10	11	12	15	22	8	7	9	12	12	14	11	11	26	19	13	14	7	6	12	7	11	9	12
2.89796	15	16	16	11	16	15	7	27	7	17	16	15	13	5	21	10	5	28	31	22	11	14	9	7	8	11	13	7	14	12
3.20408	21	16	19	17	11	13	10	29	18	39	40	24	11	10	16	19	13	38	36	35	20	17	12	9	10	11	10	15	13	19
3.5102	22	22	43	29	33	28	30	49	30	50	62	30	23	19	41	28	29	74	65	76	38	20	22	11	15	13	22	20	11	22
3.81633	36	31	84	43	46	22	50	77	61	66	89	69	30	26	69	43	33	101	95	99	48	36	34	16	22	33	31	36	36	43
4.12245	53	48	128	63	67	46	88	125	74	102	125	102	58	40	111	69	41	133	113	130	86	56	58	39	34	37	54	50	61	71
4.42857	73	77	169	98	103	91	101	161	119	132	160	143	107	68	134	98	62	153	149	153	90	111	79	74	60	72	71	102	75	114
4.73469	119	113	194	133	111	133	155	133	150	160	192	190	153	101	173	134	115	192	178	175	136	160	138	117	109	89	90	120	103	141
5.04082	151	135	196	164	146	157	198	160	181	175	180	175	154	139	171	191	121	158	173	194	175	180	132	138	149	119	132	172	145	174
5.34694	187	172	216	183	186	184	214	192	197	192	190	209	205	190	210	211	142	156	185	166	177	206	177	183	163	166	162	178	173	196
5.65306	181	199	152	147	164	179	211	168	196	161	134	183	198	181	179	211	187	154	145	141	172	192	204	195	176	194	205	184	209	188
5.95918	171	165	110	179	175	166	157	133	156	121	108	133	206	177	111	183	174	112	135	118	159	167	162	201	211	187	221	198	192	182
6.26531	156	155	82	142	138	148	127	114	124	94	77	99	153	169	105	112	182	92	87	84	124	120	163	171	175	182	168	163	163	124
6.57143	118	130	57	104	125	108	80	66	77	80	49	54	81	120	67	98	136	46	58	48	101	95	125	137	130	156	150	103	109	82
6.87755	93	111	24	81	86	85	47	40	54	48	35	38	58	101	39	61	116	33	34	25	63	53	82	91	99	91	95	67	89	60
7.18367	55	62	16	44	45	43	28	19	20	20	18	22	31	73	24	33	66	18	30	25	39	37	49	54	59	73	59	35	48	40
7.4898	43	42	3	29	30	30	13	18	13	16	10	7	17	40	16	21	50	7	9	6	21	15	35	21	30	39	23	16	22	23
7.79592	20	22	4	12	19	18	9	8	4	2	6	6	5	13	4	9	23	5	6	3	9	6	16	7	21	22	19	7	17	6
8.10204	15	10	2	3	9	9	1	2	3	4	2	3	2	16	3	2	9	0	1	1	5	1	6	3	6	6	5	2	5	0
8.40816	6	7	1	3	1	1	5	0	0	0	1	0	3	2	0	1	2	1	2	0	0	0	3	3	1	4	4	1	2	1
8.71429	3	0	0	1	2	1	0	1	0	0	1	0	0	1	0	2	5	0	1	1	1	0	1	1	4	1	0	1	0	0
9.02041	1	0	0	0	1	0	1	0	2	1	0	0	0	0	0	0	3	0	1	1	1	0	0	0	0	0	0	0	0	0
9.32653	0	0	0	0	0	0	0	0	0	0	0	0	0	0	0	0	1	0	0	1	0	0	1	0	0	0	0	0	0	0
9.63265	1	0	0	0	0	0	0	0	0	0	0	0	0	0	0	0	0	0	0	0	0	0	0	0	0	0	0	0	0	0
9.93878	0	0	0	0	0	0	0	0	0	0	0	0	0	0	0	0	0	0	0	0	0	0	0	0	0	0	0	0	0	0
10.2449	0	0	0	0	0	0	0	0	0	0	0	0	0	0	0	0	0	0	0	0	0	0	0	0	0	0	0	0	0	0
10.551	0	0	0	0	0	0	0	0	0	0	0	0	0	0	0	0	0	0	0	0	0	0	0	0	0	0	0	0	0	0
10.8571	0	0	0	0	0	0	0	0	0	0	0	0	0	0	0	0	0	0	0	0	0	0	0	0	0	0	0	0	0	0
11.1633	0	0	0	0	0	0	0	0	0	0	0	0	0	0	0	0	0	0	0	0	0	0	0	0	0	0	0	0	0	0
11.4694	0	0	0	0	0	0	0	0	0	0	0	0	0	0	0	0	0	0	0	0	0	0	0	0	0	0	0	0	0	0
11.7755	0	0	0	0	0	0	0	0	0	0	0	0	0	0	0	0	0	0	0	0	0	0	0	0	0	0	0	0	0	0
12.0816	0	0	0	0	0	0	0	0	0	0	0	0	0	0	0	0	0	0	0	0	0	0	0	0	0	0	0	0	0	0

## Sheet: C1_laser5_hist_parameter
Timestamp	μ	σ2
1	5.76356	0.985217
2	5.83174	0.995835
3	5.13548	0.874683
4	5.62797	1.00504
5	5.68332	1.02924
6	5.68851	0.947089
7	5.4716	0.858619
8	5.25942	1.0364
9	5.45596	0.90231
10	5.28086	0.996674
11	5.0766	0.955131
12	5.27897	0.889376
13	5.60477	0.857188
14	5.85322	0.942852
15	5.28068	0.934642
16	5.55316	0.863185
17	5.93379	0.992953
18	5.05759	1.03373
19	5.15422	1.02277
20	5.06535	1.00507
21	5.53433	0.993686
22	5.52001	0.871206
23	5.74241	0.960462
24	5.82994	0.871368
25	5.87678	0.895833
26	5.93841	0.917067
27	5.8908	0.880711
28	5.67136	0.892595
29	5.77489	0.89416
30	5.53388	0.911722

## Sheet: C1_laser10_hist_data
Counts	0	1	2	3	4	5	6	7	8	9	10	11	12	13	14	15	16	17	18	19	20	21	22	23	24	25	26	27	28	29
-2	2	0	1	1	0	2	2	5	1	0	2	1	1	2	2	0	1	1	1	0	1	3	0	0	1	1	0	1	1	0
-1.69388	0	1	2	1	0	2	1	3	1	0	1	3	3	3	1	0	0	0	0	0	4	3	0	0	3	2	0	4	1	2
-1.38776	1	1	2	2	0	3	3	3	1	1	4	3	5	2	3	0	1	1	1	0	0	4	1	1	0	0	1	4	0	3
-1.08163	1	0	4	2	2	2	3	3	0	0	1	6	2	3	5	1	2	2	4	2	2	3	0	1	3	4	2	7	1	2
-0.77551	2	0	3	5	4	5	1	5	3	2	2	8	2	6	6	5	6	3	4	2	1	5	3	2	2	4	0	4	4	2
-0.46939	4	1	6	6	3	5	2	9	5	1	7	4	3	8	7	4	5	3	2	3	0	6	0	5	4	1	3	7	3	2
-0.16327	2	0	6	2	4	6	2	6	3	3	5	7	5	9	9	5	7	6	6	4	3	13	6	4	4	2	3	6	13	7
0.14286	5	5	10	8	4	4	5	8	3	6	8	6	1	8	5	3	5	5	4	3	7	9	3	2	4	5	4	8	4	4
0.44898	5	6	0	6	3	8	7	7	4	1	11	9	7	10	10	9	2	7	5	2	8	11	6	2	4	3	9	7	9	11
0.7551	9	2	5	4	8	9	4	11	7	5	10	14	11	8	9	7	6	4	6	14	5	7	5	5	9	7	7	11	8	9
1.06122	6	2	8	8	9	8	8	7	7	9	8	10	16	8	7	15	6	17	11	2	8	4	9	4	4	7	4	10	13	7
1.36735	8	8	6	8	8	5	7	11	7	9	6	9	17	13	6	25	7	12	7	7	15	6	4	6	13	8	14	10	19	20
1.67347	10	18	10	20	17	14	12	12	13	10	4	24	14	27	8	24	9	16	16	7	15	11	13	9	15	11	27	12	21	11
1.97959	15	15	16	22	22	25	13	12	22	7	10	22	20	27	16	30	23	24	11	14	20	9	3	14	11	14	35	13	31	29
2.28571	21	17	14	37	34	14	12	27	29	22	14	41	43	45	16	47	31	44	23	11	21	12	6	28	23	24	39	8	40	47
2.59184	33	30	15	48	43	21	20	38	53	18	20	62	56	52	24	57	32	60	36	20	34	12	27	27	39	28	62	12	61	51
2.89796	54	36	29	70	57	31	39	57	40	29	21	65	90	75	31	73	53	87	64	23	66	25	19	28	60	42	79	14	89	82
3.20408	68	48	45	83	87	37	48	70	75	55	46	85	93	98	37	105	79	94	71	35	67	31	40	38	74	68	100	22	105	102
3.5102	107	67	67	139	102	77	78	90	98	78	49	118	144	122	59	111	113	122	85	58	104	48	62	58	92	106	111	29	128	108
3.81633	115	85	70	135	141	97	111	127	129	115	83	149	124	130	68	138	128	147	125	85	145	70	99	76	120	99	140	58	152	145
4.12245	114	105	101	149	149	113	136	135	167	119	92	151	153	140	99	145	167	145	142	101	162	90	109	117	136	142	143	73	149	150
4.42857	143	139	109	174	167	153	150	157	128	143	110	160	170	151	110	150	167	181	148	118	159	154	125	140	154	173	141	119	148	170
4.73469	150	139	145	142	151	143	156	182	163	165	140	143	140	156	152	123	152	138	164	148	170	142	150	148	153	162	134	142	132	153
5.04082	147	142	164	153	138	142	162	123	148	191	151	140	124	130	155	135	136	123	152	165	149	146	167	167	157	156	138	153	124	138
5.34694	168	143	141	103	140	148	164	128	132	169	139	112	116	110	151	111	141	122	145	169	130	168	148	134	138	157	118	155	100	111
5.65306	120	159	112	88	101	150	129	105	103	125	144	87	89	79	156	92	112	83	126	133	99	138	140	155	125	113	81	155	88	68
5.95918	90	106	128	69	78	95	108	92	89	107	129	61	55	55	100	72	78	56	85	115	76	134	141	126	85	102	73	143	56	56
6.26531	75	106	103	47	49	96	78	52	56	73	113	36	36	42	102	34	52	33	52	110	47	117	94	107	57	50	52	126	33	43
6.57143	45	86	93	18	24	59	48	49	37	43	84	18	19	28	86	27	30	28	44	83	33	78	70	63	51	36	32	98	24	25
6.87755	36	50	63	22	22	53	30	24	30	41	65	23	15	18	54	22	23	10	28	63	18	45	51	49	28	30	14	62	14	16
7.18367	17	28	47	5	12	30	23	16	18	22	40	4	9	12	39	12	6	8	11	34	12	41	40	44	11	12	10	53	9	6
7.4898	7	19	29	7	5	11	16	3	10	9	28	3	3	5	21	3	3	2	4	25	4	17	20	8	7	13	5	36	1	4
7.79592	4	12	12	4	2	13	8	2	1	4	19	1	1	3	14	3	2	1	4	17	1	12	16	7	2	1	3	8	3	3
8.10204	1	6	13	0	0	2	1	2	3	5	13	1	0	0	7	1	2	0	0	9	1	5	3	7	0	2	3	7	1	2
8.40816	2	4	6	0	0	1	0	0	1	2	5	0	0	0	4	0	2	3	0	4	0	2	5	3	0	2	1	3	0	0
8.71429	1	2	2	0	1	1	0	0	0	0	4	0	0	0	2	0	1	0	2	2	1	0	1	1	0	0	0	2	0	0
9.02041	0	0	0	0	1	0	0	0	0	0	1	0	0	0	0	0	0	0	0	1	0	0	1	1	0	0	0	1	0	0
9.32653	0	0	0	0	0	0	0	0	0	0	1	0	0	0	1	0	0	0	0	0	0	0	1	1	0	0	1	0	0	0
9.63265	0	0	0	0	0	0	1	0	0	0	0	0	0	0	0	0	0	0	0	0	1	0	0	0	1	0	0	0	0	0
9.93878	0	0	1	0	0	0	0	0	0	0	0	0	0	0	0	0	0	0	0	0	0	0	0	0	0	0	0	0	0	0
10.2449	1	0	0	0	0	0	0	0	0	0	0	0	0	0	0	0	0	0	0	0	0	0	0	0	0	0	0	0	0	0
10.551	0	0	0	0	0	0	0	0	0	0	0	0	0	0	0	0	0	0	0	0	0	0	0	0	0	0	0	0	0	0
10.8571	0	0	0	0	0	0	0	0	0	0	0	0	0	0	0	0	0	0	0	0	0	0	0	0	0	0	0	0	0	0
11.1633	0	0	0	0	0	0	0	0	0	0	0	0	0	0	0	0	0	0	0	0	0	0	0	0	0	1	0	0	0	0
11.4694	0	0	0	0	0	0	0	0	0	0	0	0	0	0	0	0	0	0	0	0	0	0	0	0	0	0	0	0	0	0
11.7755	0	0	0	0	0	0	0	0	0	0	0	0	0	0	0	0	0	0	0	0	0	0	0	0	0	0	0	0	0	0
12.0816	0	0	0	0	0	0	0	0	0	0	0	0	0	0	0	0	0	0	0	0	0	0	0	0	0	0	0	0	0	0

## Sheet: C1_laser10_hist_parameter
Timestamp	μ	σ2
1	4.88106	1.20393
2	5.2045	1.23363
3	5.31277	1.26024
4	4.5079	1.14316
5	4.63496	1.14786
6	5.10476	1.17737
7	4.9943	1.10124
8	4.74774	1.15535
9	4.72462	1.18077
10	5.01225	1.06031
11	5.36573	1.22246
12	4.47763	1.15424
13	4.41343	1.1788
14	4.45218	1.21091
15	5.2951	1.16838
16	4.44662	1.27723
17	4.67104	1.11979
18	4.42044	1.16888
19	4.79812	1.14417
20	5.29494	1.16407
21	4.6564	1.08674
22	5.31973	1.1048
23	5.22944	1.15814
24	5.21654	1.14984
25	4.80021	1.17299
26	4.83741	1.09124
27	4.47156	1.28344
28	5.51772	1.08979
29	4.34676	1.21652
30	4.43977	1.15415

## Sheet: C1_laser20_hist_data
Counts	0	1	2	3	4	5	6	7	8	9	10	11	12	13	14	15	16	17	18	19	20	21	22	23	24	25	26	27	28	29
-2	3	1	0	0	1	3	0	2	1	1	5	4	5	3	3	1	0	3	4	6	1	0	3	0	2	0	1	1	1	1
-1.69388	7	1	0	2	2	2	0	1	1	1	5	4	4	3	4	2	1	1	5	3	1	2	4	1	1	0	4	1	1	1
-1.38776	6	2	0	3	7	2	3	3	4	1	2	3	6	3	1	0	1	0	6	5	3	2	2	1	1	2	1	6	3	2
-1.08163	3	0	1	9	8	2	2	2	4	2	7	5	4	4	3	1	2	5	10	2	1	7	2	3	1	5	9	1	3	0
-0.77551	6	1	4	15	8	5	4	3	9	1	5	5	9	7	1	3	4	0	5	6	1	4	6	6	3	5	8	8	5	9
-0.46939	6	3	3	10	8	6	4	5	5	5	10	6	6	6	5	3	3	4	8	6	6	5	4	5	2	3	15	7	4	1
-0.16327	8	2	4	6	5	5	7	3	9	4	5	14	5	4	3	2	3	9	14	7	0	12	7	6	4	4	10	7	8	5
0.14286	9	3	3	18	7	8	3	6	12	8	13	18	18	6	7	9	3	4	12	10	3	5	15	12	4	9	9	10	7	9
0.44898	9	8	6	32	6	17	3	7	18	7	21	20	16	5	5	8	6	5	16	11	9	9	11	19	10	15	19	17	6	8
0.7551	10	7	10	28	16	10	11	8	20	10	15	24	12	10	9	7	7	9	25	7	8	14	34	21	9	13	25	21	16	9
1.06122	14	7	9	31	10	21	16	6	39	19	30	21	21	9	22	11	18	9	29	8	15	21	37	24	12	20	29	23	18	12
1.36735	21	7	14	32	9	18	13	25	41	24	43	20	35	15	27	16	27	10	35	10	10	38	43	52	6	35	26	23	25	14
1.67347	22	14	22	46	14	26	15	26	55	33	53	30	30	15	23	30	28	15	57	24	14	37	58	43	18	25	32	40	36	15
1.97959	34	18	22	59	26	43	23	38	69	26	64	46	49	16	34	31	26	23	61	22	18	60	63	69	30	35	48	38	38	22
2.28571	39	28	19	88	25	38	25	35	75	50	83	51	62	34	51	49	43	17	83	29	26	64	82	77	36	59	62	53	59	27
2.59184	58	27	29	93	31	61	32	62	79	56	94	67	64	29	47	44	61	29	97	47	38	93	92	75	35	73	84	75	63	36
2.89796	70	59	53	101	42	101	57	67	97	70	105	86	91	37	82	59	74	35	116	54	31	97	98	94	57	68	98	79	75	34
3.20408	85	66	71	120	63	97	62	93	126	93	104	113	103	71	59	93	96	47	128	75	52	107	130	122	78	92	102	100	92	52
3.5102	89	94	81	111	70	89	112	119	108	114	110	110	107	80	116	96	116	71	115	97	77	125	111	111	103	113	130	91	115	79
3.81633	118	110	94	137	91	122	95	98	144	115	106	146	123	111	116	141	123	105	138	114	96	130	121	140	108	104	124	100	114	86
4.12245	110	117	98	122	103	127	106	148	120	144	132	114	133	108	125	135	123	123	123	113	115	146	102	109	117	146	144	127	140	115
4.42857	149	146	120	103	127	132	148	132	105	127	133	137	133	121	139	129	129	136	98	113	118	142	140	114	115	128	129	131	118	131
4.73469	121	164	142	90	135	127	127	137	116	123	102	118	115	142	127	128	139	126	105	141	127	108	104	104	134	132	102	140	126	128
5.04082	110	138	117	85	135	125	123	129	91	110	98	96	92	124	123	108	121	113	87	131	138	101	105	116	144	121	102	115	115	125
5.34694	107	120	109	63	115	78	114	102	71	90	73	86	84	107	98	104	108	134	64	120	111	74	61	65	113	100	69	87	108	125
5.65306	96	99	133	53	107	78	116	85	54	105	61	61	68	100	82	94	82	103	51	93	97	57	42	60	108	76	70	66	76	112
5.95918	71	90	90	46	103	60	89	61	39	63	39	51	53	101	88	74	68	105	25	95	101	42	33	44	76	57	48	69	55	87
6.26531	63	68	73	21	72	59	73	54	26	39	23	39	38	82	52	52	55	78	24	63	95	27	35	36	73	48	28	52	44	83
6.57143	38	63	65	21	54	36	56	50	18	41	21	30	29	69	39	44	37	82	12	54	74	18	13	24	48	22	21	29	34	66
6.87755	26	32	58	15	50	28	44	28	11	29	7	17	26	47	25	41	29	60	12	54	61	15	9	12	49	24	12	26	25	57
7.18367	25	37	54	14	38	25	46	16	8	27	7	13	11	39	22	21	20	47	10	18	47	10	4	10	32	14	9	16	20	38
7.4898	19	17	33	3	29	14	25	11	7	16	4	10	9	32	21	19	11	31	3	15	32	8	4	6	26	15	3	11	14	33
7.79592	11	10	13	7	23	8	15	11	2	11	2	7	11	21	15	15	13	19	2	13	25	3	2	3	13	11	2	5	5	16
8.10204	7	14	16	1	19	7	11	4	1	10	1	4	2	9	8	8	5	9	1	10	16	0	3	2	7	5	1	3	6	18
8.40816	2	5	12	1	12	4	5	4	0	3	0	2	0	6	3	11	2	11	0	4	8	1	0	1	6	3	0	3	2	17
8.71429	4	5	4	0	3	3	3	5	0	4	1	3	2	2	2	0	2	3	1	2	8	0	0	1	6	3	0	1	3	7
9.02041	3	3	1	0	2	0	0	0	0	3	0	1	0	3	0	1	0	3	1	2	3	2	1	0	1	2	1	3	7	4
9.32653	1	2	2	1	2	0	0	1	0	1	0	1	1	2	0	0	1	0	0	0	2	1	0	0	1	0	0	0	1	2
9.63265	0	0	3	0	0	0	0	0	1	1	0	0	0	1	0	0	1	1	0	0	1	0	0	0	0	1	0	0	0	1
9.93878	0	0	1	0	0	0	1	0	0	0	0	0	0	1	0	0	1	0	0	1	1	0	0	0	0	1	0	0	0	0
10.2449	1	0	1	0	0	0	0	0	0	0	0	0	0	1	0	0	0	1	0	0	0	0	0	0	0	0	0	1	0	1
10.551	0	0	0	0	0	0	0	0	0	0	0	0	0	0	0	0	0	0	0	0	0	0	0	0	0	0	0	0	0	0
10.8571	0	0	0	0	0	0	0	0	0	0	0	0	0	0	0	0	0	1	0	0	0	0	0	0	0	0	0	0	0	0
11.1633	0	0	0	0	0	0	0	0	0	0	0	0	0	0	0	0	0	0	0	0	0	0	0	0	0	0	0	0	0	0
11.4694	0	0	0	0	0	0	0	0	0	0	0	0	0	0	0	0	0	0	0	0	0	0	0	0	0	0	0	0	0	0
11.7755	0	0	0	0	0	0	0	0	0	0	0	0	0	0	0	0	0	0	0	0	0	0	0	0	0	0	0	0	0	0
12.0816	0	0	0	0	0	0	0	0	0	0	0	0	0	0	0	0	0	0	0	0	0	0	0	0	0	0	0	0	0	0

## Sheet: C1_laser20_hist_parameter
Timestamp	μ	σ2
1	4.58842	1.44218
2	4.84864	1.28052
3	5.03735	1.48688
4	3.81108	1.51928
5	5.02309	1.39895
6	4.40665	1.45766
7	4.88803	1.42183
8	4.51739	1.37119
9	3.87794	1.49914
10	4.46272	1.42884
11	3.90241	1.52023
12	4.1977	1.39182
13	4.19562	1.45575
14	4.97821	1.44175
15	4.55452	1.43251
16	4.564	1.41695
17	4.48722	1.39831
18	5.09611	1.4098
19	3.76982	1.4314
20	4.79929	1.40614
21	5.11291	1.4737
22	4.03377	1.36624
23	3.82417	1.50887
24	3.9559	1.53204
25	4.80448	1.42396
26	4.37821	1.40945
27	4.06953	1.38737
28	4.35714	1.49783
29	4.37125	1.44337
30	5.05745	1.42541

## Sheet: C1_laser30_hist_data
Counts	0	1	2	3	4	5	6	7	8	9	10	11	12	13	14	15	16	17	18	19	20	21	22	23	24	25	26	27	28	29
-2	2	1	6	5	11	5	15	5	11	5	1	8	5	7	6	12	4	4	4	1	1	10	10	3	10	9	4	7	1	4
-1.69388	3	11	8	5	9	5	8	6	16	6	2	6	8	6	5	12	5	5	1	6	6	8	15	1	12	14	7	4	5	10
-1.38776	3	19	11	15	26	8	7	6	12	9	7	7	13	4	8	13	9	15	4	3	5	10	18	9	18	18	12	12	5	9
-1.08163	3	9	11	9	32	15	23	10	22	18	4	14	13	9	10	14	22	11	4	5	7	9	17	4	29	14	8	6	5	19
-0.77551	5	16	18	8	33	10	25	7	23	11	8	17	18	12	11	15	18	11	11	9	11	19	31	4	28	26	13	10	9	18
-0.46939	8	27	27	13	25	21	36	12	29	13	11	9	15	21	17	26	12	17	18	9	9	22	30	9	33	33	18	17	12	17
-0.16327	16	30	22	8	31	25	25	20	31	22	13	10	34	17	19	22	29	24	8	8	20	24	34	15	32	40	24	15	9	24
0.14286	17	34	33	13	34	21	42	14	36	22	13	29	35	22	34	36	31	15	15	19	22	23	39	8	50	32	19	19	17	29
0.44898	23	40	35	17	40	30	48	25	42	32	18	25	45	22	33	38	30	27	17	14	27	36	52	17	46	43	30	26	17	20
0.7551	18	54	48	22	46	24	59	35	39	44	23	39	35	34	33	39	49	36	34	28	36	38	36	20	50	65	34	31	29	43
1.06122	20	54	51	41	52	34	54	33	56	39	31	37	52	31	40	54	49	41	30	16	44	45	45	32	56	57	51	22	42	45
1.36735	31	48	45	28	51	43	51	34	50	52	39	50	53	46	53	52	50	52	39	25	42	56	45	17	55	62	42	44	30	61
1.67347	43	79	62	42	72	47	46	45	64	47	47	60	54	58	53	59	42	62	33	34	50	40	50	30	80	62	43	39	45	45
1.97959	48	89	65	41	70	58	85	47	65	46	78	65	57	51	67	69	75	62	49	51	68	61	70	40	69	62	73	45	50	62
2.28571	52	72	87	60	75	52	84	62	73	67	56	61	77	55	76	61	59	66	55	52	73	63	72	47	83	74	74	58	56	56
2.59184	59	67	75	59	93	91	72	68	68	57	73	70	67	76	88	72	78	96	54	55	65	74	88	58	78	63	66	65	56	86
2.89796	80	101	92	72	100	84	81	69	87	91	86	82	98	82	93	70	93	97	73	60	82	101	76	53	87	86	100	71	64	81
3.20408	62	98	99	86	105	103	96	87	100	76	80	86	80	88	89	93	81	111	99	83	83	93	93	63	88	86	90	73	86	93
3.5102	109	105	102	79	93	97	111	101	112	110	95	94	89	102	94	93	90	83	90	82	99	104	105	103	89	91	90	92	86	85
3.81633	97	101	104	88	87	90	103	102	101	95	93	95	88	94	103	81	100	100	86	84	109	111	105	100	85	96	109	89	94	87
4.12245	115	91	93	81	91	83	90	93	74	100	116	94	98	96	91	86	118	88	93	97	110	79	88	112	77	79	111	81	84	102
4.42857	92	79	82	85	65	91	81	88	95	89	86	87	90	84	89	89	70	69	89	92	98	84	55	101	77	84	84	96	93	90
4.73469	71	60	74	82	64	91	64	89	71	87	87	85	72	78	66	66	58	83	93	78	79	87	66	91	54	70	75	80	92	94
5.04082	85	50	59	75	55	64	63	73	64	66	89	77	65	78	68	65	80	68	71	55	65	65	72	72	52	59	75	82	96	76
5.34694	64	44	70	71	33	46	40	72	46	62	56	68	49	65	56	52	56	57	65	67	76	58	49	81	48	47	64	69	66	58
5.65306	54	45	56	72	39	67	25	58	47	53	59	33	45	56	46	57	41	56	69	60	47	45	43	69	46	38	49	46	56	52
5.95918	61	30	32	58	28	41	14	53	21	45	34	49	46	50	43	37	39	44	64	54	51	34	30	48	36	27	42	58	62	42
6.26531	52	29	18	54	28	31	26	49	21	31	43	42	24	46	28	34	41	49	56	48	30	40	24	74	27	26	44	45	47	26
6.57143	51	15	28	55	16	36	18	42	21	35	39	28	37	52	31	27	23	20	39	47	32	18	21	43	14	16	28	49	48	38
6.87755	38	21	19	45	9	35	21	41	18	30	35	35	23	28	35	24	26	29	45	51	26	23	21	35	13	14	19	43	44	16
7.18367	36	17	11	34	12	27	12	26	15	32	28	24	23	17	31	20	18	23	33	42	22	30	12	40	11	14	16	30	41	26
7.4898	40	6	11	34	12	18	15	30	13	18	26	20	12	19	7	17	21	20	26	39	22	16	13	35	5	11	22	33	29	18
7.79592	23	7	7	26	8	20	6	21	9	18	23	12	18	16	16	7	17	8	24	30	15	13	10	31	5	10	12	25	22	11
8.10204	22	8	6	25	5	16	7	13	4	18	14	15	8	19	9	14	9	13	18	33	12	9	8	32	5	3	13	17	16	6
8.40816	17	7	6	17	1	12	4	11	4	13	21	11	1	12	10	6	11	5	16	32	8	9	4	11	4	5	7	15	12	8
8.71429	15	1	4	9	1	10	3	11	3	3	13	8	10	6	3	11	1	4	18	26	7	4	2	10	1	4	3	15	7	4
9.02041	9	2	1	18	2	8	3	8	3	8	9	3	3	6	6	4	5	2	16	17	9	3	2	20	3	2	6	10	14	2
9.32653	14	0	1	10	1	8	0	4	0	2	6	6	3	5	2	4	4	3	8	13	4	4	2	10	3	0	1	13	5	5
9.63265	5	1	2	7	0	4	1	0	2	1	6	2	1	2	4	4	2	2	3	18	2	0	2	8	0	1	1	7	7	2
9.93878	7	2	1	5	2	5	2	4	1	3	1	4	1	1	0	3	2	0	6	12	4	3	1	9	1	2	1	8	8	1
10.2449	3	0	0	3	0	0	1	1	0	0	6	2	1	1	0	1	0	0	0	6	0	0	0	6	0	0	1	4	6	2
10.551	5	0	0	0	2	1	0	2	1	0	3	2	0	1	2	1	0	0	3	7	3	1	0	7	0	1	0	0	4	1
10.8571	5	0	1	3	0	2	0	0	1	0	3	0	0	0	0	0	1	0	1	4	1	0	1	3	0	1	0	4	2	0
11.1633	0	0	0	0	0	2	0	1	1	0	1	0	0	0	0	0	0	0	1	4	0	0	0	0	0	0	0	1	4	0
11.4694	0	0	0	0	1	1	0	0	0	1	1	2	0	0	0	0	1	1	0	3	2	0	0	1	0	0	0	0	2	0
11.7755	0	0	0	1	0	1	0	0	0	0	1	1	0	0	0	0	0	0	1	1	0	0	0	2	0	0	0	0	1	0
12.0816	0	1	0	0	0	1	0	0	1	0	1	0	1	0	0	0	1	0	0	2	0	0	0	0	0	0	0	0	0	1

## Sheet: C1_laser30_hist_parameter
Timestamp	μ	σ2
1	4.35812	2.05344
2	3.26721	1.97508
3	3.50596	1.95527
4	4.42035	2.228
5	3.15998	2.00938
6	3.87012	2.02695
7	3.21345	2.02025
8	4.14926	2.0426
9	3.37593	2.02682
10	3.87838	2.06783
11	4.03863	1.95321
12	3.83254	2.05096
13	3.56347	2.14243
14	3.97591	2.04782
15	3.64521	1.99934
16	3.55277	2.21634
17	3.62494	2.08353
18	3.68159	1.98343
19	4.31966	2.10748
20	4.57901	2.36582
21	3.86445	1.93242
22	3.67098	1.97154
23	3.35073	2.11793
24	4.56335	1.97735
25	3.06383	2.20147
26	3.19679	2.19555
27	3.76395	1.93551
28	4.25462	2.21111
29	4.33365	2.10849
30	3.74763	2.03455

## Sheet: C2_laser5_hist_data
Counts	0	1	2	3	4	5	6	7	8	9	10	11	12	13	14	15	16	17	18	19	20	21	22	23	24	25	26	27	28	29
-2	1	0	2	1	2	1	1	3	1	2	0	0	0	1	0	1	0	4	0	1	1	1	1	1	1	0	1	2	0	4
-1.69388	3	1	0	2	1	1	0	5	0	1	3	1	1	7	0	0	3	2	0	3	1	1	2	2	4	5	1	2	2	2
-1.38776	3	0	2	4	5	0	1	3	3	2	0	1	1	2	1	0	2	1	2	1	4	0	1	4	3	5	1	7	0	5
-1.08163	6	5	0	2	3	2	0	4	4	2	0	3	3	5	1	3	2	0	0	1	5	0	6	3	5	3	4	6	2	8
-0.77551	1	0	0	1	6	3	1	6	5	4	0	1	2	9	3	1	5	4	3	1	1	5	5	4	8	2	5	7	1	0
-0.46939	5	4	2	6	7	3	7	7	5	5	2	0	4	8	1	4	0	1	3	3	2	6	3	8	2	2	2	2	3	6
-0.16327	8	1	3	4	10	3	3	4	5	3	2	5	4	4	5	1	5	7	8	6	6	4	6	1	5	10	2	4	5	6
0.14286	1	4	0	7	11	4	9	4	5	10	8	7	7	5	3	3	4	5	4	6	9	7	9	8	10	5	7	8	10	1
0.44898	6	4	3	3	8	0	1	18	12	8	4	4	6	11	5	6	5	3	4	8	5	13	7	9	6	6	1	8	6	9
0.7551	9	2	4	5	7	7	6	9	8	5	1	6	6	11	9	7	5	6	3	8	7	7	9	5	8	5	3	13	7	8
1.06122	9	6	3	10	9	7	8	6	6	8	8	7	10	9	4	7	8	4	5	9	5	10	7	6	11	10	9	13	8	5
1.36735	5	8	7	7	10	7	11	11	11	9	6	6	8	6	12	9	8	11	8	9	11	12	12	8	6	16	3	5	9	11
1.67347	16	6	4	6	6	8	8	7	11	8	4	3	11	13	9	3	7	10	8	9	12	12	12	9	9	10	7	12	5	11
1.97959	8	9	10	8	5	10	13	7	5	8	4	6	13	4	10	8	13	13	8	9	9	8	8	11	12	9	6	9	10	8
2.28571	14	11	11	16	8	10	25	17	16	15	17	8	11	7	8	15	10	17	9	7	9	12	6	18	11	8	9	13	7	16
2.59184	20	17	16	19	5	19	41	19	13	37	10	12	22	7	16	22	14	20	21	16	21	13	14	32	17	14	16	16	28	22
2.89796	15	24	29	29	13	26	65	56	13	54	21	36	30	26	39	57	36	25	37	17	21	26	19	41	22	19	32	23	30	45
3.20408	38	50	48	70	41	66	117	115	39	91	75	52	52	34	79	84	65	58	57	24	62	35	25	77	41	27	64	37	55	89
3.5102	61	97	96	143	53	97	170	169	48	180	115	77	106	72	141	140	98	90	134	58	100	82	39	121	81	71	126	63	87	139
3.81633	139	169	130	210	93	143	212	236	88	252	205	148	170	94	229	187	146	158	172	113	176	112	78	190	125	123	167	88	176	250
4.12245	194	260	174	275	131	221	249	243	140	244	263	218	219	167	251	257	178	245	213	176	238	170	154	200	184	178	225	157	237	245
4.42857	247	267	217	235	239	242	204	232	203	232	281	264	223	231	296	239	237	249	266	231	303	208	240	243	247	257	222	237	276	246
4.73469	268	260	256	230	244	216	173	177	276	169	244	291	230	226	211	209	214	241	213	266	240	215	247	193	249	270	211	224	238	194
5.04082	196	176	188	151	251	201	118	119	233	115	150	193	185	208	117	152	195	166	177	239	174	205	239	157	200	205	167	240	181	125
5.34694	149	97	163	73	194	134	67	56	192	60	94	135	127	142	62	80	151	107	118	195	82	179	193	106	161	160	134	177	117	75
5.65306	85	56	100	38	123	72	40	28	148	37	29	63	62	139	33	50	91	91	64	99	52	124	136	66	86	96	78	89	53	28
5.95918	54	27	65	18	67	43	16	13	61	10	15	25	40	78	24	21	42	29	29	49	20	63	62	34	38	35	46	80	21	15
6.26531	16	16	37	9	25	23	12	7	26	8	9	5	21	38	5	7	27	10	12	13	5	30	32	17	21	20	20	27	11	6
6.57143	4	7	10	6	7	13	4	3	5	4	12	4	5	15	7	8	10	5	0	5	4	18	8	7	6	9	9	8	2	3
6.87755	1	1	3	0	1	4	5	1	6	1	4	2	5	3	2	4	3	0	5	2	3	8	3	1	1	4	5	6	0	1
7.18367	1	3	2	2	1	1	1	0	0	0	1	1	3	1	3	1	1	4	2	0	0	2	0	0	1	1	3	1	0	0
7.4898	0	0	1	0	0	1	0	1	0	0	1	0	1	0	2	0	1	0	1	1	0	0	0	1	0	0	0	0	0	1
7.79592	0	1	2	0	0	0	0	0	0	0	1	1	0	0	0	2	1	1	2	0	0	0	0	0	0	0	0	0	1	0
8.10204	0	1	0	0	1	0	1	0	0	0	0	0	0	0	0	0	0	0	0	0	0	0	0	1	0	0	1	0	0	0
8.40816	0	0	1	0	0	0	0	0	0	0	0	0	0	0	0	1	1	0	0	1	0	0	0	0	0	0	0	0	0	0
8.71429	0	0	0	0	0	0	1	0	0	0	1	0	0	0	0	0	0	0	0	0	0	0	0	0	0	0	0	0	0	0
9.02041	0	0	0	0	0	0	0	0	0	0	0	0	0	0	0	0	0	0	0	0	0	0	0	0	0	0	0	0	0	0
9.32653	0	0	0	0	0	0	0	0	0	0	0	0	0	0	0	0	0	0	0	0	0	0	0	0	0	0	0	0	0	0
9.63265	0	0	0	0	0	0	0	0	0	0	0	0	0	0	0	0	0	0	0	0	0	0	0	0	0	0	0	0	0	0
9.93878	0	0	0	0	0	0	0	0	0	0	0	0	0	0	0	0	0	0	0	0	0	0	0	0	0	0	0	0	0	0
10.2449	0	0	0	0	0	0	0	0	0	0	0	0	0	0	0	0	0	0	0	0	0	0	0	0	0	0	0	0	0	0
10.551	0	0	0	0	0	0	0	0	0	0	0	0	0	0	0	0	0	0	0	0	0	0	0	0	0	0	0	0	0	0
10.8571	0	0	0	0	0	0	0	0	0	0	0	0	0	0	0	0	0	0	0	0	0	0	0	0	0	0	0	0	0	0
11.1633	0	0	0	0	0	0	0	0	0	0	0	0	0	0	0	0	0	0	0	0	0	0	0	0	0	0	0	0	0	0
11.4694	0	0	0	0	0	0	0	0	0	0	0	0	0	0	0	0	0	0	0	0	0	0	0	0	0	0	0	0	0	0
11.7755	0	0	0	0	0	0	0	0	0	0	0	0	0	0	0	0	0	0	0	0	0	0	0	0	0	0	0	0	0	0
12.0816	0	0	0	0	0	0	0	0	0	0	0	0	0	0	0	0	0	0	0	0	0	0	0	0	0	0	0	0	0	0

## Sheet: C2_laser5_hist_parameter
Timestamp	μ	σ2
1	4.7372	0.683612
2	4.56112	0.640759
3	4.76619	0.794396
4	4.41706	0.670472
5	4.93092	0.681705
6	4.64039	0.754155
7	4.253	0.773409
8	4.26475	0.706424
9	4.95448	0.683506
10	4.25668	0.696572
11	4.47175	0.636093
12	4.664	0.645098
13	4.59806	0.750273
14	4.85999	0.778695
15	4.37827	0.630641
16	4.41735	0.728717
17	4.6872	0.801377
18	4.58691	0.698887
19	4.54329	0.740199
20	4.85135	0.670553
21	4.5368	0.623388
22	4.84766	0.801908
23	4.9344	0.677296
24	4.4905	0.792773
25	4.74425	0.705495
26	4.77075	0.668716
27	4.57097	0.800546
28	4.87339	0.709675
29	4.57333	0.662982
30	4.33805	0.680763

[truncated: 46 more sheets: C2_laser10_hist_data, C2_laser10_hist_parameter, C2_laser20_hist_data, C2_laser20_hist_parameter, C2_laser30_hist_data, C2_laser30_hist_parameter, C3_laser5_hist_data, C3_laser5_hist_parameter, C3_laser10_hist_data, C3_laser10_hist_parameter, C3_laser20_hist_data, C3_laser20_hist_parameter, C3_laser30_hist_data, C3_laser30_hist_parameter, M0_laser5_hist_data, M0_laser5_hist_parameter, M0_laser10_hist_data, M0_laser10_hist_parameter, M0_laser20_hist_data, M0_laser20_hist_parameter …]
