# Supplementary material for: AI‐Assisted Digital Single‐Molecule Activity Tracker for Decoupling Intrinsic Heterogeneity from Photo‐Oxidative Damage in High‐Photon‐Flux Enzymology
Source: Adv Sci (Weinh). 2026 Jun 18:e76238. Online ahead of print. doi: 10.1002/advs.76238 (PMC13336840; doi:10.1002/advs.76238)
Supplement: Supplementary file 2 — Supporting File 2: advs76238‐sup‐0002‐DataFile.zip. [file ADVS-9999-e76238-s001.zip › Data S5.xlsx]

## Sheet: C1_Gradient1_hist_data
Counts	0	1	2	3	4	5	6	7	8	9	10	11	12	13	14	15	16	17	18	19	20	21	22	23	24	25	26	27	28	29
-2	21	18	17	16	13	10	17	24	12	27	5	21	22	19	18	12	19	14	14	8	5	14	17	17	7	17	21	8	30	18
-1.69388	20	21	25	24	11	11	17	40	10	27	6	28	20	24	26	18	25	6	17	11	9	17	17	18	10	28	28	15	20	21
-1.38776	19	17	31	24	16	12	20	21	13	26	18	31	31	24	32	10	25	12	22	15	11	15	24	19	18	26	27	14	24	23
-1.08163	34	26	33	30	18	17	22	37	19	24	18	27	35	19	34	14	35	13	21	15	11	31	27	17	21	36	36	13	41	30
-0.77551	30	22	35	35	26	23	15	30	22	38	22	27	41	33	31	17	26	14	29	20	18	29	36	26	22	35	31	23	34	49
-0.46939	47	40	43	37	24	13	23	35	26	40	22	40	42	34	39	20	35	34	34	29	22	33	33	39	17	28	42	16	48	38
-0.16327	35	33	31	49	25	19	42	41	16	40	34	35	49	35	50	17	30	38	37	13	21	37	42	38	33	49	56	21	27	34
0.14286	41	42	41	53	32	35	30	38	27	56	26	43	46	51	61	24	44	31	39	31	32	46	48	46	22	43	37	30	46	45
0.44898	41	52	64	45	34	30	34	54	33	38	35	41	52	40	61	26	48	39	40	27	32	52	51	47	26	61	52	28	62	39
0.7551	49	49	44	55	41	36	34	67	33	48	38	49	60	47	66	38	54	36	49	37	32	58	47	49	31	52	53	27	68	44
1.06122	44	53	67	52	45	46	46	47	46	55	45	58	49	59	55	36	56	44	48	42	52	67	60	52	41	60	41	52	55	53
1.36735	64	64	68	66	48	45	39	67	37	53	44	66	61	57	57	45	54	47	34	50	43	61	54	60	39	71	52	42	70	68
1.67347	68	49	64	61	46	63	72	46	70	70	56	63	63	76	61	51	61	46	59	60	46	67	54	59	54	64	62	45	79	78
1.97959	102	61	92	71	64	61	59	76	68	65	55	62	73	80	71	76	81	64	66	72	76	67	89	65	59	77	76	67	90	73
2.28571	79	93	83	92	92	65	89	79	72	86	64	94	78	80	89	80	84	87	85	61	87	94	96	95	83	94	88	72	73	81
2.59184	97	94	107	85	85	73	77	94	80	107	95	81	86	97	94	79	105	75	82	94	91	99	76	86	79	82	97	83	95	80
2.89796	93	131	87	106	91	87	107	114	96	87	94	103	97	102	81	95	76	95	100	103	83	100	93	101	73	87	108	101	93	96
3.20408	83	109	86	78	87	102	81	84	96	90	80	78	80	103	84	99	94	83	99	90	80	112	94	91	92	90	96	89	89	89
3.5102	94	74	82	80	77	84	86	71	87	65	78	86	65	82	82	83	98	85	84	87	94	83	83	94	86	62	76	88	83	77
3.81633	58	63	62	74	83	64	66	79	74	63	83	73	62	66	64	80	81	96	83	67	87	73	76	64	69	50	62	71	73	83
4.12245	40	56	57	51	69	64	81	64	74	65	69	45	64	56	43	58	57	69	62	70	63	52	58	67	59	73	58	63	51	65
4.42857	45	56	49	43	58	60	43	48	63	53	60	48	46	50	54	54	56	64	60	51	62	41	35	66	70	38	50	54	41	40
4.73469	43	43	34	41	49	60	55	41	59	33	44	36	37	39	38	52	26	47	58	61	57	45	46	41	57	36	38	60	42	53
5.04082	49	31	29	41	51	50	43	38	48	39	52	41	29	26	41	37	39	47	41	37	66	44	33	37	45	28	35	59	26	35
5.34694	27	40	29	35	39	59	54	28	42	32	41	47	33	36	13	56	42	41	48	46	35	25	37	28	48	29	33	39	20	25
5.65306	29	20	32	27	38	45	44	21	52	37	38	30	25	41	27	59	29	45	33	53	49	23	32	25	34	24	28	40	33	25
5.95918	30	27	18	22	32	38	35	25	41	25	37	26	19	25	19	34	21	30	23	40	40	25	26	38	46	28	19	47	22	28
6.26531	16	28	10	21	43	33	32	17	34	29	38	23	19	23	10	41	18	30	25	43	35	12	28	28	34	17	13	40	11	17
6.57143	26	21	19	18	30	39	14	13	33	15	32	22	22	27	16	27	17	30	28	38	40	17	26	21	40	19	13	28	9	21
6.87755	10	18	11	16	26	33	17	13	29	14	30	17	14	14	13	30	18	19	19	39	40	10	14	15	31	13	15	39	10	16
7.18367	13	12	10	11	24	21	24	9	17	13	28	14	18	17	10	26	15	26	15	18	27	13	20	15	35	15	9	28	15	18
7.4898	14	17	8	11	19	18	19	5	22	9	29	12	16	14	8	38	9	21	13	21	20	11	12	16	27	11	11	24	10	16
7.79592	7	10	7	9	11	17	20	12	27	11	22	12	5	3	9	20	7	27	13	20	15	5	12	14	21	13	5	24	4	16
8.10204	10	6	10	11	20	22	15	7	14	9	22	6	13	7	6	22	6	21	12	19	18	8	9	6	27	3	4	13	3	5
8.40816	4	4	4	2	15	19	12	5	15	5	16	1	10	4	3	17	6	21	11	18	7	4	7	9	11	4	6	21	8	4
8.71429	2	3	3	7	12	20	9	9	10	1	13	4	4	5	3	9	5	15	7	13	18	2	3	3	12	4	7	7	3	3
9.02041	3	3	6	0	10	12	10	2	5	7	15	0	3	4	2	10	2	11	6	12	9	3	4	3	12	7	5	12	1	4
9.32653	3	2	4	4	6	10	6	1	7	2	9	1	2	4	3	9	4	5	8	6	7	3	6	2	14	2	4	10	2	3
9.63265	2	1	2	2	8	6	9	1	4	2	11	3	2	2	4	13	2	8	7	3	7	6	2	1	9	4	4	12	1	1
9.93878	2	0	1	2	5	6	5	1	10	0	3	1	1	0	0	6	3	4	2	5	6	1	1	5	7	3	1	8	0	0
10.2449	1	0	1	0	7	8	4	0	9	1	7	1	1	2	1	3	0	6	1	4	3	2	3	3	6	2	0	8	1	2
10.551	0	1	0	2	4	4	5	0	1	0	8	2	1	1	1	4	2	7	0	3	3	1	2	3	1	1	2	2	0	0
10.8571	0	0	0	1	5	2	2	0	2	1	2	1	0	1	1	5	0	2	1	1	4	0	0	0	4	1	0	3	0	0
11.1633	2	1	1	0	3	1	1	1	3	0	2	0	0	0	0	4	1	2	0	2	1	1	1	0	3	0	1	5	1	0
11.4694	0	0	1	0	1	3	6	0	2	2	2	0	0	0	0	4	0	2	0	2	2	0	2	2	3	0	0	2	0	1
11.7755	0	0	1	0	0	1	1	0	0	0	1	1	0	1	1	0	0	2	1	3	2	0	0	0	3	0	1	0	0	0
12.0816	1	0	1	1	1	3	1	0	1	1	2	0	0	0	0	3	0	0	2	2	1	1	0	0	1	0	1	2	0	0

## Sheet: C1_Gradient1_hist_parameter
Timestamp	μ	σ2
1	2.69774	2.16569
2	2.84999	2.05882
3	2.53524	2.11293
4	2.62965	2.26288
5	3.3483	2.31162
6	3.57718	2.41735
7	3.26095	2.26886
8	2.64344	2.21848
9	3.49032	2.25752
10	2.67995	2.33725
11	3.48947	2.46684
12	2.74817	2.30619
13	2.49357	2.42224
14	2.77457	2.13498
15	2.3976	2.27506
16	3.57086	2.34813
17	2.7863	2.13689
18	3.386	2.31329
19	3.11551	2.22348
20	3.50719	2.35698
21	3.54256	2.28385
22	2.69964	1.99082
23	2.75336	2.2751
24	2.90058	2.17104
25	3.63563	2.5083
26	2.47628	2.2645
27	2.63151	2.1952
28	3.59118	2.37444
29	2.45371	2.13284
30	2.72969	2.25026

## Sheet: C1_Gradient2_hist_data
Counts	0	1	2	3	4	5	6	7	8	9	10	11	12	13	14	15	16	17	18	19	20	21	22	23	24	25	26	27	28	29
-2	1	2	2	5	0	0	6	6	5	1	2	1	0	1	4	0	3	1	2	6	2	0	1	0	2	3	1	1	1	3
-1.69388	1	4	0	2	7	3	1	0	3	3	1	3	4	1	6	1	4	2	4	3	3	0	1	6	0	0	0	1	2	4
-1.38776	8	0	3	7	2	5	5	3	5	7	3	3	7	0	4	1	2	6	10	4	2	3	2	3	6	7	2	3	1	7
-1.08163	0	9	4	10	9	6	8	1	4	9	2	5	10	6	6	0	6	6	9	6	2	3	2	3	6	5	4	4	7	9
-0.77551	6	6	6	12	8	8	8	4	5	11	4	4	10	7	7	3	8	6	8	9	2	2	5	8	13	7	2	12	4	7
-0.46939	5	11	10	13	10	11	8	6	11	7	10	6	10	11	15	7	7	6	12	9	4	4	7	11	17	8	2	10	7	6
-0.16327	16	13	7	5	16	18	10	6	10	20	4	15	14	9	13	9	15	9	21	14	6	6	10	18	14	12	6	11	9	18
0.14286	11	15	16	32	15	26	11	9	16	25	4	18	20	13	20	4	15	16	16	22	3	12	14	19	15	11	8	17	9	14
0.44898	20	31	26	33	26	24	10	7	17	20	10	32	28	19	25	10	17	7	31	28	14	16	16	29	25	14	7	20	14	21
0.7551	10	28	31	35	24	20	21	15	17	32	17	27	25	23	29	14	31	19	32	28	15	7	14	34	30	23	20	31	15	31
1.06122	24	31	27	53	25	30	28	22	24	39	16	36	32	29	36	14	32	34	45	35	23	16	30	38	38	15	13	29	10	39
1.36735	22	54	33	56	38	46	34	14	21	40	26	36	39	28	28	27	34	31	43	39	25	20	30	51	47	22	21	33	13	39
1.67347	36	43	43	50	46	50	41	28	33	51	30	43	53	32	37	28	46	32	46	50	34	18	44	53	52	21	22	36	27	33
1.97959	32	81	55	58	76	55	52	25	46	62	44	50	50	47	51	30	47	37	62	54	31	42	44	59	50	25	29	40	19	59
2.28571	39	57	52	78	55	60	65	30	40	77	43	79	55	61	54	51	57	58	67	84	33	31	66	72	55	40	40	63	54	58
2.59184	47	73	68	71	70	91	69	48	69	59	50	78	65	50	68	50	70	59	93	69	60	47	61	83	80	38	43	71	40	63
2.89796	63	82	69	92	76	73	73	64	50	75	73	79	73	73	88	58	81	77	103	81	49	55	71	89	86	65	67	85	64	80
3.20408	69	90	92	86	100	105	100	70	70	81	88	96	101	82	84	80	71	85	92	79	79	65	93	88	92	61	83	93	58	73
3.5102	82	106	79	97	84	105	88	78	80	100	84	92	84	94	85	97	96	79	98	105	89	91	103	113	119	69	95	99	84	90
3.81633	95	109	103	79	102	92	102	109	101	101	98	115	107	118	105	94	95	107	93	97	99	110	114	114	107	79	92	80	90	128
4.12245	83	114	116	109	114	109	93	114	113	105	105	106	117	133	125	123	100	121	106	107	111	100	109	100	120	88	114	116	107	101
4.42857	107	97	119	105	117	96	123	105	119	108	112	108	110	119	102	112	105	107	97	113	103	109	105	111	123	89	110	108	104	124
4.73469	111	105	89	99	110	92	109	103	104	91	101	91	85	113	120	123	119	115	95	96	112	118	120	108	92	106	120	110	105	92
5.04082	86	93	89	75	78	98	103	105	109	96	106	105	85	81	84	100	108	86	79	89	97	102	82	67	93	108	86	82	101	92
5.34694	100	72	83	80	81	63	82	60	97	76	95	77	81	87	96	91	76	85	61	69	94	91	91	70	53	106	84	87	91	74
5.65306	75	48	81	57	71	63	68	84	75	71	89	70	65	74	70	74	77	78	57	61	86	90	78	66	63	91	88	70	74	75
5.95918	67	50	57	49	58	52	55	75	67	50	75	52	52	58	59	78	52	67	47	57	71	81	55	51	41	67	94	55	92	40
6.26531	76	35	37	25	42	36	56	67	50	40	51	36	48	50	38	66	36	49	42	36	66	67	52	36	41	54	69	41	64	46
6.57143	77	36	39	25	28	33	33	52	38	24	54	27	42	35	40	59	41	47	23	34	61	63	40	24	30	75	53	39	68	40
6.87755	48	29	31	19	21	29	31	46	42	26	50	22	37	36	21	28	35	32	25	23	28	38	29	21	30	51	42	32	52	29
7.18367	30	16	31	18	12	23	21	43	30	19	31	21	24	29	20	36	31	26	15	26	41	48	19	8	8	46	40	35	32	21
7.4898	17	13	19	10	15	15	20	43	20	13	27	13	12	21	13	34	15	22	18	15	27	25	23	5	7	39	24	21	32	22
7.79592	32	12	19	11	11	7	14	32	19	11	20	12	13	9	8	19	13	18	12	9	28	25	15	7	9	32	30	13	31	15
8.10204	24	8	7	8	7	11	15	31	23	8	13	9	8	12	8	20	10	15	5	4	23	16	14	4	9	22	21	5	22	8
8.40816	21	4	8	4	11	6	6	23	17	10	14	6	3	9	7	13	6	14	3	10	23	22	10	6	5	23	22	9	24	7
8.71429	9	1	11	3	4	6	5	20	7	5	14	4	11	11	0	13	5	6	4	6	10	17	7	3	3	16	12	7	19	7
9.02041	16	2	8	5	4	7	6	12	10	2	5	4	2	2	3	6	4	8	4	4	7	5	6	3	2	10	7	5	15	3
9.32653	3	0	7	1	4	3	1	8	4	0	6	1	2	3	4	6	2	7	1	1	8	3	1	3	2	12	5	1	4	6
9.63265	4	0	4	2	1	5	2	11	2	4	2	1	2	2	0	3	4	1	0	0	7	6	1	0	0	11	6	5	3	1
9.93878	3	1	1	1	1	2	2	5	3	2	2	1	0	0	1	4	2	2	0	2	6	5	1	0	1	3	1	2	5	1
10.2449	0	0	1	1	0	2	0	3	2	0	3	3	0	0	0	2	0	1	1	0	2	3	1	3	0	3	3	1	4	1
10.551	0	0	1	0	0	1	1	1	1	0	1	0	0	1	0	0	0	2	0	0	2	1	0	0	0	2	0	2	4	0
10.8571	2	0	0	0	0	0	0	1	1	0	1	0	1	0	0	1	0	0	0	0	1	3	0	0	0	3	0	0	1	0
11.1633	1	0	0	0	1	0	0	0	1	0	2	1	1	0	0	0	0	0	0	0	1	1	0	0	0	0	0	1	0	0
11.4694	0	0	0	0	0	0	0	0	0	1	1	0	0	0	0	0	0	0	0	0	0	0	0	0	0	1	0	0	0	0
11.7755	0	0	1	1	0	0	0	0	1	0	0	0	0	0	0	0	0	0	0	0	0	1	0	0	0	0	0	0	0	0
12.0816	0	0	0	0	0	1	0	0	0	0	0	0	0	0	0	0	0	0	0	0	0	0	0	0	0	0	0	0	0	0

## Sheet: C1_Gradient2_hist_parameter
Timestamp	μ	σ2
1	4.7815	1.88462
2	3.96561	1.78638
3	4.26412	1.82011
4	3.8113	1.91697
5	4.10577	1.74719
6	3.99573	1.8207
7	4.26733	1.74316
8	4.81079	1.85705
9	4.56402	1.70701
10	4.03294	1.85946
11	4.62287	1.747
12	4.05693	1.7562
13	4.15067	1.85057
14	4.34762	1.64323
15	4.22726	1.70348
16	4.64925	1.67483
17	4.26953	1.80215
18	4.41538	1.73878
19	3.82757	1.84341
20	4.01825	1.83469
21	4.71063	1.76673
22	4.80616	1.70266
23	4.29834	1.70535
24	3.87282	1.75394
25	3.97244	1.67755
26	4.98211	1.89726
27	4.74874	1.73171
28	4.2353	1.79736
29	4.87659	1.81068
30	4.17954	1.78563

## Sheet: C1_Gradient3_hist_data
Counts	0	1	2	3	4	5	6	7	8	9	10	11	12	13	14	15	16	17	18	19	20	21	22	23	24	25	26	27	28	29
-2	1	0	0	0	1	2	0	1	0	1	2	1	2	2	2	0	1	2	3	1	2	1	1	1	1	0	0	0	1	0
-1.69388	2	1	1	1	0	1	0	3	1	2	1	1	1	0	3	1	0	1	1	1	1	3	1	0	1	2	4	0	0	2
-1.38776	2	0	0	1	1	2	1	2	7	0	2	3	0	1	6	0	1	1	4	0	0	2	1	0	0	2	3	0	1	1
-1.08163	4	0	1	3	0	4	0	4	1	1	1	1	6	1	5	1	3	6	2	0	2	0	3	3	3	3	4	1	4	0
-0.77551	4	0	1	3	5	2	0	2	2	0	4	1	5	3	8	2	0	3	6	2	7	2	4	4	3	4	3	0	2	4
-0.46939	3	2	1	4	2	3	0	11	7	2	5	4	12	3	1	0	0	10	7	3	3	4	0	3	3	2	4	2	3	2
-0.16327	6	7	1	1	1	2	1	4	2	2	5	4	5	9	4	2	1	7	9	1	2	5	0	5	3	2	7	3	4	7
0.14286	7	3	3	1	5	2	2	6	6	6	11	5	6	5	5	5	0	8	8	2	7	4	1	2	2	1	7	1	7	6
0.44898	8	2	1	6	3	4	4	9	7	2	9	5	8	5	8	6	6	9	12	4	8	6	5	7	4	2	10	6	10	9
0.7551	7	8	3	7	9	9	5	10	9	6	9	4	9	4	11	6	6	7	14	9	8	12	11	7	6	6	8	15	10	10
1.06122	7	6	10	8	5	9	9	11	10	14	8	12	9	4	5	9	5	4	9	11	17	7	14	5	4	6	10	8	8	7
1.36735	20	7	4	15	11	20	8	6	10	9	14	8	4	24	6	7	3	7	22	8	20	15	28	6	10	13	10	12	15	17
1.67347	17	13	11	12	11	29	14	14	18	10	16	18	11	11	16	15	4	7	24	17	21	23	19	15	12	17	13	22	16	19
1.97959	15	8	23	24	10	21	17	15	19	17	14	29	13	18	17	31	21	14	25	27	29	22	35	11	14	15	11	33	25	19
2.28571	19	17	33	29	23	38	34	20	18	18	11	43	17	33	28	34	16	15	45	43	33	36	29	27	12	27	14	38	28	27
2.59184	21	27	50	42	36	51	43	25	30	25	39	52	27	39	21	47	22	28	57	49	61	51	50	27	25	26	28	50	41	37
2.89796	46	53	56	60	34	70	56	41	55	43	39	58	40	44	39	61	23	29	71	62	66	65	69	46	40	45	31	79	52	61
3.20408	44	71	94	74	50	86	76	51	62	65	62	94	56	75	44	84	36	24	95	75	89	87	94	50	73	65	32	85	71	58
3.5102	58	89	112	85	60	108	98	71	80	68	81	80	51	102	62	93	69	49	89	107	92	86	104	69	92	91	50	119	85	71
3.81633	80	108	122	97	106	115	104	76	105	78	119	137	98	106	97	118	57	66	120	127	110	116	124	94	101	117	88	116	106	138
4.12245	91	107	123	122	118	123	120	89	143	111	108	132	100	131	98	148	74	92	126	140	136	123	133	116	123	124	106	127	115	131
4.42857	125	161	146	135	132	141	149	120	139	140	134	138	123	144	140	159	93	104	135	151	137	129	147	139	131	134	117	138	155	126
4.73469	138	149	164	145	131	150	138	113	134	126	152	162	138	148	132	131	137	108	141	154	143	142	148	121	137	129	141	152	141	135
5.04082	142	159	158	133	126	144	145	131	158	164	148	122	158	160	155	156	141	114	120	150	145	137	142	146	152	169	159	135	126	139
5.34694	131	148	141	139	141	103	115	130	136	126	160	130	149	110	145	116	156	129	111	126	121	137	119	164	151	128	165	125	142	115
5.65306	115	122	103	116	125	106	125	127	102	126	109	104	131	114	122	120	133	136	90	82	92	92	96	120	127	105	128	94	101	131
5.95918	107	104	74	98	102	74	95	117	118	116	104	86	109	93	104	87	128	111	76	85	82	93	66	108	99	101	137	76	101	92
6.26531	102	82	58	78	87	68	73	98	59	93	66	59	90	73	97	50	107	109	63	60	55	63	56	96	85	74	77	61	82	70
6.57143	69	47	44	51	83	35	57	75	48	61	55	35	70	48	67	34	78	92	48	37	43	39	39	57	62	61	62	35	52	55
6.87755	59	28	26	35	56	24	37	68	46	48	40	29	49	36	45	28	72	90	19	24	31	38	26	46	41	33	59	23	35	33
7.18367	45	24	7	29	35	16	33	50	25	39	29	13	34	17	42	23	56	57	13	17	11	23	12	33	23	33	40	11	20	30
7.4898	35	10	6	7	30	17	13	29	11	23	16	8	30	10	22	5	49	42	10	4	8	12	5	25	17	14	22	10	9	12
7.79592	16	15	8	11	18	5	8	24	8	19	9	7	9	15	13	3	42	30	9	4	5	8	5	14	17	22	13	7	5	12
8.10204	11	4	2	5	15	2	5	14	4	11	4	0	6	0	9	4	14	19	1	4	1	4	2	14	9	5	10	3	8	7
8.40816	8	3	1	6	11	2	4	13	6	6	2	1	9	0	2	1	18	21	0	1	1	0	0	5	3	2	5	1	1	4
8.71429	10	2	1	5	3	1	1	3	0	9	1	3	1	0	2	2	4	18	1	1	0	0	0	0	1	5	2	1	3	2
9.02041	3	1	0	0	3	0	0	3	0	1	0	0	1	0	1	0	7	10	1	0	0	1	0	0	0	1	2	0	0	0
9.32653	6	0	0	0	0	0	0	2	0	0	0	0	1	0	0	0	2	4	0	0	0	0	0	0	0	0	0	0	0	1
9.63265	0	2	0	0	0	0	0	0	0	0	0	0	1	1	0	0	1	1	0	0	0	0	0	0	0	1	1	0	0	0
9.93878	1	0	0	0	0	0	0	0	0	0	0	0	0	0	0	0	2	2	0	0	0	0	0	0	0	0	0	0	0	0
10.2449	0	0	0	0	0	0	0	0	0	1	0	0	0	0	0	0	1	1	0	0	0	0	0	1	0	1	0	0	0	0
10.551	0	0	0	0	0	0	0	0	0	0	0	0	0	0	0	0	0	0	0	0	0	0	0	0	0	0	0	0	0	0
10.8571	0	0	0	0	0	0	0	0	0	0	0	0	0	0	0	0	0	1	0	0	0	0	0	0	0	0	0	0	0	0
11.1633	0	0	0	0	1	0	0	0	0	0	0	0	0	0	0	0	0	0	0	0	0	0	0	0	0	0	0	0	0	0
11.4694	0	0	0	0	0	0	0	0	0	0	0	0	0	0	0	0	0	0	0	0	0	0	0	0	0	0	0	0	0	0
11.7755	0	0	1	0	0	0	0	0	0	0	0	0	0	0	0	0	0	0	0	0	0	0	0	0	0	0	0	0	0	0
12.0816	0	0	0	0	0	0	0	0	0	0	0	0	0	0	0	0	0	0	0	0	0	0	0	0	0	0	0	0	0	0

## Sheet: C1_Gradient3_hist_parameter
Timestamp	μ	σ2
1	5.2293	1.33643
2	4.93892	1.18529
3	4.6978	1.21074
4	4.88195	1.31784
5	5.13266	1.34628
6	4.63357	1.31856
7	4.8488	1.3295
8	5.28362	1.40986
9	4.90178	1.2308
10	5.12215	1.28734
11	4.96083	1.21097
12	4.66668	1.27792
13	5.16987	1.23006
14	4.81617	1.25222
15	5.14368	1.24414
16	4.69626	1.23395
17	5.4841	1.3141
18	5.54161	1.4212
19	4.57656	1.37906
20	4.64808	1.2255
21	4.64468	1.31608
22	4.73089	1.34659
23	4.5917	1.27134
24	5.10111	1.26221
25	4.9989	1.24822
26	4.91482	1.27465
27	5.24192	1.15109
28	4.59351	1.30879
29	4.86405	1.29485
30	4.85945	1.31164

## Sheet: C2_Gradient1_hist_data
Counts	0	1	2	3	4	5	6	7	8	9	10	11	12	13	14	15	16	17	18	19	20	21	22	23	24	25	26	27	28	29
-2	3	6	3	16	7	1	10	8	9	10	7	3	10	3	17	6	7	14	10	10	8	8	3	9	4	7	7	12	9	7
-1.69388	11	8	5	6	5	5	5	13	19	9	7	2	5	14	12	1	6	14	12	16	10	6	6	6	3	18	12	7	14	5
-1.38776	10	18	10	27	12	9	11	11	16	10	11	10	4	14	27	8	6	20	14	13	14	14	6	13	10	29	13	12	21	8
-1.08163	14	12	11	29	10	6	16	20	37	15	11	11	11	17	28	7	15	22	21	22	21	20	4	12	8	14	18	13	29	15
-0.77551	24	14	18	41	12	11	15	26	26	20	14	11	15	21	29	16	19	29	30	22	21	21	8	14	15	24	26	19	35	14
-0.46939	34	13	10	39	17	19	22	24	40	25	12	14	15	20	50	18	19	42	28	35	23	27	13	14	23	33	27	22	40	17
-0.16327	24	22	19	49	14	28	28	36	49	25	23	20	26	34	45	18	26	43	28	31	38	30	10	24	20	46	38	28	47	25
0.14286	25	28	31	46	22	22	25	50	52	28	31	22	20	32	74	17	44	49	50	44	42	36	22	17	25	61	32	41	51	32
0.44898	38	30	46	67	29	33	43	46	54	39	29	29	32	38	56	34	45	66	55	52	44	40	19	29	32	52	33	45	49	35
0.7551	45	34	36	73	36	38	48	59	62	39	47	42	38	53	51	45	40	38	47	52	56	51	22	43	36	76	38	67	51	41
1.06122	43	54	49	74	56	40	46	72	75	51	52	53	59	50	79	33	54	72	77	61	48	67	30	32	36	69	47	60	55	52
1.36735	53	53	49	91	64	44	64	69	84	59	58	63	54	58	67	48	58	64	79	78	78	59	46	55	42	65	46	80	69	62
1.67347	81	63	49	81	78	66	73	84	88	69	71	77	85	77	82	68	79	85	72	88	74	78	53	56	65	75	64	80	90	65
1.97959	87	86	75	111	56	61	100	102	85	79	73	74	82	75	96	62	90	101	77	96	112	85	71	79	84	95	80	103	93	107
2.28571	98	98	87	102	76	89	98	113	89	79	98	72	97	92	110	95	93	111	93	105	108	89	90	98	67	80	92	98	105	93
2.59184	116	84	120	104	111	108	99	120	104	90	94	99	107	104	98	110	108	98	104	118	111	106	110	110	115	107	116	113	106	100
2.89796	99	111	110	95	126	126	111	123	105	108	109	101	118	108	97	98	128	81	119	96	94	104	123	114	117	135	107	113	96	102
3.20408	108	124	100	110	115	115	114	109	87	111	114	110	132	105	94	124	142	117	106	117	106	113	118	85	99	110	100	98	111	111
3.5102	123	108	115	97	98	110	105	84	102	103	111	126	79	113	111	101	93	87	102	100	97	109	83	103	110	95	101	102	97	98
3.81633	91	89	89	79	99	99	96	74	82	105	107	87	95	84	69	95	103	90	82	79	85	90	90	101	85	84	99	87	75	80
4.12245	82	82	82	48	90	87	93	77	49	89	66	83	92	75	58	85	68	59	65	73	66	83	88	75	73	60	74	66	56	85
4.42857	77	71	77	45	79	74	77	52	57	95	79	78	55	71	47	77	69	49	57	56	63	60	87	68	69	56	65	78	49	78
4.73469	59	84	64	33	62	70	42	43	38	44	67	65	67	61	41	60	55	41	47	52	51	59	76	83	64	46	67	55	54	54
5.04082	50	45	51	23	54	56	45	34	26	53	58	59	54	48	35	69	47	39	43	38	47	39	77	52	61	29	58	44	35	57
5.34694	32	38	53	22	56	55	51	26	25	52	46	56	40	39	18	60	41	27	32	25	35	44	60	52	48	32	35	32	30	47
5.65306	24	35	57	14	38	38	29	36	25	38	41	32	32	46	23	45	28	20	31	19	27	35	55	57	48	19	44	25	18	38
5.95918	22	44	33	12	38	35	22	16	22	31	25	42	38	26	11	38	17	23	25	19	27	15	41	37	47	17	28	20	29	31
6.26531	27	25	29	14	28	28	19	14	14	18	23	26	28	25	7	37	13	15	12	10	18	15	32	30	36	3	29	14	10	32
6.57143	18	23	31	6	21	26	10	7	10	26	20	29	16	16	9	25	11	11	16	8	8	20	35	24	33	5	13	12	16	33
6.87755	11	28	18	3	18	18	16	8	7	16	21	18	17	12	5	19	13	11	6	13	12	18	24	20	29	4	19	6	6	11
7.18367	5	9	14	2	18	14	15	5	4	7	13	14	11	7	2	12	11	5	10	6	7	11	21	16	18	4	7	7	6	11
7.4898	14	15	12	3	10	10	8	5	4	11	14	13	13	13	4	11	8	8	3	4	3	4	15	11	13	8	10	6	5	8
7.79592	7	6	4	0	7	7	5	3	3	7	6	11	11	4	1	11	2	3	3	3	2	4	17	12	17	0	7	3	6	8
8.10204	4	6	12	0	3	12	5	0	5	2	6	7	9	3	2	10	6	3	5	0	5	1	9	8	11	8	3	1	1	6
8.40816	1	5	6	0	10	6	1	1	0	3	5	9	2	3	2	5	1	3	2	0	1	1	5	7	6	1	6	1	2	3
8.71429	3	3	4	0	5	2	2	0	2	2	3	5	2	5	0	3	2	1	2	2	0	3	3	3	3	1	5	1	0	5
9.02041	3	3	4	0	2	4	0	0	0	3	0	4	2	2	2	5	2	1	0	1	0	4	3	2	2	1	0	1	0	0
9.32653	1	1	1	0	1	3	0	0	0	4	2	0	2	0	0	1	2	1	2	0	0	0	2	2	1	0	0	2	0	1
9.63265	1	1	0	0	0	4	0	0	1	0	0	1	0	2	0	0	0	0	0	0	0	1	2	2	3	0	2	1	0	1
9.93878	0	2	0	0	1	0	0	0	0	2	0	1	2	0	0	2	2	0	0	0	0	0	1	2	1	0	2	0	0	0
10.2449	1	0	0	0	0	1	0	0	0	0	0	0	0	0	0	1	0	0	0	0	0	0	0	0	2	0	0	0	1	0
10.551	0	2	0	0	1	0	1	0	0	0	0	1	0	0	0	0	0	0	0	0	0	0	0	0	1	0	0	0	0	0
10.8571	0	0	0	0	1	0	0	0	0	0	0	0	0	0	0	0	0	0	0	0	0	0	0	0	0	0	0	0	0	0
11.1633	0	0	1	0	0	0	0	0	0	0	1	0	0	0	0	0	0	0	0	0	0	0	0	0	0	0	0	0	0	0
11.4694	0	0	0	0	0	0	0	0	0	0	0	1	0	0	0	0	0	0	0	0	0	0	0	0	0	0	0	0	0	0
11.7755	1	0	0	0	0	0	0	0	0	0	0	0	0	0	0	0	0	0	0	0	0	0	1	0	0	0	0	0	0	0
12.0816	0	0	0	0	0	0	0	0	0	0	0	0	0	0	0	0	0	0	0	0	0	0	0	0	0	0	0	0	0	0

## Sheet: C2_Gradient1_hist_parameter
Timestamp	μ	σ2
1	3.15276	1.68048
2	3.33715	1.77145
3	3.40537	1.83499
4	2.40599	1.80166
5	3.38005	1.75201
6	3.43375	1.70288
7	3.12683	1.69761
8	2.73438	1.69066
9	2.52667	1.9243
10	3.3062	1.8121
11	3.2969	1.76409
12	3.39067	1.82319
13	3.20455	1.70782
14	3.14201	1.84245
15	2.47523	1.91238
16	3.48551	1.80128
17	3.07196	1.61951
18	2.64988	1.89004
19	2.82084	1.85398
20	2.77636	1.72603
21	2.87093	1.7837
22	3.0324	1.79807
23	3.66854	1.77568
24	3.44747	1.83944
25	3.48163	1.91943
26	2.65868	1.82127
27	3.2282	1.83717
28	2.879	1.74162
29	2.67255	1.8971
30	3.21903	1.84282

## Sheet: C2_Gradient2_hist_data
Counts	0	1	2	3	4	5	6	7	8	9	10	11	12	13	14	15	16	17	18	19	20	21	22	23	24	25	26	27	28	29
-2	3	3	0	4	2	1	6	6	3	1	2	2	1	1	2	5	1	1	5	4	3	6	4	0	1	4	0	1	1	8
-1.69388	3	3	1	6	6	1	4	4	2	3	4	1	2	1	0	4	4	2	1	2	0	6	2	0	1	5	2	0	1	8
-1.38776	3	7	3	5	7	4	2	4	1	3	2	0	1	2	1	4	0	3	9	4	6	7	6	0	0	5	2	0	2	5
-1.08163	6	10	5	14	10	6	3	11	3	6	4	3	1	5	2	11	6	2	6	5	12	11	10	2	6	6	2	0	5	2
-0.77551	6	11	12	3	7	3	9	9	2	3	7	1	2	5	2	5	5	4	10	9	8	14	7	5	4	11	2	4	7	4
-0.46939	7	12	7	17	6	4	8	12	2	12	8	4	2	5	3	18	2	12	11	5	11	15	10	3	6	8	3	4	8	6
-0.16327	13	20	5	20	12	5	13	22	8	20	15	0	12	8	10	16	9	8	15	15	16	20	9	8	9	9	11	5	15	13
0.14286	19	26	4	21	10	3	9	30	17	20	13	5	6	9	9	23	14	23	24	11	12	26	15	8	15	15	6	9	13	13
0.44898	27	36	14	21	12	12	22	36	24	33	18	14	13	18	4	29	12	29	31	21	15	35	18	12	16	15	17	8	20	14
0.7551	30	39	19	40	17	8	30	46	26	30	27	7	17	32	15	35	16	48	35	31	21	43	26	22	23	20	12	8	32	21
1.06122	46	44	19	60	27	21	23	60	33	49	37	15	26	28	23	54	25	50	51	31	40	49	31	24	33	21	20	20	46	21
1.36735	86	62	30	52	33	13	28	51	49	71	54	32	37	48	28	62	45	39	71	44	43	73	47	38	33	44	26	20	56	28
1.67347	56	80	42	73	44	39	50	81	59	100	47	33	35	52	35	82	45	68	57	68	59	81	61	48	45	53	31	25	64	47
1.97959	77	82	44	105	54	38	79	96	76	84	74	51	51	66	56	94	56	90	76	68	77	88	77	59	50	57	44	37	91	50
2.28571	96	91	62	100	69	63	74	104	89	118	98	77	80	92	68	116	69	82	88	77	103	96	84	81	77	79	69	67	110	74
2.59184	113	111	100	146	91	90	102	124	102	125	108	81	96	120	84	147	78	109	111	100	118	106	98	92	91	94	70	79	102	80
2.89796	120	106	101	127	121	94	115	138	142	113	109	113	113	139	102	120	84	127	104	148	130	117	127	129	122	116	126	90	119	108
3.20408	144	125	115	140	109	117	125	156	146	127	140	144	123	130	126	137	120	142	138	128	136	131	142	135	120	145	99	102	110	127
3.5102	141	115	134	135	124	131	124	116	129	133	141	150	161	117	121	135	125	140	139	160	140	140	147	142	132	142	120	137	142	130
3.81633	123	118	143	120	110	130	117	106	138	120	139	146	137	129	146	121	151	139	126	135	141	117	131	145	120	144	123	138	132	117
4.12245	96	119	125	96	137	125	129	106	123	130	122	144	116	130	130	89	132	113	111	132	101	104	115	139	149	127	126	156	107	125
4.42857	98	87	117	90	104	127	106	83	118	72	95	125	128	114	117	72	112	92	107	99	102	83	101	103	99	101	124	142	97	118
4.73469	67	79	103	60	93	97	101	47	83	52	98	115	119	66	119	78	90	64	70	79	79	65	85	99	100	95	107	131	87	103
5.04082	53	59	88	44	89	104	71	59	70	67	57	84	75	69	96	36	87	51	57	65	74	42	69	81	80	79	99	103	62	63
5.34694	40	36	63	24	72	92	58	21	50	30	48	73	69	44	74	26	65	49	35	42	51	25	55	64	50	55	68	73	35	87
5.65306	32	31	66	20	58	65	47	16	33	29	40	54	47	44	71	27	71	31	27	33	21	30	34	52	55	45	70	62	30	55
5.95918	29	22	39	14	43	59	34	8	29	20	25	35	33	33	44	21	50	24	22	25	20	15	21	30	48	31	62	49	36	45
6.26531	24	16	38	9	45	48	33	8	10	8	18	31	26	28	32	7	30	23	16	15	14	14	23	18	29	20	40	42	19	27
6.57143	11	11	32	5	18	31	20	7	10	0	12	18	21	19	25	5	32	10	11	10	17	12	16	13	25	15	31	18	15	31
6.87755	7	7	21	2	16	27	20	0	5	2	3	11	11	14	18	2	21	4	4	9	7	6	5	18	20	10	27	21	9	22
7.18367	9	2	11	2	13	10	13	1	3	2	4	8	10	9	10	3	9	4	7	3	4	4	4	6	6	5	24	13	6	12
7.4898	1	4	9	1	6	6	6	1	3	1	6	3	8	3	7	2	12	4	4	4	1	0	4	5	10	3	9	7	4	10
7.79592	2	0	7	1	5	8	2	1	1	1	3	2	2	3	6	0	6	0	0	1	0	1	1	2	5	3	7	8	0	2
8.10204	1	2	4	0	2	2	1	3	0	1	1	2	4	2	1	0	3	0	1	1	0	2	0	0	2	1	6	3	1	3
8.40816	0	0	3	2	1	1	1	0	0	0	0	0	1	1	1	1	0	0	0	0	0	0	0	1	3	0	4	3	2	1
8.71429	1	0	2	0	0	0	1	0	1	0	0	3	1	1	0	0	0	0	0	0	0	0	0	1	0	0	1	1	0	0
9.02041	0	0	0	0	0	0	0	0	0	0	0	1	0	0	0	0	0	1	0	0	0	0	0	0	1	1	0	2	1	2
9.32653	0	1	0	0	1	0	1	0	0	0	0	0	0	0	0	0	0	0	0	0	1	0	0	0	1	0	0	0	0	0
9.63265	0	0	0	0	1	0	0	0	0	0	0	0	0	0	0	0	1	0	0	0	0	0	0	0	1	0	0	0	0	0
9.93878	0	0	0	0	1	0	0	0	0	0	0	0	0	0	0	0	0	0	0	0	0	0	0	0	0	0	0	0	0	0
10.2449	0	0	0	0	0	0	0	0	0	0	0	0	0	0	0	0	0	0	0	0	0	0	0	0	0	0	0	0	0	1
10.551	0	0	0	0	0	0	0	0	0	0	0	0	0	0	0	0	0	0	0	0	0	0	0	0	0	0	0	0	0	0
10.8571	0	0	0	0	0	0	0	0	0	0	0	0	0	0	0	0	0	0	0	0	0	0	0	0	0	0	0	0	0	0
11.1633	0	0	0	0	0	0	0	0	0	0	0	0	0	0	0	0	0	0	0	0	0	0	0	0	0	0	0	0	0	0
11.4694	0	0	0	0	0	0	0	0	0	0	0	0	0	0	0	0	0	0	0	0	0	0	0	0	0	0	0	0	0	0
11.7755	0	0	0	0	0	0	0	0	0	0	0	0	0	0	0	0	0	0	0	0	0	0	0	0	0	0	0	0	0	0
12.0816	0	0	0	0	0	0	0	0	0	0	0	0	0	0	0	0	0	0	0	0	0	0	0	0	0	0	0	0	0	0

## Sheet: C2_Gradient2_hist_parameter
Timestamp	μ	σ2
1	3.38092	1.44152
2	3.35321	1.55263
3	3.9884	1.40563
4	3.20635	1.33231
5	3.92806	1.49192
6	4.16059	1.43936
7	3.76096	1.46288
8	3.15452	1.37916
9	3.58604	1.33496
10	3.22801	1.43594
11	3.58708	1.35947
12	3.94333	1.25328
13	3.87617	1.3167
14	3.59497	1.38926
15	4.04314	1.39281
16	3.17058	1.36382
17	3.98827	1.47299
18	3.43023	1.39786
19	3.4251	1.44919
20	3.58015	1.2833
21	3.51027	1.32928
22	3.22394	1.48048
23	3.59328	1.35525
24	3.78802	1.3159
25	3.84699	1.42696
26	3.7444	1.31488
27	4.13194	1.49244
28	4.18011	1.27136
29	3.4562	1.46596
30	3.94171	1.456

[truncated: 32 more sheets: C2_Gradient3_hist_data, C2_Gradient3_hist_parameter, C3_Gradient1_hist_data, C3_Gradient1_hist_parameter, C3_Gradient2_hist_data, C3_Gradient2_hist_parameter, C3_Gradient3_hist_data, C3_Gradient3_hist_parameter, M0_Gradient1_hist_data, M0_Gradient1_hist_parameter, M0_Gradient2_hist_data, M0_Gradient2_hist_parameter, M0_Gradient3_hist_data, M0_Gradient3_hist_parameter, M1_Gradient1_hist_data, M1_Gradient1_hist_parameter, M1_Gradient2_hist_data, M1_Gradient2_hist_parameter, M1_Gradient3_hist_data, M1_Gradient3_hist_parameter …]
