# Supplementary material for: AI‐Assisted Digital Single‐Molecule Activity Tracker for Decoupling Intrinsic Heterogeneity from Photo‐Oxidative Damage in High‐Photon‐Flux Enzymology
Source: Adv Sci (Weinh). 2026 Jun 18:e76238. Online ahead of print. doi: 10.1002/advs.76238 (PMC13336840; doi:10.1002/advs.76238)
Supplement: Supplementary file 2 — Supporting File 2: advs76238‐sup‐0002‐DataFile.zip. [file ADVS-9999-e76238-s001.zip › Data S6.xlsx]

## Sheet: m54357_250607_024229.subreadset
CreatedAt	MetaType	Name	Tags	TimeStampedName	UniqueId	Version	Description	MetaType2	Name2	ResourceId	TimeStampedName2	UniqueId2	Version2	MetaType3	ResourceId2	TimeStampedName3	UniqueId3	Version3	Description2	MetaType4	Name3	ResourceId3	TimeStampedName4	UniqueId4	Version4	MetaType5	ResourceId4	TimeStampedName5	UniqueId5	Version5	ns1:TotalLength	ns1:NumRecords	CreatedAt2	ModifiedAt	UniqueId6	MetaType6	TimeStampedName6	Status	InstrumentId	InstrumentName	Context	ns3:MultiJobId	ns3:InstCtrlVer	ns3:SigProcVer	ns3:TimeStampedName	ns3:Name	ns3:CreatedBy	ns3:WhenCreated	ns3:StartedBy
2025-06-07T02:30:11.123Z	PacBio.DataSet.SubreadSet	jur3-Cell1	subreadset	54357-SubreadSetCollection-2025-31-07T02:31:15.910Z	eb4c30ac-d81e-4a9b-b883-00c82551a36f	4.0.1	Points to the subreads bam file.	PacBio.SubreadFile.SubreadBamFile	subreads bam	m54357_250607_024229.subreads.bam	pacbio_subreadfile_subreadbamfile-250607_153943114	d2c70935-1fc3-473a-a235-5e5780a673b6	4.0.1	PacBio.Index.PacBioIndex	m54357_250607_024229.subreads.bam.pbi	pacbio_index_pacbioindex-250607_153943114	83f9b8a7-01c8-437f-a845-569f716e470c	4.0.1	Points to the scraps bam file.	PacBio.SubreadFile.ScrapsBamFile	scraps bam	m54357_250607_024229.scraps.bam	pacbio_subreadfile_scrapsbamfile-250607_153943125	6bcc208d-190c-4edf-8aa8-3a908564b8b8	4.0.1	PacBio.Index.PacBioIndex	m54357_250607_024229.scraps.bam.pbi	pacbio_index_pacbioindex-250607_153943125	0318057f-5b2d-4760-86e0-2fa8bcf15a8e	4.0.1
2025-06-07T02:30:11.123Z	PacBio.DataSet.SubreadSet	jur3-Cell1	subreadset	54357-SubreadSetCollection-2025-31-07T02:31:15.910Z	eb4c30ac-d81e-4a9b-b883-00c82551a36f	4.0.1	Points to the subreads bam file.	PacBio.SubreadFile.SubreadBamFile	subreads bam	m54357_250607_024229.subreads.bam	pacbio_subreadfile_subreadbamfile-250607_153943114	d2c70935-1fc3-473a-a235-5e5780a673b6	4.0.1	PacBio.Index.PacBioIndex	m54357_250607_024229.subreads.bam.pbi	pacbio_index_pacbioindex-250607_153943114	83f9b8a7-01c8-437f-a845-569f716e470c	4.0.1	Points to the adapters.fasta file.	PacBio.SubreadFile.AdapterFastaFile	Adapters FASTA	m54357_250607_024229.adapters.fasta	pacbio_subreadfile_adapterfastafile-250607_153943125	4c86a159-ee4e-427b-9b99-36d5106b9729	4.0.1
2025-06-07T02:30:11.123Z	PacBio.DataSet.SubreadSet	jur3-Cell1	subreadset	54357-SubreadSetCollection-2025-31-07T02:31:15.910Z	eb4c30ac-d81e-4a9b-b883-00c82551a36f	4.0.1	Points to the subreads bam file.	PacBio.SubreadFile.SubreadBamFile	subreads bam	m54357_250607_024229.subreads.bam	pacbio_subreadfile_subreadbamfile-250607_153943114	d2c70935-1fc3-473a-a235-5e5780a673b6	4.0.1	PacBio.Index.PacBioIndex	m54357_250607_024229.subreads.bam.pbi	pacbio_index_pacbioindex-250607_153943114	83f9b8a7-01c8-437f-a845-569f716e470c	4.0.1	Points to the summary sts.xml file.	PacBio.SubreadFile.ChipStatsFile	Chipstats XML	m54357_250607_024229.sts.xml	pacbio_subreadfile_chipstatsfile-250607_153943125	b51e546b-6d3a-473f-8b3f-14ac0d44ae6d	4.0.1
2025-06-07T02:30:11.123Z	PacBio.DataSet.SubreadSet	jur3-Cell1	subreadset	54357-SubreadSetCollection-2025-31-07T02:31:15.910Z	eb4c30ac-d81e-4a9b-b883-00c82551a36f	4.0.1																									14640016782	2719781	2025-06-07T02:30:11.123Z	0001-01-01 00:00:00	eb4c30ac-d81e-4a9b-b883-00c82551a36f	CollectionMetadata	54357-CollectionMetadata-2025-31-07T02:31:15.910Z	Ready	54357	Sequel 54357	m54357_250607_024229	0	8.0.0.84541	8.0.0.84512	r54357_20250607_023115	Run 06.07.2025 10:29	admin	2025-06-07T02:30:11.123Z	unknown
2025-06-07T02:30:11.123Z	PacBio.DataSet.SubreadSet	jur3-Cell1	subreadset	54357-SubreadSetCollection-2025-31-07T02:31:15.910Z	eb4c30ac-d81e-4a9b-b883-00c82551a36f	4.0.1																									14640016782	2719781	2025-06-07T02:30:11.123Z	0001-01-01 00:00:00	eb4c30ac-d81e-4a9b-b883-00c82551a36f	CollectionMetadata	54357-CollectionMetadata-2025-31-07T02:31:15.910Z	Ready	54357	Sequel 54357	m54357_250607_024229	0	8.0.0.84541	8.0.0.84512	r54357_20250607_023115	Run 06.07.2025 10:29	admin	2025-06-07T02:30:11.123Z	unknown
2025-06-07T02:30:11.123Z	PacBio.DataSet.SubreadSet	jur3-Cell1	subreadset	54357-SubreadSetCollection-2025-31-07T02:31:15.910Z	eb4c30ac-d81e-4a9b-b883-00c82551a36f	4.0.1																									14640016782	2719781	2025-06-07T02:30:11.123Z	0001-01-01 00:00:00	eb4c30ac-d81e-4a9b-b883-00c82551a36f	CollectionMetadata	54357-CollectionMetadata-2025-31-07T02:31:15.910Z	Ready	54357	Sequel 54357	m54357_250607_024229	0	8.0.0.84541	8.0.0.84512	r54357_20250607_023115	Run 06.07.2025 10:29	admin	2025-06-07T02:30:11.123Z	unknown
2025-06-07T02:30:11.123Z	PacBio.DataSet.SubreadSet	jur3-Cell1	subreadset	54357-SubreadSetCollection-2025-31-07T02:31:15.910Z	eb4c30ac-d81e-4a9b-b883-00c82551a36f	4.0.1																									14640016782	2719781	2025-06-07T02:30:11.123Z	0001-01-01 00:00:00	eb4c30ac-d81e-4a9b-b883-00c82551a36f	CollectionMetadata	54357-CollectionMetadata-2025-31-07T02:31:15.910Z	Ready	54357	Sequel 54357	m54357_250607_024229	0	8.0.0.84541	8.0.0.84512	r54357_20250607_023115	Run 06.07.2025 10:29	admin	2025-06-07T02:30:11.123Z	unknown
2025-06-07T02:30:11.123Z	PacBio.DataSet.SubreadSet	jur3-Cell1	subreadset	54357-SubreadSetCollection-2025-31-07T02:31:15.910Z	eb4c30ac-d81e-4a9b-b883-00c82551a36f	4.0.1																									14640016782	2719781	2025-06-07T02:30:11.123Z	0001-01-01 00:00:00	eb4c30ac-d81e-4a9b-b883-00c82551a36f	CollectionMetadata	54357-CollectionMetadata-2025-31-07T02:31:15.910Z	Ready	54357	Sequel 54357	m54357_250607_024229	0	8.0.0.84541	8.0.0.84512	r54357_20250607_023115	Run 06.07.2025 10:29	admin	2025-06-07T02:30:11.123Z	unknown
2025-06-07T02:30:11.123Z	PacBio.DataSet.SubreadSet	jur3-Cell1	subreadset	54357-SubreadSetCollection-2025-31-07T02:31:15.910Z	eb4c30ac-d81e-4a9b-b883-00c82551a36f	4.0.1																									14640016782	2719781	2025-06-07T02:30:11.123Z	0001-01-01 00:00:00	eb4c30ac-d81e-4a9b-b883-00c82551a36f	CollectionMetadata	54357-CollectionMetadata-2025-31-07T02:31:15.910Z	Ready	54357	Sequel 54357	m54357_250607_024229	0	8.0.0.84541	8.0.0.84512	r54357_20250607_023115	Run 06.07.2025 10:29	admin	2025-06-07T02:30:11.123Z	unknown
2025-06-07T02:30:11.123Z	PacBio.DataSet.SubreadSet	jur3-Cell1	subreadset	54357-SubreadSetCollection-2025-31-07T02:31:15.910Z	eb4c30ac-d81e-4a9b-b883-00c82551a36f	4.0.1																									14640016782	2719781	2025-06-07T02:30:11.123Z	0001-01-01 00:00:00	eb4c30ac-d81e-4a9b-b883-00c82551a36f	CollectionMetadata	54357-CollectionMetadata-2025-31-07T02:31:15.910Z	Ready	54357	Sequel 54357	m54357_250607_024229	0	8.0.0.84541	8.0.0.84512	r54357_20250607_023115	Run 06.07.2025 10:29	admin	2025-06-07T02:30:11.123Z	unknown
2025-06-07T02:30:11.123Z	PacBio.DataSet.SubreadSet	jur3-Cell1	subreadset	54357-SubreadSetCollection-2025-31-07T02:31:15.910Z	eb4c30ac-d81e-4a9b-b883-00c82551a36f	4.0.1																									14640016782	2719781	2025-06-07T02:30:11.123Z	0001-01-01 00:00:00	eb4c30ac-d81e-4a9b-b883-00c82551a36f	CollectionMetadata	54357-CollectionMetadata-2025-31-07T02:31:15.910Z	Ready	54357	Sequel 54357	m54357_250607_024229	0	8.0.0.84541	8.0.0.84512	r54357_20250607_023115	Run 06.07.2025 10:29	admin	2025-06-07T02:30:11.123Z	unknown
2025-06-07T02:30:11.123Z	PacBio.DataSet.SubreadSet	jur3-Cell1	subreadset	54357-SubreadSetCollection-2025-31-07T02:31:15.910Z	eb4c30ac-d81e-4a9b-b883-00c82551a36f	4.0.1																									14640016782	2719781	2025-06-07T02:30:11.123Z	0001-01-01 00:00:00	eb4c30ac-d81e-4a9b-b883-00c82551a36f	CollectionMetadata	54357-CollectionMetadata-2025-31-07T02:31:15.910Z	Ready	54357	Sequel 54357	m54357_250607_024229	0	8.0.0.84541	8.0.0.84512	r54357_20250607_023115	Run 06.07.2025 10:29	admin	2025-06-07T02:30:11.123Z	unknown
2025-06-07T02:30:11.123Z	PacBio.DataSet.SubreadSet	jur3-Cell1	subreadset	54357-SubreadSetCollection-2025-31-07T02:31:15.910Z	eb4c30ac-d81e-4a9b-b883-00c82551a36f	4.0.1																									14640016782	2719781	2025-06-07T02:30:11.123Z	0001-01-01 00:00:00	eb4c30ac-d81e-4a9b-b883-00c82551a36f	CollectionMetadata	54357-CollectionMetadata-2025-31-07T02:31:15.910Z	Ready	54357	Sequel 54357	m54357_250607_024229	0	8.0.0.84541	8.0.0.84512	r54357_20250607_023115	Run 06.07.2025 10:29	admin	2025-06-07T02:30:11.123Z	unknown
2025-06-07T02:30:11.123Z	PacBio.DataSet.SubreadSet	jur3-Cell1	subreadset	54357-SubreadSetCollection-2025-31-07T02:31:15.910Z	eb4c30ac-d81e-4a9b-b883-00c82551a36f	4.0.1																									14640016782	2719781	2025-06-07T02:30:11.123Z	0001-01-01 00:00:00	eb4c30ac-d81e-4a9b-b883-00c82551a36f	CollectionMetadata	54357-CollectionMetadata-2025-31-07T02:31:15.910Z	Ready	54357	Sequel 54357	m54357_250607_024229	0	8.0.0.84541	8.0.0.84512	r54357_20250607_023115	Run 06.07.2025 10:29	admin	2025-06-07T02:30:11.123Z	unknown
2025-06-07T02:30:11.123Z	PacBio.DataSet.SubreadSet	jur3-Cell1	subreadset	54357-SubreadSetCollection-2025-31-07T02:31:15.910Z	eb4c30ac-d81e-4a9b-b883-00c82551a36f	4.0.1																									14640016782	2719781	2025-06-07T02:30:11.123Z	0001-01-01 00:00:00	eb4c30ac-d81e-4a9b-b883-00c82551a36f	CollectionMetadata	54357-CollectionMetadata-2025-31-07T02:31:15.910Z	Ready	54357	Sequel 54357	m54357_250607_024229	0	8.0.0.84541	8.0.0.84512	r54357_20250607_023115	Run 06.07.2025 10:29	admin	2025-06-07T02:30:11.123Z	unknown
2025-06-07T02:30:11.123Z	PacBio.DataSet.SubreadSet	jur3-Cell1	subreadset	54357-SubreadSetCollection-2025-31-07T02:31:15.910Z	eb4c30ac-d81e-4a9b-b883-00c82551a36f	4.0.1																									14640016782	2719781	2025-06-07T02:30:11.123Z	0001-01-01 00:00:00	eb4c30ac-d81e-4a9b-b883-00c82551a36f	CollectionMetadata	54357-CollectionMetadata-2025-31-07T02:31:15.910Z	Ready	54357	Sequel 54357	m54357_250607_024229	0	8.0.0.84541	8.0.0.84512	r54357_20250607_023115	Run 06.07.2025 10:29	admin	2025-06-07T02:30:11.123Z	unknown
2025-06-07T02:30:11.123Z	PacBio.DataSet.SubreadSet	jur3-Cell1	subreadset	54357-SubreadSetCollection-2025-31-07T02:31:15.910Z	eb4c30ac-d81e-4a9b-b883-00c82551a36f	4.0.1																									14640016782	2719781	2025-06-07T02:30:11.123Z	0001-01-01 00:00:00	eb4c30ac-d81e-4a9b-b883-00c82551a36f	CollectionMetadata	54357-CollectionMetadata-2025-31-07T02:31:15.910Z	Ready	54357	Sequel 54357	m54357_250607_024229	0	8.0.0.84541	8.0.0.84512	r54357_20250607_023115	Run 06.07.2025 10:29	admin	2025-06-07T02:30:11.123Z	unknown
2025-06-07T02:30:11.123Z	PacBio.DataSet.SubreadSet	jur3-Cell1	subreadset	54357-SubreadSetCollection-2025-31-07T02:31:15.910Z	eb4c30ac-d81e-4a9b-b883-00c82551a36f	4.0.1																									14640016782	2719781	2025-06-07T02:30:11.123Z	0001-01-01 00:00:00	eb4c30ac-d81e-4a9b-b883-00c82551a36f	CollectionMetadata	54357-CollectionMetadata-2025-31-07T02:31:15.910Z	Ready	54357	Sequel 54357	m54357_250607_024229	0	8.0.0.84541	8.0.0.84512	r54357_20250607_023115	Run 06.07.2025 10:29	admin	2025-06-07T02:30:11.123Z	unknown
2025-06-07T02:30:11.123Z	PacBio.DataSet.SubreadSet	jur3-Cell1	subreadset	54357-SubreadSetCollection-2025-31-07T02:31:15.910Z	eb4c30ac-d81e-4a9b-b883-00c82551a36f	4.0.1																									14640016782	2719781	2025-06-07T02:30:11.123Z	0001-01-01 00:00:00	eb4c30ac-d81e-4a9b-b883-00c82551a36f	CollectionMetadata	54357-CollectionMetadata-2025-31-07T02:31:15.910Z	Ready	54357	Sequel 54357	m54357_250607_024229	0	8.0.0.84541	8.0.0.84512	r54357_20250607_023115	Run 06.07.2025 10:29	admin	2025-06-07T02:30:11.123Z	unknown
2025-06-07T02:30:11.123Z	PacBio.DataSet.SubreadSet	jur3-Cell1	subreadset	54357-SubreadSetCollection-2025-31-07T02:31:15.910Z	eb4c30ac-d81e-4a9b-b883-00c82551a36f	4.0.1																									14640016782	2719781	2025-06-07T02:30:11.123Z	0001-01-01 00:00:00	eb4c30ac-d81e-4a9b-b883-00c82551a36f	CollectionMetadata	54357-CollectionMetadata-2025-31-07T02:31:15.910Z	Ready	54357	Sequel 54357	m54357_250607_024229	0	8.0.0.84541	8.0.0.84512	r54357_20250607_023115	Run 06.07.2025 10:29	admin	2025-06-07T02:30:11.123Z	unknown
2025-06-07T02:30:11.123Z	PacBio.DataSet.SubreadSet	jur3-Cell1	subreadset	54357-SubreadSetCollection-2025-31-07T02:31:15.910Z	eb4c30ac-d81e-4a9b-b883-00c82551a36f	4.0.1																									14640016782	2719781	2025-06-07T02:30:11.123Z	0001-01-01 00:00:00	eb4c30ac-d81e-4a9b-b883-00c82551a36f	CollectionMetadata	54357-CollectionMetadata-2025-31-07T02:31:15.910Z	Ready	54357	Sequel 54357	m54357_250607_024229	0	8.0.0.84541	8.0.0.84512	r54357_20250607_023115	Run 06.07.2025 10:29	admin	2025-06-07T02:30:11.123Z	unknown
2025-06-07T02:30:11.123Z	PacBio.DataSet.SubreadSet	jur3-Cell1	subreadset	54357-SubreadSetCollection-2025-31-07T02:31:15.910Z	eb4c30ac-d81e-4a9b-b883-00c82551a36f	4.0.1																									14640016782	2719781	2025-06-07T02:30:11.123Z	0001-01-01 00:00:00	eb4c30ac-d81e-4a9b-b883-00c82551a36f	CollectionMetadata	54357-CollectionMetadata-2025-31-07T02:31:15.910Z	Ready	54357	Sequel 54357	m54357_250607_024229	0	8.0.0.84541	8.0.0.84512	r54357_20250607_023115	Run 06.07.2025 10:29	admin	2025-06-07T02:30:11.123Z	unknown
2025-06-07T02:30:11.123Z	PacBio.DataSet.SubreadSet	jur3-Cell1	subreadset	54357-SubreadSetCollection-2025-31-07T02:31:15.910Z	eb4c30ac-d81e-4a9b-b883-00c82551a36f	4.0.1																									14640016782	2719781	2025-06-07T02:30:11.123Z	0001-01-01 00:00:00	eb4c30ac-d81e-4a9b-b883-00c82551a36f	CollectionMetadata	54357-CollectionMetadata-2025-31-07T02:31:15.910Z	Ready	54357	Sequel 54357	m54357_250607_024229	0	8.0.0.84541	8.0.0.84512	r54357_20250607_023115	Run 06.07.2025 10:29	admin	2025-06-07T02:30:11.123Z	unknown
2025-06-07T02:30:11.123Z	PacBio.DataSet.SubreadSet	jur3-Cell1	subreadset	54357-SubreadSetCollection-2025-31-07T02:31:15.910Z	eb4c30ac-d81e-4a9b-b883-00c82551a36f	4.0.1																									14640016782	2719781	2025-06-07T02:30:11.123Z	0001-01-01 00:00:00	eb4c30ac-d81e-4a9b-b883-00c82551a36f	CollectionMetadata	54357-CollectionMetadata-2025-31-07T02:31:15.910Z	Ready	54357	Sequel 54357	m54357_250607_024229	0	8.0.0.84541	8.0.0.84512	r54357_20250607_023115	Run 06.07.2025 10:29	admin	2025-06-07T02:30:11.123Z	unknown
2025-06-07T02:30:11.123Z	PacBio.DataSet.SubreadSet	jur3-Cell1	subreadset	54357-SubreadSetCollection-2025-31-07T02:31:15.910Z	eb4c30ac-d81e-4a9b-b883-00c82551a36f	4.0.1																									14640016782	2719781	2025-06-07T02:30:11.123Z	0001-01-01 00:00:00	eb4c30ac-d81e-4a9b-b883-00c82551a36f	CollectionMetadata	54357-CollectionMetadata-2025-31-07T02:31:15.910Z	Ready	54357	Sequel 54357	m54357_250607_024229	0	8.0.0.84541	8.0.0.84512	r54357_20250607_023115	Run 06.07.2025 10:29	admin	2025-06-07T02:30:11.123Z	unknown
2025-06-07T02:30:11.123Z	PacBio.DataSet.SubreadSet	jur3-Cell1	subreadset	54357-SubreadSetCollection-2025-31-07T02:31:15.910Z	eb4c30ac-d81e-4a9b-b883-00c82551a36f	4.0.1																									14640016782	2719781	2025-06-07T02:30:11.123Z	0001-01-01 00:00:00	eb4c30ac-d81e-4a9b-b883-00c82551a36f	CollectionMetadata	54357-CollectionMetadata-2025-31-07T02:31:15.910Z	Ready	54357	Sequel 54357	m54357_250607_024229	0	8.0.0.84541	8.0.0.84512	r54357_20250607_023115	Run 06.07.2025 10:29	admin	2025-06-07T02:30:11.123Z	unknown
2025-06-07T02:30:11.123Z	PacBio.DataSet.SubreadSet	jur3-Cell1	subreadset	54357-SubreadSetCollection-2025-31-07T02:31:15.910Z	eb4c30ac-d81e-4a9b-b883-00c82551a36f	4.0.1																									14640016782	2719781	2025-06-07T02:30:11.123Z	0001-01-01 00:00:00	eb4c30ac-d81e-4a9b-b883-00c82551a36f	CollectionMetadata	54357-CollectionMetadata-2025-31-07T02:31:15.910Z	Ready	54357	Sequel 54357	m54357_250607_024229	0	8.0.0.84541	8.0.0.84512	r54357_20250607_023115	Run 06.07.2025 10:29	admin	2025-06-07T02:30:11.123Z	unknown
2025-06-07T02:30:11.123Z	PacBio.DataSet.SubreadSet	jur3-Cell1	subreadset	54357-SubreadSetCollection-2025-31-07T02:31:15.910Z	eb4c30ac-d81e-4a9b-b883-00c82551a36f	4.0.1																									14640016782	2719781	2025-06-07T02:30:11.123Z	0001-01-01 00:00:00	eb4c30ac-d81e-4a9b-b883-00c82551a36f	CollectionMetadata	54357-CollectionMetadata-2025-31-07T02:31:15.910Z	Ready	54357	Sequel 54357	m54357_250607_024229	0	8.0.0.84541	8.0.0.84512	r54357_20250607_023115	Run 06.07.2025 10:29	admin	2025-06-07T02:30:11.123Z	unknown
2025-06-07T02:30:11.123Z	PacBio.DataSet.SubreadSet	jur3-Cell1	subreadset	54357-SubreadSetCollection-2025-31-07T02:31:15.910Z	eb4c30ac-d81e-4a9b-b883-00c82551a36f	4.0.1																									14640016782	2719781	2025-06-07T02:30:11.123Z	0001-01-01 00:00:00	eb4c30ac-d81e-4a9b-b883-00c82551a36f	CollectionMetadata	54357-CollectionMetadata-2025-31-07T02:31:15.910Z	Ready	54357	Sequel 54357	m54357_250607_024229	0	8.0.0.84541	8.0.0.84512	r54357_20250607_023115	Run 06.07.2025 10:29	admin	2025-06-07T02:30:11.123Z	unknown
2025-06-07T02:30:11.123Z	PacBio.DataSet.SubreadSet	jur3-Cell1	subreadset	54357-SubreadSetCollection-2025-31-07T02:31:15.910Z	eb4c30ac-d81e-4a9b-b883-00c82551a36f	4.0.1																									14640016782	2719781	2025-06-07T02:30:11.123Z	0001-01-01 00:00:00	eb4c30ac-d81e-4a9b-b883-00c82551a36f	CollectionMetadata	54357-CollectionMetadata-2025-31-07T02:31:15.910Z	Ready	54357	Sequel 54357	m54357_250607_024229	0	8.0.0.84541	8.0.0.84512	r54357_20250607_023115	Run 06.07.2025 10:29	admin	2025-06-07T02:30:11.123Z	unknown
2025-06-07T02:30:11.123Z	PacBio.DataSet.SubreadSet	jur3-Cell1	subreadset	54357-SubreadSetCollection-2025-31-07T02:31:15.910Z	eb4c30ac-d81e-4a9b-b883-00c82551a36f	4.0.1																									14640016782	2719781	2025-06-07T02:30:11.123Z	0001-01-01 00:00:00	eb4c30ac-d81e-4a9b-b883-00c82551a36f	CollectionMetadata	54357-CollectionMetadata-2025-31-07T02:31:15.910Z	Ready	54357	Sequel 54357	m54357_250607_024229	0	8.0.0.84541	8.0.0.84512	r54357_20250607_023115	Run 06.07.2025 10:29	admin	2025-06-07T02:30:11.123Z	unknown
2025-06-07T02:30:11.123Z	PacBio.DataSet.SubreadSet	jur3-Cell1	subreadset	54357-SubreadSetCollection-2025-31-07T02:31:15.910Z	eb4c30ac-d81e-4a9b-b883-00c82551a36f	4.0.1																									14640016782	2719781	2025-06-07T02:30:11.123Z	0001-01-01 00:00:00	eb4c30ac-d81e-4a9b-b883-00c82551a36f	CollectionMetadata	54357-CollectionMetadata-2025-31-07T02:31:15.910Z	Ready	54357	Sequel 54357	m54357_250607_024229	0	8.0.0.84541	8.0.0.84512	r54357_20250607_023115	Run 06.07.2025 10:29	admin	2025-06-07T02:30:11.123Z	unknown
2025-06-07T02:30:11.123Z	PacBio.DataSet.SubreadSet	jur3-Cell1	subreadset	54357-SubreadSetCollection-2025-31-07T02:31:15.910Z	eb4c30ac-d81e-4a9b-b883-00c82551a36f	4.0.1																									14640016782	2719781	2025-06-07T02:30:11.123Z	0001-01-01 00:00:00	eb4c30ac-d81e-4a9b-b883-00c82551a36f	CollectionMetadata	54357-CollectionMetadata-2025-31-07T02:31:15.910Z	Ready	54357	Sequel 54357	m54357_250607_024229	0	8.0.0.84541	8.0.0.84512	r54357_20250607_023115	Run 06.07.2025 10:29	admin	2025-06-07T02:30:11.123Z	unknown
2025-06-07T02:30:11.123Z	PacBio.DataSet.SubreadSet	jur3-Cell1	subreadset	54357-SubreadSetCollection-2025-31-07T02:31:15.910Z	eb4c30ac-d81e-4a9b-b883-00c82551a36f	4.0.1																									14640016782	2719781	2025-06-07T02:30:11.123Z	0001-01-01 00:00:00	eb4c30ac-d81e-4a9b-b883-00c82551a36f	CollectionMetadata	54357-CollectionMetadata-2025-31-07T02:31:15.910Z	Ready	54357	Sequel 54357	m54357_250607_024229	0	8.0.0.84541	8.0.0.84512	r54357_20250607_023115	Run 06.07.2025 10:29	admin	2025-06-07T02:30:11.123Z	unknown
[truncated: 106 more columns]

## Sheet: m54357_250607_024229.sts
Version	ns1:MovieName	ns1:MovieLength	ns1:NumSequencingZmws	ns1:NumFailedSnrFilterZmws	ns1:NumFailedDmeZmws	Channel	ns1:TotalBaseFractionValue	Channel2	ns2:SampleSize	ns2:SampleMean	ns2:SampleMed	ns2:SampleMode	ns2:SampleStd	ns2:Sample95thPct	ns2:NumBins	ns2:BinCount	ns2:BinWidth	ns2:MinOutlierValue	ns2:MinBinValue	ns2:MaxBinValue	ns2:MaxOutlierValue	ns2:MetricDescription	Channel3	ns2:SampleSize2	ns2:SampleMean2	ns2:SampleMed2	ns2:SampleMode2	ns2:SampleStd2	ns2:Sample95thPct2	ns2:NumBins2	ns2:BinCount2	ns2:BinWidth2	ns2:MinOutlierValue2	ns2:MinBinValue2	ns2:MaxBinValue2	ns2:MaxOutlierValue2	ns2:MetricDescription2	Channel4	ns2:SampleSize3	ns2:SampleMean3	ns2:SampleMed3	ns2:SampleMode3	ns2:SampleStd3	ns2:Sample95thPct3	ns2:NumBins3	ns2:BinCount3	ns2:BinWidth3	ns2:MinOutlierValue3	ns2:MinBinValue3
4.0.1	/data/pb/m54357_250607_024229.baz	600	997769	51525	0	A	0.282841
4.0.1	/data/pb/m54357_250607_024229.baz	600	997769	51525	0	C	0.211655
4.0.1	/data/pb/m54357_250607_024229.baz	600	997769	51525	0	G	0.196706
4.0.1	/data/pb/m54357_250607_024229.baz	600	997769	51525	0	T	0.308799
4.0.1	/data/pb/m54357_250607_024229.baz	600	997769	51525	0			A	350802	38.5611	36.7	33.4412	11.7632	56.5	30	43	2.8872	8.9	8.9	95.5159	488.3	Baseline Level: Channel A
4.0.1	/data/pb/m54357_250607_024229.baz	600	997769	51525	0			A	350802	38.5611	36.7	33.4412	11.7632	56.5	30	312	2.8872	8.9	8.9	95.5159	488.3	Baseline Level: Channel A
4.0.1	/data/pb/m54357_250607_024229.baz	600	997769	51525	0			A	350802	38.5611	36.7	33.4412	11.7632	56.5	30	1308	2.8872	8.9	8.9	95.5159	488.3	Baseline Level: Channel A
4.0.1	/data/pb/m54357_250607_024229.baz	600	997769	51525	0			A	350802	38.5611	36.7	33.4412	11.7632	56.5	30	3265	2.8872	8.9	8.9	95.5159	488.3	Baseline Level: Channel A
4.0.1	/data/pb/m54357_250607_024229.baz	600	997769	51525	0			A	350802	38.5611	36.7	33.4412	11.7632	56.5	30	7294	2.8872	8.9	8.9	95.5159	488.3	Baseline Level: Channel A
4.0.1	/data/pb/m54357_250607_024229.baz	600	997769	51525	0			A	350802	38.5611	36.7	33.4412	11.7632	56.5	30	14895	2.8872	8.9	8.9	95.5159	488.3	Baseline Level: Channel A
4.0.1	/data/pb/m54357_250607_024229.baz	600	997769	51525	0			A	350802	38.5611	36.7	33.4412	11.7632	56.5	30	28516	2.8872	8.9	8.9	95.5159	488.3	Baseline Level: Channel A
4.0.1	/data/pb/m54357_250607_024229.baz	600	997769	51525	0			A	350802	38.5611	36.7	33.4412	11.7632	56.5	30	41343	2.8872	8.9	8.9	95.5159	488.3	Baseline Level: Channel A
4.0.1	/data/pb/m54357_250607_024229.baz	600	997769	51525	0			A	350802	38.5611	36.7	33.4412	11.7632	56.5	30	49089	2.8872	8.9	8.9	95.5159	488.3	Baseline Level: Channel A
4.0.1	/data/pb/m54357_250607_024229.baz	600	997769	51525	0			A	350802	38.5611	36.7	33.4412	11.7632	56.5	30	45182	2.8872	8.9	8.9	95.5159	488.3	Baseline Level: Channel A
4.0.1	/data/pb/m54357_250607_024229.baz	600	997769	51525	0			A	350802	38.5611	36.7	33.4412	11.7632	56.5	30	37176	2.8872	8.9	8.9	95.5159	488.3	Baseline Level: Channel A
4.0.1	/data/pb/m54357_250607_024229.baz	600	997769	51525	0			A	350802	38.5611	36.7	33.4412	11.7632	56.5	30	29779	2.8872	8.9	8.9	95.5159	488.3	Baseline Level: Channel A
4.0.1	/data/pb/m54357_250607_024229.baz	600	997769	51525	0			A	350802	38.5611	36.7	33.4412	11.7632	56.5	30	25048	2.8872	8.9	8.9	95.5159	488.3	Baseline Level: Channel A
4.0.1	/data/pb/m54357_250607_024229.baz	600	997769	51525	0			A	350802	38.5611	36.7	33.4412	11.7632	56.5	30	19942	2.8872	8.9	8.9	95.5159	488.3	Baseline Level: Channel A
4.0.1	/data/pb/m54357_250607_024229.baz	600	997769	51525	0			A	350802	38.5611	36.7	33.4412	11.7632	56.5	30	15220	2.8872	8.9	8.9	95.5159	488.3	Baseline Level: Channel A
4.0.1	/data/pb/m54357_250607_024229.baz	600	997769	51525	0			A	350802	38.5611	36.7	33.4412	11.7632	56.5	30	10572	2.8872	8.9	8.9	95.5159	488.3	Baseline Level: Channel A
4.0.1	/data/pb/m54357_250607_024229.baz	600	997769	51525	0			A	350802	38.5611	36.7	33.4412	11.7632	56.5	30	7670	2.8872	8.9	8.9	95.5159	488.3	Baseline Level: Channel A
4.0.1	/data/pb/m54357_250607_024229.baz	600	997769	51525	0			A	350802	38.5611	36.7	33.4412	11.7632	56.5	30	4826	2.8872	8.9	8.9	95.5159	488.3	Baseline Level: Channel A
4.0.1	/data/pb/m54357_250607_024229.baz	600	997769	51525	0			A	350802	38.5611	36.7	33.4412	11.7632	56.5	30	2901	2.8872	8.9	8.9	95.5159	488.3	Baseline Level: Channel A
4.0.1	/data/pb/m54357_250607_024229.baz	600	997769	51525	0			A	350802	38.5611	36.7	33.4412	11.7632	56.5	30	1602	2.8872	8.9	8.9	95.5159	488.3	Baseline Level: Channel A
4.0.1	/data/pb/m54357_250607_024229.baz	600	997769	51525	0			A	350802	38.5611	36.7	33.4412	11.7632	56.5	30	937	2.8872	8.9	8.9	95.5159	488.3	Baseline Level: Channel A
4.0.1	/data/pb/m54357_250607_024229.baz	600	997769	51525	0			A	350802	38.5611	36.7	33.4412	11.7632	56.5	30	636	2.8872	8.9	8.9	95.5159	488.3	Baseline Level: Channel A
4.0.1	/data/pb/m54357_250607_024229.baz	600	997769	51525	0			A	350802	38.5611	36.7	33.4412	11.7632	56.5	30	447	2.8872	8.9	8.9	95.5159	488.3	Baseline Level: Channel A
4.0.1	/data/pb/m54357_250607_024229.baz	600	997769	51525	0			A	350802	38.5611	36.7	33.4412	11.7632	56.5	30	343	2.8872	8.9	8.9	95.5159	488.3	Baseline Level: Channel A
4.0.1	/data/pb/m54357_250607_024229.baz	600	997769	51525	0			A	350802	38.5611	36.7	33.4412	11.7632	56.5	30	293	2.8872	8.9	8.9	95.5159	488.3	Baseline Level: Channel A
4.0.1	/data/pb/m54357_250607_024229.baz	600	997769	51525	0			A	350802	38.5611	36.7	33.4412	11.7632	56.5	30	250	2.8872	8.9	8.9	95.5159	488.3	Baseline Level: Channel A
4.0.1	/data/pb/m54357_250607_024229.baz	600	997769	51525	0			A	350802	38.5611	36.7	33.4412	11.7632	56.5	30	187	2.8872	8.9	8.9	95.5159	488.3	Baseline Level: Channel A
4.0.1	/data/pb/m54357_250607_024229.baz	600	997769	51525	0			A	350802	38.5611	36.7	33.4412	11.7632	56.5	30	183	2.8872	8.9	8.9	95.5159	488.3	Baseline Level: Channel A
4.0.1	/data/pb/m54357_250607_024229.baz	600	997769	51525	0			A	350802	38.5611	36.7	33.4412	11.7632	56.5	30	146	2.8872	8.9	8.9	95.5159	488.3	Baseline Level: Channel A
4.0.1	/data/pb/m54357_250607_024229.baz	600	997769	51525	0			A	350802	38.5611	36.7	33.4412	11.7632	56.5	30	139	2.8872	8.9	8.9	95.5159	488.3	Baseline Level: Channel A
4.0.1	/data/pb/m54357_250607_024229.baz	600	997769	51525	0			C	350802	38.5611	36.7	33.4412	11.7632	56.5	30	43	2.8872	8.9	8.9	95.5159	488.3	Baseline Level: Channel C
4.0.1	/data/pb/m54357_250607_024229.baz	600	997769	51525	0			C	350802	38.5611	36.7	33.4412	11.7632	56.5	30	312	2.8872	8.9	8.9	95.5159	488.3	Baseline Level: Channel C
4.0.1	/data/pb/m54357_250607_024229.baz	600	997769	51525	0			C	350802	38.5611	36.7	33.4412	11.7632	56.5	30	1308	2.8872	8.9	8.9	95.5159	488.3	Baseline Level: Channel C
4.0.1	/data/pb/m54357_250607_024229.baz	600	997769	51525	0			C	350802	38.5611	36.7	33.4412	11.7632	56.5	30	3265	2.8872	8.9	8.9	95.5159	488.3	Baseline Level: Channel C
4.0.1	/data/pb/m54357_250607_024229.baz	600	997769	51525	0			C	350802	38.5611	36.7	33.4412	11.7632	56.5	30	7294	2.8872	8.9	8.9	95.5159	488.3	Baseline Level: Channel C
4.0.1	/data/pb/m54357_250607_024229.baz	600	997769	51525	0			C	350802	38.5611	36.7	33.4412	11.7632	56.5	30	14895	2.8872	8.9	8.9	95.5159	488.3	Baseline Level: Channel C
4.0.1	/data/pb/m54357_250607_024229.baz	600	997769	51525	0			C	350802	38.5611	36.7	33.4412	11.7632	56.5	30	28516	2.8872	8.9	8.9	95.5159	488.3	Baseline Level: Channel C
4.0.1	/data/pb/m54357_250607_024229.baz	600	997769	51525	0			C	350802	38.5611	36.7	33.4412	11.7632	56.5	30	41343	2.8872	8.9	8.9	95.5159	488.3	Baseline Level: Channel C
4.0.1	/data/pb/m54357_250607_024229.baz	600	997769	51525	0			C	350802	38.5611	36.7	33.4412	11.7632	56.5	30	49089	2.8872	8.9	8.9	95.5159	488.3	Baseline Level: Channel C
4.0.1	/data/pb/m54357_250607_024229.baz	600	997769	51525	0			C	350802	38.5611	36.7	33.4412	11.7632	56.5	30	45182	2.8872	8.9	8.9	95.5159	488.3	Baseline Level: Channel C
4.0.1	/data/pb/m54357_250607_024229.baz	600	997769	51525	0			C	350802	38.5611	36.7	33.4412	11.7632	56.5	30	37176	2.8872	8.9	8.9	95.5159	488.3	Baseline Level: Channel C
4.0.1	/data/pb/m54357_250607_024229.baz	600	997769	51525	0			C	350802	38.5611	36.7	33.4412	11.7632	56.5	30	29779	2.8872	8.9	8.9	95.5159	488.3	Baseline Level: Channel C
4.0.1	/data/pb/m54357_250607_024229.baz	600	997769	51525	0			C	350802	38.5611	36.7	33.4412	11.7632	56.5	30	25048	2.8872	8.9	8.9	95.5159	488.3	Baseline Level: Channel C
4.0.1	/data/pb/m54357_250607_024229.baz	600	997769	51525	0			C	350802	38.5611	36.7	33.4412	11.7632	56.5	30	19942	2.8872	8.9	8.9	95.5159	488.3	Baseline Level: Channel C
4.0.1	/data/pb/m54357_250607_024229.baz	600	997769	51525	0			C	350802	38.5611	36.7	33.4412	11.7632	56.5	30	15220	2.8872	8.9	8.9	95.5159	488.3	Baseline Level: Channel C
4.0.1	/data/pb/m54357_250607_024229.baz	600	997769	51525	0			C	350802	38.5611	36.7	33.4412	11.7632	56.5	30	10572	2.8872	8.9	8.9	95.5159	488.3	Baseline Level: Channel C
4.0.1	/data/pb/m54357_250607_024229.baz	600	997769	51525	0			C	350802	38.5611	36.7	33.4412	11.7632	56.5	30	7670	2.8872	8.9	8.9	95.5159	488.3	Baseline Level: Channel C
4.0.1	/data/pb/m54357_250607_024229.baz	600	997769	51525	0			C	350802	38.5611	36.7	33.4412	11.7632	56.5	30	4826	2.8872	8.9	8.9	95.5159	488.3	Baseline Level: Channel C
4.0.1	/data/pb/m54357_250607_024229.baz	600	997769	51525	0			C	350802	38.5611	36.7	33.4412	11.7632	56.5	30	2901	2.8872	8.9	8.9	95.5159	488.3	Baseline Level: Channel C
4.0.1	/data/pb/m54357_250607_024229.baz	600	997769	51525	0			C	350802	38.5611	36.7	33.4412	11.7632	56.5	30	1602	2.8872	8.9	8.9	95.5159	488.3	Baseline Level: Channel C
4.0.1	/data/pb/m54357_250607_024229.baz	600	997769	51525	0			C	350802	38.5611	36.7	33.4412	11.7632	56.5	30	937	2.8872	8.9	8.9	95.5159	488.3	Baseline Level: Channel C
4.0.1	/data/pb/m54357_250607_024229.baz	600	997769	51525	0			C	350802	38.5611	36.7	33.4412	11.7632	56.5	30	636	2.8872	8.9	8.9	95.5159	488.3	Baseline Level: Channel C
4.0.1	/data/pb/m54357_250607_024229.baz	600	997769	51525	0			C	350802	38.5611	36.7	33.4412	11.7632	56.5	30	447	2.8872	8.9	8.9	95.5159	488.3	Baseline Level: Channel C
4.0.1	/data/pb/m54357_250607_024229.baz	600	997769	51525	0			C	350802	38.5611	36.7	33.4412	11.7632	56.5	30	343	2.8872	8.9	8.9	95.5159	488.3	Baseline Level: Channel C
4.0.1	/data/pb/m54357_250607_024229.baz	600	997769	51525	0			C	350802	38.5611	36.7	33.4412	11.7632	56.5	30	293	2.8872	8.9	8.9	95.5159	488.3	Baseline Level: Channel C
4.0.1	/data/pb/m54357_250607_024229.baz	600	997769	51525	0			C	350802	38.5611	36.7	33.4412	11.7632	56.5	30	250	2.8872	8.9	8.9	95.5159	488.3	Baseline Level: Channel C
4.0.1	/data/pb/m54357_250607_024229.baz	600	997769	51525	0			C	350802	38.5611	36.7	33.4412	11.7632	56.5	30	187	2.8872	8.9	8.9	95.5159	488.3	Baseline Level: Channel C
4.0.1	/data/pb/m54357_250607_024229.baz	600	997769	51525	0			C	350802	38.5611	36.7	33.4412	11.7632	56.5	30	183	2.8872	8.9	8.9	95.5159	488.3	Baseline Level: Channel C
4.0.1	/data/pb/m54357_250607_024229.baz	600	997769	51525	0			C	350802	38.5611	36.7	33.4412	11.7632	56.5	30	146	2.8872	8.9	8.9	95.5159	488.3	Baseline Level: Channel C
4.0.1	/data/pb/m54357_250607_024229.baz	600	997769	51525	0			C	350802	38.5611	36.7	33.4412	11.7632	56.5	30	139	2.8872	8.9	8.9	95.5159	488.3	Baseline Level: Channel C
4.0.1	/data/pb/m54357_250607_024229.baz	600	997769	51525	0			G	350802	51.6277	48.2	42.1805	16.9644	79.8	30	16	4.0374	11.9	11.9	133.022	664.9	Baseline Level: Channel G
4.0.1	/data/pb/m54357_250607_024229.baz	600	997769	51525	0			G	350802	51.6277	48.2	42.1805	16.9644	79.8	30	174	4.0374	11.9	11.9	133.022	664.9	Baseline Level: Channel G
4.0.1	/data/pb/m54357_250607_024229.baz	600	997769	51525	0			G	350802	51.6277	48.2	42.1805	16.9644	79.8	30	1068	4.0374	11.9	11.9	133.022	664.9	Baseline Level: Channel G
4.0.1	/data/pb/m54357_250607_024229.baz	600	997769	51525	0			G	350802	51.6277	48.2	42.1805	16.9644	79.8	30	3874	4.0374	11.9	11.9	133.022	664.9	Baseline Level: Channel G
4.0.1	/data/pb/m54357_250607_024229.baz	600	997769	51525	0			G	350802	51.6277	48.2	42.1805	16.9644	79.8	30	10496	4.0374	11.9	11.9	133.022	664.9	Baseline Level: Channel G
4.0.1	/data/pb/m54357_250607_024229.baz	600	997769	51525	0			G	350802	51.6277	48.2	42.1805	16.9644	79.8	30	22658	4.0374	11.9	11.9	133.022	664.9	Baseline Level: Channel G
4.0.1	/data/pb/m54357_250607_024229.baz	600	997769	51525	0			G	350802	51.6277	48.2	42.1805	16.9644	79.8	30	39668	4.0374	11.9	11.9	133.022	664.9	Baseline Level: Channel G
4.0.1	/data/pb/m54357_250607_024229.baz	600	997769	51525	0			G	350802	51.6277	48.2	42.1805	16.9644	79.8	30	50294	4.0374	11.9	11.9	133.022	664.9	Baseline Level: Channel G
4.0.1	/data/pb/m54357_250607_024229.baz	600	997769	51525	0			G	350802	51.6277	48.2	42.1805	16.9644	79.8	30	47647	4.0374	11.9	11.9	133.022	664.9	Baseline Level: Channel G
4.0.1	/data/pb/m54357_250607_024229.baz	600	997769	51525	0			G	350802	51.6277	48.2	42.1805	16.9644	79.8	30	37612	4.0374	11.9	11.9	133.022	664.9	Baseline Level: Channel G
4.0.1	/data/pb/m54357_250607_024229.baz	600	997769	51525	0			G	350802	51.6277	48.2	42.1805	16.9644	79.8	30	30975	4.0374	11.9	11.9	133.022	664.9	Baseline Level: Channel G
4.0.1	/data/pb/m54357_250607_024229.baz	600	997769	51525	0			G	350802	51.6277	48.2	42.1805	16.9644	79.8	30	25273	4.0374	11.9	11.9	133.022	664.9	Baseline Level: Channel G
4.0.1	/data/pb/m54357_250607_024229.baz	600	997769	51525	0			G	350802	51.6277	48.2	42.1805	16.9644	79.8	30	21127	4.0374	11.9	11.9	133.022	664.9	Baseline Level: Channel G
4.0.1	/data/pb/m54357_250607_024229.baz	600	997769	51525	0			G	350802	51.6277	48.2	42.1805	16.9644	79.8	30	16277	4.0374	11.9	11.9	133.022	664.9	Baseline Level: Channel G
4.0.1	/data/pb/m54357_250607_024229.baz	600	997769	51525	0			G	350802	51.6277	48.2	42.1805	16.9644	79.8	30	11780	4.0374	11.9	11.9	133.022	664.9	Baseline Level: Channel G
4.0.1	/data/pb/m54357_250607_024229.baz	600	997769	51525	0			G	350802	51.6277	48.2	42.1805	16.9644	79.8	30	8712	4.0374	11.9	11.9	133.022	664.9	Baseline Level: Channel G
4.0.1	/data/pb/m54357_250607_024229.baz	600	997769	51525	0			G	350802	51.6277	48.2	42.1805	16.9644	79.8	30	6664	4.0374	11.9	11.9	133.022	664.9	Baseline Level: Channel G
4.0.1	/data/pb/m54357_250607_024229.baz	600	997769	51525	0			G	350802	51.6277	48.2	42.1805	16.9644	79.8	30	4827	4.0374	11.9	11.9	133.022	664.9	Baseline Level: Channel G
4.0.1	/data/pb/m54357_250607_024229.baz	600	997769	51525	0			G	350802	51.6277	48.2	42.1805	16.9644	79.8	30	3574	4.0374	11.9	11.9	133.022	664.9	Baseline Level: Channel G
4.0.1	/data/pb/m54357_250607_024229.baz	600	997769	51525	0			G	350802	51.6277	48.2	42.1805	16.9644	79.8	30	2313	4.0374	11.9	11.9	133.022	664.9	Baseline Level: Channel G
4.0.1	/data/pb/m54357_250607_024229.baz	600	997769	51525	0			G	350802	51.6277	48.2	42.1805	16.9644	79.8	30	1418	4.0374	11.9	11.9	133.022	664.9	Baseline Level: Channel G
4.0.1	/data/pb/m54357_250607_024229.baz	600	997769	51525	0			G	350802	51.6277	48.2	42.1805	16.9644	79.8	30	968	4.0374	11.9	11.9	133.022	664.9	Baseline Level: Channel G
4.0.1	/data/pb/m54357_250607_024229.baz	600	997769	51525	0			G	350802	51.6277	48.2	42.1805	16.9644	79.8	30	582	4.0374	11.9	11.9	133.022	664.9	Baseline Level: Channel G
4.0.1	/data/pb/m54357_250607_024229.baz	600	997769	51525	0			G	350802	51.6277	48.2	42.1805	16.9644	79.8	30	407	4.0374	11.9	11.9	133.022	664.9	Baseline Level: Channel G
4.0.1	/data/pb/m54357_250607_024229.baz	600	997769	51525	0			G	350802	51.6277	48.2	42.1805	16.9644	79.8	30	298	4.0374	11.9	11.9	133.022	664.9	Baseline Level: Channel G
4.0.1	/data/pb/m54357_250607_024229.baz	600	997769	51525	0			G	350802	51.6277	48.2	42.1805	16.9644	79.8	30	253	4.0374	11.9	11.9	133.022	664.9	Baseline Level: Channel G
4.0.1	/data/pb/m54357_250607_024229.baz	600	997769	51525	0			G	350802	51.6277	48.2	42.1805	16.9644	79.8	30	193	4.0374	11.9	11.9	133.022	664.9	Baseline Level: Channel G
4.0.1	/data/pb/m54357_250607_024229.baz	600	997769	51525	0			G	350802	51.6277	48.2	42.1805	16.9644	79.8	30	175	4.0374	11.9	11.9	133.022	664.9	Baseline Level: Channel G
4.0.1	/data/pb/m54357_250607_024229.baz	600	997769	51525	0			G	350802	51.6277	48.2	42.1805	16.9644	79.8	30	154	4.0374	11.9	11.9	133.022	664.9	Baseline Level: Channel G
4.0.1	/data/pb/m54357_250607_024229.baz	600	997769	51525	0			G	350802	51.6277	48.2	42.1805	16.9644	79.8	30	108	4.0374	11.9	11.9	133.022	664.9	Baseline Level: Channel G
4.0.1	/data/pb/m54357_250607_024229.baz	600	997769	51525	0			T	350802	51.6277	48.2	42.1805	16.9644	79.8	30	16	4.0374	11.9	11.9	133.022	664.9	Baseline Level: Channel T
4.0.1	/data/pb/m54357_250607_024229.baz	600	997769	51525	0			T	350802	51.6277	48.2	42.1805	16.9644	79.8	30	174	4.0374	11.9	11.9	133.022	664.9	Baseline Level: Channel T
4.0.1	/data/pb/m54357_250607_024229.baz	600	997769	51525	0			T	350802	51.6277	48.2	42.1805	16.9644	79.8	30	1068	4.0374	11.9	11.9	133.022	664.9	Baseline Level: Channel T
4.0.1	/data/pb/m54357_250607_024229.baz	600	997769	51525	0			T	350802	51.6277	48.2	42.1805	16.9644	79.8	30	3874	4.0374	11.9	11.9	133.022	664.9	Baseline Level: Channel T
4.0.1	/data/pb/m54357_250607_024229.baz	600	997769	51525	0			T	350802	51.6277	48.2	42.1805	16.9644	79.8	30	10496	4.0374	11.9	11.9	133.022	664.9	Baseline Level: Channel T
4.0.1	/data/pb/m54357_250607_024229.baz	600	997769	51525	0			T	350802	51.6277	48.2	42.1805	16.9644	79.8	30	22658	4.0374	11.9	11.9	133.022	664.9	Baseline Level: Channel T
4.0.1	/data/pb/m54357_250607_024229.baz	600	997769	51525	0			T	350802	51.6277	48.2	42.1805	16.9644	79.8	30	39668	4.0374	11.9	11.9	133.022	664.9	Baseline Level: Channel T
4.0.1	/data/pb/m54357_250607_024229.baz	600	997769	51525	0			T	350802	51.6277	48.2	42.1805	16.9644	79.8	30	50294	4.0374	11.9	11.9	133.022	664.9	Baseline Level: Channel T
4.0.1	/data/pb/m54357_250607_024229.baz	600	997769	51525	0			T	350802	51.6277	48.2	42.1805	16.9644	79.8	30	47647	4.0374	11.9	11.9	133.022	664.9	Baseline Level: Channel T
4.0.1	/data/pb/m54357_250607_024229.baz	600	997769	51525	0			T	350802	51.6277	48.2	42.1805	16.9644	79.8	30	37612	4.0374	11.9	11.9	133.022	664.9	Baseline Level: Channel T
4.0.1	/data/pb/m54357_250607_024229.baz	600	997769	51525	0			T	350802	51.6277	48.2	42.1805	16.9644	79.8	30	30975	4.0374	11.9	11.9	133.022	664.9	Baseline Level: Channel T
4.0.1	/data/pb/m54357_250607_024229.baz	600	997769	51525	0			T	350802	51.6277	48.2	42.1805	16.9644	79.8	30	25273	4.0374	11.9	11.9	133.022	664.9	Baseline Level: Channel T
4.0.1	/data/pb/m54357_250607_024229.baz	600	997769	51525	0			T	350802	51.6277	48.2	42.1805	16.9644	79.8	30	21127	4.0374	11.9	11.9	133.022	664.9	Baseline Level: Channel T
4.0.1	/data/pb/m54357_250607_024229.baz	600	997769	51525	0			T	350802	51.6277	48.2	42.1805	16.9644	79.8	30	16277	4.0374	11.9	11.9	133.022	664.9	Baseline Level: Channel T
4.0.1	/data/pb/m54357_250607_024229.baz	600	997769	51525	0			T	350802	51.6277	48.2	42.1805	16.9644	79.8	30	11780	4.0374	11.9	11.9	133.022	664.9	Baseline Level: Channel T
4.0.1	/data/pb/m54357_250607_024229.baz	600	997769	51525	0			T	350802	51.6277	48.2	42.1805	16.9644	79.8	30	8712	4.0374	11.9	11.9	133.022	664.9	Baseline Level: Channel T
4.0.1	/data/pb/m54357_250607_024229.baz	600	997769	51525	0			T	350802	51.6277	48.2	42.1805	16.9644	79.8	30	6664	4.0374	11.9	11.9	133.022	664.9	Baseline Level: Channel T
4.0.1	/data/pb/m54357_250607_024229.baz	600	997769	51525	0			T	350802	51.6277	48.2	42.1805	16.9644	79.8	30	4827	4.0374	11.9	11.9	133.022	664.9	Baseline Level: Channel T
4.0.1	/data/pb/m54357_250607_024229.baz	600	997769	51525	0			T	350802	51.6277	48.2	42.1805	16.9644	79.8	30	3574	4.0374	11.9	11.9	133.022	664.9	Baseline Level: Channel T
4.0.1	/data/pb/m54357_250607_024229.baz	600	997769	51525	0			T	350802	51.6277	48.2	42.1805	16.9644	79.8	30	2313	4.0374	11.9	11.9	133.022	664.9	Baseline Level: Channel T
4.0.1	/data/pb/m54357_250607_024229.baz	600	997769	51525	0			T	350802	51.6277	48.2	42.1805	16.9644	79.8	30	1418	4.0374	11.9	11.9	133.022	664.9	Baseline Level: Channel T
4.0.1	/data/pb/m54357_250607_024229.baz	600	997769	51525	0			T	350802	51.6277	48.2	42.1805	16.9644	79.8	30	968	4.0374	11.9	11.9	133.022	664.9	Baseline Level: Channel T
4.0.1	/data/pb/m54357_250607_024229.baz	600	997769	51525	0			T	350802	51.6277	48.2	42.1805	16.9644	79.8	30	582	4.0374	11.9	11.9	133.022	664.9	Baseline Level: Channel T
4.0.1	/data/pb/m54357_250607_024229.baz	600	997769	51525	0			T	350802	51.6277	48.2	42.1805	16.9644	79.8	30	407	4.0374	11.9	11.9	133.022	664.9	Baseline Level: Channel T
4.0.1	/data/pb/m54357_250607_024229.baz	600	997769	51525	0			T	350802	51.6277	48.2	42.1805	16.9644	79.8	30	298	4.0374	11.9	11.9	133.022	664.9	Baseline Level: Channel T
4.0.1	/data/pb/m54357_250607_024229.baz	600	997769	51525	0			T	350802	51.6277	48.2	42.1805	16.9644	79.8	30	253	4.0374	11.9	11.9	133.022	664.9	Baseline Level: Channel T
4.0.1	/data/pb/m54357_250607_024229.baz	600	997769	51525	0			T	350802	51.6277	48.2	42.1805	16.9644	79.8	30	193	4.0374	11.9	11.9	133.022	664.9	Baseline Level: Channel T
4.0.1	/data/pb/m54357_250607_024229.baz	600	997769	51525	0			T	350802	51.6277	48.2	42.1805	16.9644	79.8	30	175	4.0374	11.9	11.9	133.022	664.9	Baseline Level: Channel T
4.0.1	/data/pb/m54357_250607_024229.baz	600	997769	51525	0			T	350802	51.6277	48.2	42.1805	16.9644	79.8	30	154	4.0374	11.9	11.9	133.022	664.9	Baseline Level: Channel T
4.0.1	/data/pb/m54357_250607_024229.baz	600	997769	51525	0			T	350802	51.6277	48.2	42.1805	16.9644	79.8	30	108	4.0374	11.9	11.9	133.022	664.9	Baseline Level: Channel T
4.0.1	/data/pb/m54357_250607_024229.baz	600	997769	51525	0																		A	350802	14.7013	14.3	12.9578	2.69492	19.7	30	34	0.689153	7.1	7.1	27.7746	40.5	Baseline Std: Channel A
4.0.1	/data/pb/m54357_250607_024229.baz	600	997769	51525	0																		A	350802	14.7013	14.3	12.9578	2.69492	19.7	30	238	0.689153	7.1	7.1	27.7746	40.5	Baseline Std: Channel A
4.0.1	/data/pb/m54357_250607_024229.baz	600	997769	51525	0																		A	350802	14.7013	14.3	12.9578	2.69492	19.7	30	954	0.689153	7.1	7.1	27.7746	40.5	Baseline Std: Channel A
4.0.1	/data/pb/m54357_250607_024229.baz	600	997769	51525	0																		A	350802	14.7013	14.3	12.9578	2.69492	19.7	30	2888	0.689153	7.1	7.1	27.7746	40.5	Baseline Std: Channel A
4.0.1	/data/pb/m54357_250607_024229.baz	600	997769	51525	0																		A	350802	14.7013	14.3	12.9578	2.69492	19.7	30	6581	0.689153	7.1	7.1	27.7746	40.5	Baseline Std: Channel A
4.0.1	/data/pb/m54357_250607_024229.baz	600	997769	51525	0																		A	350802	14.7013	14.3	12.9578	2.69492	19.7	30	12241	0.689153	7.1	7.1	27.7746	40.5	Baseline Std: Channel A
4.0.1	/data/pb/m54357_250607_024229.baz	600	997769	51525	0																		A	350802	14.7013	14.3	12.9578	2.69492	19.7	30	22732	0.689153	7.1	7.1	27.7746	40.5	Baseline Std: Channel A
4.0.1	/data/pb/m54357_250607_024229.baz	600	997769	51525	0																		A	350802	14.7013	14.3	12.9578	2.69492	19.7	30	34593	0.689153	7.1	7.1	27.7746	40.5	Baseline Std: Channel A
4.0.1	/data/pb/m54357_250607_024229.baz	600	997769	51525	0																		A	350802	14.7013	14.3	12.9578	2.69492	19.7	30	40474	0.689153	7.1	7.1	27.7746	40.5	Baseline Std: Channel A
4.0.1	/data/pb/m54357_250607_024229.baz	600	997769	51525	0																		A	350802	14.7013	14.3	12.9578	2.69492	19.7	30	35168	0.689153	7.1	7.1	27.7746	40.5	Baseline Std: Channel A
4.0.1	/data/pb/m54357_250607_024229.baz	600	997769	51525	0																		A	350802	14.7013	14.3	12.9578	2.69492	19.7	30	37106	0.689153	7.1	7.1	27.7746	40.5	Baseline Std: Channel A
4.0.1	/data/pb/m54357_250607_024229.baz	600	997769	51525	0																		A	350802	14.7013	14.3	12.9578	2.69492	19.7	30	33387	0.689153	7.1	7.1	27.7746	40.5	Baseline Std: Channel A
4.0.1	/data/pb/m54357_250607_024229.baz	600	997769	51525	0																		A	350802	14.7013	14.3	12.9578	2.69492	19.7	30	29229	0.689153	7.1	7.1	27.7746	40.5	Baseline Std: Channel A
4.0.1	/data/pb/m54357_250607_024229.baz	600	997769	51525	0																		A	350802	14.7013	14.3	12.9578	2.69492	19.7	30	23673	0.689153	7.1	7.1	27.7746	40.5	Baseline Std: Channel A
4.0.1	/data/pb/m54357_250607_024229.baz	600	997769	51525	0																		A	350802	14.7013	14.3	12.9578	2.69492	19.7	30	18938	0.689153	7.1	7.1	27.7746	40.5	Baseline Std: Channel A
4.0.1	/data/pb/m54357_250607_024229.baz	600	997769	51525	0																		A	350802	14.7013	14.3	12.9578	2.69492	19.7	30	14680	0.689153	7.1	7.1	27.7746	40.5	Baseline Std: Channel A
4.0.1	/data/pb/m54357_250607_024229.baz	600	997769	51525	0																		A	350802	14.7013	14.3	12.9578	2.69492	19.7	30	11006	0.689153	7.1	7.1	27.7746	40.5	Baseline Std: Channel A
4.0.1	/data/pb/m54357_250607_024229.baz	600	997769	51525	0																		A	350802	14.7013	14.3	12.9578	2.69492	19.7	30	8100	0.689153	7.1	7.1	27.7746	40.5	Baseline Std: Channel A
4.0.1	/data/pb/m54357_250607_024229.baz	600	997769	51525	0																		A	350802	14.7013	14.3	12.9578	2.69492	19.7	30	5082	0.689153	7.1	7.1	27.7746	40.5	Baseline Std: Channel A
4.0.1	/data/pb/m54357_250607_024229.baz	600	997769	51525	0																		A	350802	14.7013	14.3	12.9578	2.69492	19.7	30	4320	0.689153	7.1	7.1	27.7746	40.5	Baseline Std: Channel A
4.0.1	/data/pb/m54357_250607_024229.baz	600	997769	51525	0																		A	350802	14.7013	14.3	12.9578	2.69492	19.7	30	3109	0.689153	7.1	7.1	27.7746	40.5	Baseline Std: Channel A
4.0.1	/data/pb/m54357_250607_024229.baz	600	997769	51525	0																		A	350802	14.7013	14.3	12.9578	2.69492	19.7	30	2217	0.689153	7.1	7.1	27.7746	40.5	Baseline Std: Channel A
4.0.1	/data/pb/m54357_250607_024229.baz	600	997769	51525	0																		A	350802	14.7013	14.3	12.9578	2.69492	19.7	30	1586	0.689153	7.1	7.1	27.7746	40.5	Baseline Std: Channel A
4.0.1	/data/pb/m54357_250607_024229.baz	600	997769	51525	0																		A	350802	14.7013	14.3	12.9578	2.69492	19.7	30	968	0.689153	7.1	7.1	27.7746	40.5	Baseline Std: Channel A
4.0.1	/data/pb/m54357_250607_024229.baz	600	997769	51525	0																		A	350802	14.7013	14.3	12.9578	2.69492	19.7	30	593	0.689153	7.1	7.1	27.7746	40.5	Baseline Std: Channel A
4.0.1	/data/pb/m54357_250607_024229.baz	600	997769	51525	0																		A	350802	14.7013	14.3	12.9578	2.69492	19.7	30	326	0.689153	7.1	7.1	27.7746	40.5	Baseline Std: Channel A
4.0.1	/data/pb/m54357_250607_024229.baz	600	997769	51525	0																		A	350802	14.7013	14.3	12.9578	2.69492	19.7	30	171	0.689153	7.1	7.1	27.7746	40.5	Baseline Std: Channel A
4.0.1	/data/pb/m54357_250607_024229.baz	600	997769	51525	0																		A	350802	14.7013	14.3	12.9578	2.69492	19.7	30	110	0.689153	7.1	7.1	27.7746	40.5	Baseline Std: Channel A
4.0.1	/data/pb/m54357_250607_024229.baz	600	997769	51525	0																		A	350802	14.7013	14.3	12.9578	2.69492	19.7	30	79	0.689153	7.1	7.1	27.7746	40.5	Baseline Std: Channel A
4.0.1	/data/pb/m54357_250607_024229.baz	600	997769	51525	0																		A	350802	14.7013	14.3	12.9578	2.69492	19.7	30	58	0.689153	7.1	7.1	27.7746	40.5	Baseline Std: Channel A
4.0.1	/data/pb/m54357_250607_024229.baz	600	997769	51525	0																		C	350802	14.7013	14.3	12.9578	2.69492	19.7	30	34	0.689153	7.1	7.1	27.7746	40.5	Baseline Std: Channel C
4.0.1	/data/pb/m54357_250607_024229.baz	600	997769	51525	0																		C	350802	14.7013	14.3	12.9578	2.69492	19.7	30	238	0.689153	7.1	7.1	27.7746	40.5	Baseline Std: Channel C
4.0.1	/data/pb/m54357_250607_024229.baz	600	997769	51525	0																		C	350802	14.7013	14.3	12.9578	2.69492	19.7	30	954	0.689153	7.1	7.1	27.7746	40.5	Baseline Std: Channel C
4.0.1	/data/pb/m54357_250607_024229.baz	600	997769	51525	0																		C	350802	14.7013	14.3	12.9578	2.69492	19.7	30	2888	0.689153	7.1	7.1	27.7746	40.5	Baseline Std: Channel C
4.0.1	/data/pb/m54357_250607_024229.baz	600	997769	51525	0																		C	350802	14.7013	14.3	12.9578	2.69492	19.7	30	6581	0.689153	7.1	7.1	27.7746	40.5	Baseline Std: Channel C
4.0.1	/data/pb/m54357_250607_024229.baz	600	997769	51525	0																		C	350802	14.7013	14.3	12.9578	2.69492	19.7	30	12241	0.689153	7.1	7.1	27.7746	40.5	Baseline Std: Channel C
4.0.1	/data/pb/m54357_250607_024229.baz	600	997769	51525	0																		C	350802	14.7013	14.3	12.9578	2.69492	19.7	30	22732	0.689153	7.1	7.1	27.7746	40.5	Baseline Std: Channel C
4.0.1	/data/pb/m54357_250607_024229.baz	600	997769	51525	0																		C	350802	14.7013	14.3	12.9578	2.69492	19.7	30	34593	0.689153	7.1	7.1	27.7746	40.5	Baseline Std: Channel C
4.0.1	/data/pb/m54357_250607_024229.baz	600	997769	51525	0																		C	350802	14.7013	14.3	12.9578	2.69492	19.7	30	40474	0.689153	7.1	7.1	27.7746	40.5	Baseline Std: Channel C
4.0.1	/data/pb/m54357_250607_024229.baz	600	997769	51525	0																		C	350802	14.7013	14.3	12.9578	2.69492	19.7	30	35168	0.689153	7.1	7.1	27.7746	40.5	Baseline Std: Channel C
4.0.1	/data/pb/m54357_250607_024229.baz	600	997769	51525	0																		C	350802	14.7013	14.3	12.9578	2.69492	19.7	30	37106	0.689153	7.1	7.1	27.7746	40.5	Baseline Std: Channel C
4.0.1	/data/pb/m54357_250607_024229.baz	600	997769	51525	0																		C	350802	14.7013	14.3	12.9578	2.69492	19.7	30	33387	0.689153	7.1	7.1	27.7746	40.5	Baseline Std: Channel C
4.0.1	/data/pb/m54357_250607_024229.baz	600	997769	51525	0																		C	350802	14.7013	14.3	12.9578	2.69492	19.7	30	29229	0.689153	7.1	7.1	27.7746	40.5	Baseline Std: Channel C
4.0.1	/data/pb/m54357_250607_024229.baz	600	997769	51525	0																		C	350802	14.7013	14.3	12.9578	2.69492	19.7	30	23673	0.689153	7.1	7.1	27.7746	40.5	Baseline Std: Channel C
4.0.1	/data/pb/m54357_250607_024229.baz	600	997769	51525	0																		C	350802	14.7013	14.3	12.9578	2.69492	19.7	30	18938	0.689153	7.1	7.1	27.7746	40.5	Baseline Std: Channel C
4.0.1	/data/pb/m54357_250607_024229.baz	600	997769	51525	0																		C	350802	14.7013	14.3	12.9578	2.69492	19.7	30	14680	0.689153	7.1	7.1	27.7746	40.5	Baseline Std: Channel C
4.0.1	/data/pb/m54357_250607_024229.baz	600	997769	51525	0																		C	350802	14.7013	14.3	12.9578	2.69492	19.7	30	11006	0.689153	7.1	7.1	27.7746	40.5	Baseline Std: Channel C
4.0.1	/data/pb/m54357_250607_024229.baz	600	997769	51525	0																		C	350802	14.7013	14.3	12.9578	2.69492	19.7	30	8100	0.689153	7.1	7.1	27.7746	40.5	Baseline Std: Channel C
4.0.1	/data/pb/m54357_250607_024229.baz	600	997769	51525	0																		C	350802	14.7013	14.3	12.9578	2.69492	19.7	30	5082	0.689153	7.1	7.1	27.7746	40.5	Baseline Std: Channel C
4.0.1	/data/pb/m54357_250607_024229.baz	600	997769	51525	0																		C	350802	14.7013	14.3	12.9578	2.69492	19.7	30	4320	0.689153	7.1	7.1	27.7746	40.5	Baseline Std: Channel C
4.0.1	/data/pb/m54357_250607_024229.baz	600	997769	51525	0																		C	350802	14.7013	14.3	12.9578	2.69492	19.7	30	3109	0.689153	7.1	7.1	27.7746	40.5	Baseline Std: Channel C
4.0.1	/data/pb/m54357_250607_024229.baz	600	997769	51525	0																		C	350802	14.7013	14.3	12.9578	2.69492	19.7	30	2217	0.689153	7.1	7.1	27.7746	40.5	Baseline Std: Channel C
4.0.1	/data/pb/m54357_250607_024229.baz	600	997769	51525	0																		C	350802	14.7013	14.3	12.9578	2.69492	19.7	30	1586	0.689153	7.1	7.1	27.7746	40.5	Baseline Std: Channel C
4.0.1	/data/pb/m54357_250607_024229.baz	600	997769	51525	0																		C	350802	14.7013	14.3	12.9578	2.69492	19.7	30	968	0.689153	7.1	7.1	27.7746	40.5	Baseline Std: Channel C
4.0.1	/data/pb/m54357_250607_024229.baz	600	997769	51525	0																		C	350802	14.7013	14.3	12.9578	2.69492	19.7	30	593	0.689153	7.1	7.1	27.7746	40.5	Baseline Std: Channel C
4.0.1	/data/pb/m54357_250607_024229.baz	600	997769	51525	0																		C	350802	14.7013	14.3	12.9578	2.69492	19.7	30	326	0.689153	7.1	7.1	27.7746	40.5	Baseline Std: Channel C
4.0.1	/data/pb/m54357_250607_024229.baz	600	997769	51525	0																		C	350802	14.7013	14.3	12.9578	2.69492	19.7	30	171	0.689153	7.1	7.1	27.7746	40.5	Baseline Std: Channel C
4.0.1	/data/pb/m54357_250607_024229.baz	600	997769	51525	0																		C	350802	14.7013	14.3	12.9578	2.69492	19.7	30	110	0.689153	7.1	7.1	27.7746	40.5	Baseline Std: Channel C
4.0.1	/data/pb/m54357_250607_024229.baz	600	997769	51525	0																		C	350802	14.7013	14.3	12.9578	2.69492	19.7	30	79	0.689153	7.1	7.1	27.7746	40.5	Baseline Std: Channel C
4.0.1	/data/pb/m54357_250607_024229.baz	600	997769	51525	0																		C	350802	14.7013	14.3	12.9578	2.69492	19.7	30	58	0.689153	7.1	7.1	27.7746	40.5	Baseline Std: Channel C
4.0.1	/data/pb/m54357_250607_024229.baz	600	997769	51525	0																		G	350802	17.1925	16.6	14.4035	3.3955	23.7	30	165	0.815916	9.1	9.1	33.5775	52.8	Baseline Std: Channel G
4.0.1	/data/pb/m54357_250607_024229.baz	600	997769	51525	0																		G	350802	17.1925	16.6	14.4035	3.3955	23.7	30	1030	0.815916	9.1	9.1	33.5775	52.8	Baseline Std: Channel G
4.0.1	/data/pb/m54357_250607_024229.baz	600	997769	51525	0																		G	350802	17.1925	16.6	14.4035	3.3955	23.7	30	3392	0.815916	9.1	9.1	33.5775	52.8	Baseline Std: Channel G
4.0.1	/data/pb/m54357_250607_024229.baz	600	997769	51525	0																		G	350802	17.1925	16.6	14.4035	3.3955	23.7	30	7957	0.815916	9.1	9.1	33.5775	52.8	Baseline Std: Channel G
4.0.1	/data/pb/m54357_250607_024229.baz	600	997769	51525	0																		G	350802	17.1925	16.6	14.4035	3.3955	23.7	30	14208	0.815916	9.1	9.1	33.5775	52.8	Baseline Std: Channel G
4.0.1	/data/pb/m54357_250607_024229.baz	600	997769	51525	0																		G	350802	17.1925	16.6	14.4035	3.3955	23.7	30	24516	0.815916	9.1	9.1	33.5775	52.8	Baseline Std: Channel G
4.0.1	/data/pb/m54357_250607_024229.baz	600	997769	51525	0																		G	350802	17.1925	16.6	14.4035	3.3955	23.7	30	40774	0.815916	9.1	9.1	33.5775	52.8	Baseline Std: Channel G
4.0.1	/data/pb/m54357_250607_024229.baz	600	997769	51525	0																		G	350802	17.1925	16.6	14.4035	3.3955	23.7	30	40107	0.815916	9.1	9.1	33.5775	52.8	Baseline Std: Channel G
4.0.1	/data/pb/m54357_250607_024229.baz	600	997769	51525	0																		G	350802	17.1925	16.6	14.4035	3.3955	23.7	30	36728	0.815916	9.1	9.1	33.5775	52.8	Baseline Std: Channel G
4.0.1	/data/pb/m54357_250607_024229.baz	600	997769	51525	0																		G	350802	17.1925	16.6	14.4035	3.3955	23.7	30	32954	0.815916	9.1	9.1	33.5775	52.8	Baseline Std: Channel G
4.0.1	/data/pb/m54357_250607_024229.baz	600	997769	51525	0																		G	350802	17.1925	16.6	14.4035	3.3955	23.7	30	29335	0.815916	9.1	9.1	33.5775	52.8	Baseline Std: Channel G
4.0.1	/data/pb/m54357_250607_024229.baz	600	997769	51525	0																		G	350802	17.1925	16.6	14.4035	3.3955	23.7	30	25398	0.815916	9.1	9.1	33.5775	52.8	Baseline Std: Channel G
4.0.1	/data/pb/m54357_250607_024229.baz	600	997769	51525	0																		G	350802	17.1925	16.6	14.4035	3.3955	23.7	30	23738	0.815916	9.1	9.1	33.5775	52.8	Baseline Std: Channel G
4.0.1	/data/pb/m54357_250607_024229.baz	600	997769	51525	0																		G	350802	17.1925	16.6	14.4035	3.3955	23.7	30	16746	0.815916	9.1	9.1	33.5775	52.8	Baseline Std: Channel G
4.0.1	/data/pb/m54357_250607_024229.baz	600	997769	51525	0																		G	350802	17.1925	16.6	14.4035	3.3955	23.7	30	13068	0.815916	9.1	9.1	33.5775	52.8	Baseline Std: Channel G
4.0.1	/data/pb/m54357_250607_024229.baz	600	997769	51525	0																		G	350802	17.1925	16.6	14.4035	3.3955	23.7	30	9822	0.815916	9.1	9.1	33.5775	52.8	Baseline Std: Channel G
4.0.1	/data/pb/m54357_250607_024229.baz	600	997769	51525	0																		G	350802	17.1925	16.6	14.4035	3.3955	23.7	30	7674	0.815916	9.1	9.1	33.5775	52.8	Baseline Std: Channel G
4.0.1	/data/pb/m54357_250607_024229.baz	600	997769	51525	0																		G	350802	17.1925	16.6	14.4035	3.3955	23.7	30	5978	0.815916	9.1	9.1	33.5775	52.8	Baseline Std: Channel G
4.0.1	/data/pb/m54357_250607_024229.baz	600	997769	51525	0																		G	350802	17.1925	16.6	14.4035	3.3955	23.7	30	5175	0.815916	9.1	9.1	33.5775	52.8	Baseline Std: Channel G
4.0.1	/data/pb/m54357_250607_024229.baz	600	997769	51525	0																		G	350802	17.1925	16.6	14.4035	3.3955	23.7	30	3498	0.815916	9.1	9.1	33.5775	52.8	Baseline Std: Channel G
4.0.1	/data/pb/m54357_250607_024229.baz	600	997769	51525	0																		G	350802	17.1925	16.6	14.4035	3.3955	23.7	30	2639	0.815916	9.1	9.1	33.5775	52.8	Baseline Std: Channel G
4.0.1	/data/pb/m54357_250607_024229.baz	600	997769	51525	0																		G	350802	17.1925	16.6	14.4035	3.3955	23.7	30	1997	0.815916	9.1	9.1	33.5775	52.8	Baseline Std: Channel G
4.0.1	/data/pb/m54357_250607_024229.baz	600	997769	51525	0																		G	350802	17.1925	16.6	14.4035	3.3955	23.7	30	1357	0.815916	9.1	9.1	33.5775	52.8	Baseline Std: Channel G
4.0.1	/data/pb/m54357_250607_024229.baz	600	997769	51525	0																		G	350802	17.1925	16.6	14.4035	3.3955	23.7	30	955	0.815916	9.1	9.1	33.5775	52.8	Baseline Std: Channel G
4.0.1	/data/pb/m54357_250607_024229.baz	600	997769	51525	0																		G	350802	17.1925	16.6	14.4035	3.3955	23.7	30	605	0.815916	9.1	9.1	33.5775	52.8	Baseline Std: Channel G
4.0.1	/data/pb/m54357_250607_024229.baz	600	997769	51525	0																		G	350802	17.1925	16.6	14.4035	3.3955	23.7	30	406	0.815916	9.1	9.1	33.5775	52.8	Baseline Std: Channel G
4.0.1	/data/pb/m54357_250607_024229.baz	600	997769	51525	0																		G	350802	17.1925	16.6	14.4035	3.3955	23.7	30	210	0.815916	9.1	9.1	33.5775	52.8	Baseline Std: Channel G
4.0.1	/data/pb/m54357_250607_024229.baz	600	997769	51525	0																		G	350802	17.1925	16.6	14.4035	3.3955	23.7	30	113	0.815916	9.1	9.1	33.5775	52.8	Baseline Std: Channel G
4.0.1	/data/pb/m54357_250607_024229.baz	600	997769	51525	0																		G	350802	17.1925	16.6	14.4035	3.3955	23.7	30	75	0.815916	9.1	9.1	33.5775	52.8	Baseline Std: Channel G
4.0.1	/data/pb/m54357_250607_024229.baz	600	997769	51525	0																		G	350802	17.1925	16.6	14.4035	3.3955	23.7	30	45	0.815916	9.1	9.1	33.5775	52.8	Baseline Std: Channel G
4.0.1	/data/pb/m54357_250607_024229.baz	600	997769	51525	0																		T	350802	17.1925	16.6	14.4035	3.3955	23.7	30	165	0.815916	9.1	9.1	33.5775	52.8	Baseline Std: Channel T
4.0.1	/data/pb/m54357_250607_024229.baz	600	997769	51525	0																		T	350802	17.1925	16.6	14.4035	3.3955	23.7	30	1030	0.815916	9.1	9.1	33.5775	52.8	Baseline Std: Channel T
4.0.1	/data/pb/m54357_250607_024229.baz	600	997769	51525	0																		T	350802	17.1925	16.6	14.4035	3.3955	23.7	30	3392	0.815916	9.1	9.1	33.5775	52.8	Baseline Std: Channel T
4.0.1	/data/pb/m54357_250607_024229.baz	600	997769	51525	0																		T	350802	17.1925	16.6	14.4035	3.3955	23.7	30	7957	0.815916	9.1	9.1	33.5775	52.8	Baseline Std: Channel T
4.0.1	/data/pb/m54357_250607_024229.baz	600	997769	51525	0																		T	350802	17.1925	16.6	14.4035	3.3955	23.7	30	14208	0.815916	9.1	9.1	33.5775	52.8	Baseline Std: Channel T
4.0.1	/data/pb/m54357_250607_024229.baz	600	997769	51525	0																		T	350802	17.1925	16.6	14.4035	3.3955	23.7	30	24516	0.815916	9.1	9.1	33.5775	52.8	Baseline Std: Channel T
4.0.1	/data/pb/m54357_250607_024229.baz	600	997769	51525	0																		T	350802	17.1925	16.6	14.4035	3.3955	23.7	30	40774	0.815916	9.1	9.1	33.5775	52.8	Baseline Std: Channel T
4.0.1	/data/pb/m54357_250607_024229.baz	600	997769	51525	0																		T	350802	17.1925	16.6	14.4035	3.3955	23.7	30	40107	0.815916	9.1	9.1	33.5775	52.8	Baseline Std: Channel T
4.0.1	/data/pb/m54357_250607_024229.baz	600	997769	51525	0																		T	350802	17.1925	16.6	14.4035	3.3955	23.7	30	36728	0.815916	9.1	9.1	33.5775	52.8	Baseline Std: Channel T
4.0.1	/data/pb/m54357_250607_024229.baz	600	997769	51525	0																		T	350802	17.1925	16.6	14.4035	3.3955	23.7	30	32954	0.815916	9.1	9.1	33.5775	52.8	Baseline Std: Channel T
4.0.1	/data/pb/m54357_250607_024229.baz	600	997769	51525	0																		T	350802	17.1925	16.6	14.4035	3.3955	23.7	30	29335	0.815916	9.1	9.1	33.5775	52.8	Baseline Std: Channel T
4.0.1	/data/pb/m54357_250607_024229.baz	600	997769	51525	0																		T	350802	17.1925	16.6	14.4035	3.3955	23.7	30	25398	0.815916	9.1	9.1	33.5775	52.8	Baseline Std: Channel T
4.0.1	/data/pb/m54357_250607_024229.baz	600	997769	51525	0																		T	350802	17.1925	16.6	14.4035	3.3955	23.7	30	23738	0.815916	9.1	9.1	33.5775	52.8	Baseline Std: Channel T
4.0.1	/data/pb/m54357_250607_024229.baz	600	997769	51525	0																		T	350802	17.1925	16.6	14.4035	3.3955	23.7	30	16746	0.815916	9.1	9.1	33.5775	52.8	Baseline Std: Channel T
4.0.1	/data/pb/m54357_250607_024229.baz	600	997769	51525	0																		T	350802	17.1925	16.6	14.4035	3.3955	23.7	30	13068	0.815916	9.1	9.1	33.5775	52.8	Baseline Std: Channel T
4.0.1	/data/pb/m54357_250607_024229.baz	600	997769	51525	0																		T	350802	17.1925	16.6	14.4035	3.3955	23.7	30	9822	0.815916	9.1	9.1	33.5775	52.8	Baseline Std: Channel T
4.0.1	/data/pb/m54357_250607_024229.baz	600	997769	51525	0																		T	350802	17.1925	16.6	14.4035	3.3955	23.7	30	7674	0.815916	9.1	9.1	33.5775	52.8	Baseline Std: Channel T
4.0.1	/data/pb/m54357_250607_024229.baz	600	997769	51525	0																		T	350802	17.1925	16.6	14.4035	3.3955	23.7	30	5978	0.815916	9.1	9.1	33.5775	52.8	Baseline Std: Channel T
4.0.1	/data/pb/m54357_250607_024229.baz	600	997769	51525	0																		T	350802	17.1925	16.6	14.4035	3.3955	23.7	30	5175	0.815916	9.1	9.1	33.5775	52.8	Baseline Std: Channel T
4.0.1	/data/pb/m54357_250607_024229.baz	600	997769	51525	0																		T	350802	17.1925	16.6	14.4035	3.3955	23.7	30	3498	0.815916	9.1	9.1	33.5775	52.8	Baseline Std: Channel T
4.0.1	/data/pb/m54357_250607_024229.baz	600	997769	51525	0																		T	350802	17.1925	16.6	14.4035	3.3955	23.7	30	2639	0.815916	9.1	9.1	33.5775	52.8	Baseline Std: Channel T
4.0.1	/data/pb/m54357_250607_024229.baz	600	997769	51525	0																		T	350802	17.1925	16.6	14.4035	3.3955	23.7	30	1997	0.815916	9.1	9.1	33.5775	52.8	Baseline Std: Channel T
4.0.1	/data/pb/m54357_250607_024229.baz	600	997769	51525	0																		T	350802	17.1925	16.6	14.4035	3.3955	23.7	30	1357	0.815916	9.1	9.1	33.5775	52.8	Baseline Std: Channel T
4.0.1	/data/pb/m54357_250607_024229.baz	600	997769	51525	0																		T	350802	17.1925	16.6	14.4035	3.3955	23.7	30	955	0.815916	9.1	9.1	33.5775	52.8	Baseline Std: Channel T
4.0.1	/data/pb/m54357_250607_024229.baz	600	997769	51525	0																		T	350802	17.1925	16.6	14.4035	3.3955	23.7	30	605	0.815916	9.1	9.1	33.5775	52.8	Baseline Std: Channel T
4.0.1	/data/pb/m54357_250607_024229.baz	600	997769	51525	0																		T	350802	17.1925	16.6	14.4035	3.3955	23.7	30	406	0.815916	9.1	9.1	33.5775	52.8	Baseline Std: Channel T
4.0.1	/data/pb/m54357_250607_024229.baz	600	997769	51525	0																		T	350802	17.1925	16.6	14.4035	3.3955	23.7	30	210	0.815916	9.1	9.1	33.5775	52.8	Baseline Std: Channel T
4.0.1	/data/pb/m54357_250607_024229.baz	600	997769	51525	0																		T	350802	17.1925	16.6	14.4035	3.3955	23.7	30	113	0.815916	9.1	9.1	33.5775	52.8	Baseline Std: Channel T
4.0.1	/data/pb/m54357_250607_024229.baz	600	997769	51525	0																		T	350802	17.1925	16.6	14.4035	3.3955	23.7	30	75	0.815916	9.1	9.1	33.5775	52.8	Baseline Std: Channel T
4.0.1	/data/pb/m54357_250607_024229.baz	600	997769	51525	0																		T	350802	17.1925	16.6	14.4035	3.3955	23.7	30	45	0.815916	9.1	9.1	33.5775	52.8	Baseline Std: Channel T
4.0.1	/data/pb/m54357_250607_024229.baz	600	997769	51525	0																																	A	350802	5.057	5.04588	4.92487	0.79554	6.37822	30	13	0.234212	1.99723	1.99723
4.0.1	/data/pb/m54357_250607_024229.baz	600	997769	51525	0																																	A	350802	5.057	5.04588	4.92487	0.79554	6.37822	30	73	0.234212	1.99723	1.99723
4.0.1	/data/pb/m54357_250607_024229.baz	600	997769	51525	0																																	A	350802	5.057	5.04588	4.92487	0.79554	6.37822	30	439	0.234212	1.99723	1.99723
4.0.1	/data/pb/m54357_250607_024229.baz	600	997769	51525	0																																	A	350802	5.057	5.04588	4.92487	0.79554	6.37822	30	1315	0.234212	1.99723	1.99723
4.0.1	/data/pb/m54357_250607_024229.baz	600	997769	51525	0																																	A	350802	5.057	5.04588	4.92487	0.79554	6.37822	30	2336	0.234212	1.99723	1.99723
4.0.1	/data/pb/m54357_250607_024229.baz	600	997769	51525	0																																	A	350802	5.057	5.04588	4.92487	0.79554	6.37822	30	3435	0.234212	1.99723	1.99723
4.0.1	/data/pb/m54357_250607_024229.baz	600	997769	51525	0																																	A	350802	5.057	5.04588	4.92487	0.79554	6.37822	30	4955	0.234212	1.99723	1.99723
4.0.1	/data/pb/m54357_250607_024229.baz	600	997769	51525	0																																	A	350802	5.057	5.04588	4.92487	0.79554	6.37822	30	9109	0.234212	1.99723	1.99723
4.0.1	/data/pb/m54357_250607_024229.baz	600	997769	51525	0																																	A	350802	5.057	5.04588	4.92487	0.79554	6.37822	30	17147	0.234212	1.99723	1.99723
4.0.1	/data/pb/m54357_250607_024229.baz	600	997769	51525	0																																	A	350802	5.057	5.04588	4.92487	0.79554	6.37822	30	23462	0.234212	1.99723	1.99723
4.0.1	/data/pb/m54357_250607_024229.baz	600	997769	51525	0																																	A	350802	5.057	5.04588	4.92487	0.79554	6.37822	30	31004	0.234212	1.99723	1.99723
4.0.1	/data/pb/m54357_250607_024229.baz	600	997769	51525	0																																	A	350802	5.057	5.04588	4.92487	0.79554	6.37822	30	38809	0.234212	1.99723	1.99723
4.0.1	/data/pb/m54357_250607_024229.baz	600	997769	51525	0																																	A	350802	5.057	5.04588	4.92487	0.79554	6.37822	30	42594	0.234212	1.99723	1.99723
4.0.1	/data/pb/m54357_250607_024229.baz	600	997769	51525	0																																	A	350802	5.057	5.04588	4.92487	0.79554	6.37822	30	41905	0.234212	1.99723	1.99723
4.0.1	/data/pb/m54357_250607_024229.baz	600	997769	51525	0																																	A	350802	5.057	5.04588	4.92487	0.79554	6.37822	30	37252	0.234212	1.99723	1.99723
4.0.1	/data/pb/m54357_250607_024229.baz	600	997769	51525	0																																	A	350802	5.057	5.04588	4.92487	0.79554	6.37822	30	30603	0.234212	1.99723	1.99723
4.0.1	/data/pb/m54357_250607_024229.baz	600	997769	51525	0																																	A	350802	5.057	5.04588	4.92487	0.79554	6.37822	30	23361	0.234212	1.99723	1.99723
4.0.1	/data/pb/m54357_250607_024229.baz	600	997769	51525	0																																	A	350802	5.057	5.04588	4.92487	0.79554	6.37822	30	17007	0.234212	1.99723	1.99723
4.0.1	/data/pb/m54357_250607_024229.baz	600	997769	51525	0																																	A	350802	5.057	5.04588	4.92487	0.79554	6.37822	30	11189	0.234212	1.99723	1.99723
4.0.1	/data/pb/m54357_250607_024229.baz	600	997769	51525	0																																	A	350802	5.057	5.04588	4.92487	0.79554	6.37822	30	6942	0.234212	1.99723	1.99723
4.0.1	/data/pb/m54357_250607_024229.baz	600	997769	51525	0																																	A	350802	5.057	5.04588	4.92487	0.79554	6.37822	30	3821	0.234212	1.99723	1.99723
4.0.1	/data/pb/m54357_250607_024229.baz	600	997769	51525	0																																	A	350802	5.057	5.04588	4.92487	0.79554	6.37822	30	2053	0.234212	1.99723	1.99723
4.0.1	/data/pb/m54357_250607_024229.baz	600	997769	51525	0																																	A	350802	5.057	5.04588	4.92487	0.79554	6.37822	30	1084	0.234212	1.99723	1.99723
4.0.1	/data/pb/m54357_250607_024229.baz	600	997769	51525	0																																	A	350802	5.057	5.04588	4.92487	0.79554	6.37822	30	463	0.234212	1.99723	1.99723
4.0.1	/data/pb/m54357_250607_024229.baz	600	997769	51525	0																																	A	350802	5.057	5.04588	4.92487	0.79554	6.37822	30	239	0.234212	1.99723	1.99723
4.0.1	/data/pb/m54357_250607_024229.baz	600	997769	51525	0																																	A	350802	5.057	5.04588	4.92487	0.79554	6.37822	30	100	0.234212	1.99723	1.99723
4.0.1	/data/pb/m54357_250607_024229.baz	600	997769	51525	0																																	A	350802	5.057	5.04588	4.92487	0.79554	6.37822	30	44	0.234212	1.99723	1.99723
4.0.1	/data/pb/m54357_250607_024229.baz	600	997769	51525	0																																	A	350802	5.057	5.04588	4.92487	0.79554	6.37822	30	21	0.234212	1.99723	1.99723
4.0.1	/data/pb/m54357_250607_024229.baz	600	997769	51525	0																																	A	350802	5.057	5.04588	4.92487	0.79554	6.37822	30	10	0.234212	1.99723	1.99723
4.0.1	/data/pb/m54357_250607_024229.baz	600	997769	51525	0																																	A	350802	5.057	5.04588	4.92487	0.79554	6.37822	30	8	0.234212	1.99723	1.99723
4.0.1	/data/pb/m54357_250607_024229.baz	600	997769	51525	0																																	C	350802	9.38223	9.36294	9.46629	1.47795	11.8327	30	4	0.483424	1.65065	1.97321
4.0.1	/data/pb/m54357_250607_024229.baz	600	997769	51525	0																																	C	350802	9.38223	9.36294	9.46629	1.47795	11.8327	30	12	0.483424	1.65065	1.97321
4.0.1	/data/pb/m54357_250607_024229.baz	600	997769	51525	0																																	C	350802	9.38223	9.36294	9.46629	1.47795	11.8327	30	6	0.483424	1.65065	1.97321
4.0.1	/data/pb/m54357_250607_024229.baz	600	997769	51525	0																																	C	350802	9.38223	9.36294	9.46629	1.47795	11.8327	30	28	0.483424	1.65065	1.97321
4.0.1	/data/pb/m54357_250607_024229.baz	600	997769	51525	0																																	C	350802	9.38223	9.36294	9.46629	1.47795	11.8327	30	71	0.483424	1.65065	1.97321
4.0.1	/data/pb/m54357_250607_024229.baz	600	997769	51525	0																																	C	350802	9.38223	9.36294	9.46629	1.47795	11.8327	30	292	0.483424	1.65065	1.97321
4.0.1	/data/pb/m54357_250607_024229.baz	600	997769	51525	0																																	C	350802	9.38223	9.36294	9.46629	1.47795	11.8327	30	1177	0.483424	1.65065	1.97321
4.0.1	/data/pb/m54357_250607_024229.baz	600	997769	51525	0																																	C	350802	9.38223	9.36294	9.46629	1.47795	11.8327	30	2689	0.483424	1.65065	1.97321
4.0.1	/data/pb/m54357_250607_024229.baz	600	997769	51525	0																																	C	350802	9.38223	9.36294	9.46629	1.47795	11.8327	30	4238	0.483424	1.65065	1.97321
4.0.1	/data/pb/m54357_250607_024229.baz	600	997769	51525	0																																	C	350802	9.38223	9.36294	9.46629	1.47795	11.8327	30	5974	0.483424	1.65065	1.97321
4.0.1	/data/pb/m54357_250607_024229.baz	600	997769	51525	0																																	C	350802	9.38223	9.36294	9.46629	1.47795	11.8327	30	10637	0.483424	1.65065	1.97321
4.0.1	/data/pb/m54357_250607_024229.baz	600	997769	51525	0																																	C	350802	9.38223	9.36294	9.46629	1.47795	11.8327	30	20439	0.483424	1.65065	1.97321
4.0.1	/data/pb/m54357_250607_024229.baz	600	997769	51525	0																																	C	350802	9.38223	9.36294	9.46629	1.47795	11.8327	30	29993	0.483424	1.65065	1.97321
4.0.1	/data/pb/m54357_250607_024229.baz	600	997769	51525	0																																	C	350802	9.38223	9.36294	9.46629	1.47795	11.8327	30	39606	0.483424	1.65065	1.97321
4.0.1	/data/pb/m54357_250607_024229.baz	600	997769	51525	0																																	C	350802	9.38223	9.36294	9.46629	1.47795	11.8327	30	46551	0.483424	1.65065	1.97321
4.0.1	/data/pb/m54357_250607_024229.baz	600	997769	51525	0																																	C	350802	9.38223	9.36294	9.46629	1.47795	11.8327	30	46929	0.483424	1.65065	1.97321
4.0.1	/data/pb/m54357_250607_024229.baz	600	997769	51525	0																																	C	350802	9.38223	9.36294	9.46629	1.47795	11.8327	30	42110	0.483424	1.65065	1.97321
4.0.1	/data/pb/m54357_250607_024229.baz	600	997769	51525	0																																	C	350802	9.38223	9.36294	9.46629	1.47795	11.8327	30	34043	0.483424	1.65065	1.97321
4.0.1	/data/pb/m54357_250607_024229.baz	600	997769	51525	0																																	C	350802	9.38223	9.36294	9.46629	1.47795	11.8327	30	25563	0.483424	1.65065	1.97321
4.0.1	/data/pb/m54357_250607_024229.baz	600	997769	51525	0																																	C	350802	9.38223	9.36294	9.46629	1.47795	11.8327	30	17859	0.483424	1.65065	1.97321
4.0.1	/data/pb/m54357_250607_024229.baz	600	997769	51525	0																																	C	350802	9.38223	9.36294	9.46629	1.47795	11.8327	30	11026	0.483424	1.65065	1.97321
4.0.1	/data/pb/m54357_250607_024229.baz	600	997769	51525	0																																	C	350802	9.38223	9.36294	9.46629	1.47795	11.8327	30	6142	0.483424	1.65065	1.97321
4.0.1	/data/pb/m54357_250607_024229.baz	600	997769	51525	0																																	C	350802	9.38223	9.36294	9.46629	1.47795	11.8327	30	3099	0.483424	1.65065	1.97321
4.0.1	/data/pb/m54357_250607_024229.baz	600	997769	51525	0																																	C	350802	9.38223	9.36294	9.46629	1.47795	11.8327	30	1437	0.483424	1.65065	1.97321
4.0.1	/data/pb/m54357_250607_024229.baz	600	997769	51525	0																																	C	350802	9.38223	9.36294	9.46629	1.47795	11.8327	30	574	0.483424	1.65065	1.97321
4.0.1	/data/pb/m54357_250607_024229.baz	600	997769	51525	0																																	C	350802	9.38223	9.36294	9.46629	1.47795	11.8327	30	196	0.483424	1.65065	1.97321
4.0.1	/data/pb/m54357_250607_024229.baz	600	997769	51525	0																																	C	350802	9.38223	9.36294	9.46629	1.47795	11.8327	30	59	0.483424	1.65065	1.97321
4.0.1	/data/pb/m54357_250607_024229.baz	600	997769	51525	0																																	C	350802	9.38223	9.36294	9.46629	1.47795	11.8327	30	30	0.483424	1.65065	1.97321
4.0.1	/data/pb/m54357_250607_024229.baz	600	997769	51525	0																																	C	350802	9.38223	9.36294	9.46629	1.47795	11.8327	30	12	0.483424	1.65065	1.97321
4.0.1	/data/pb/m54357_250607_024229.baz	600	997769	51525	0																																	C	350802	9.38223	9.36294	9.46629	1.47795	11.8327	30	2	0.483424	1.65065	1.97321
4.0.1	/data/pb/m54357_250607_024229.baz	600	997769	51525	0																																	G	350802	5.50454	5.52868	5.59414	0.838926	6.84743	30	10	0.266398	1.73138	1.73138
4.0.1	/data/pb/m54357_250607_024229.baz	600	997769	51525	0																																	G	350802	5.50454	5.52868	5.59414	0.838926	6.84743	30	45	0.266398	1.73138	1.73138
4.0.1	/data/pb/m54357_250607_024229.baz	600	997769	51525	0																																	G	350802	5.50454	5.52868	5.59414	0.838926	6.84743	30	145	0.266398	1.73138	1.73138
4.0.1	/data/pb/m54357_250607_024229.baz	600	997769	51525	0																																	G	350802	5.50454	5.52868	5.59414	0.838926	6.84743	30	494	0.266398	1.73138	1.73138
4.0.1	/data/pb/m54357_250607_024229.baz	600	997769	51525	0																																	G	350802	5.50454	5.52868	5.59414	0.838926	6.84743	30	1293	0.266398	1.73138	1.73138
4.0.1	/data/pb/m54357_250607_024229.baz	600	997769	51525	0																																	G	350802	5.50454	5.52868	5.59414	0.838926	6.84743	30	2252	0.266398	1.73138	1.73138
4.0.1	/data/pb/m54357_250607_024229.baz	600	997769	51525	0																																	G	350802	5.50454	5.52868	5.59414	0.838926	6.84743	30	3322	0.266398	1.73138	1.73138
4.0.1	/data/pb/m54357_250607_024229.baz	600	997769	51525	0																																	G	350802	5.50454	5.52868	5.59414	0.838926	6.84743	30	4536	0.266398	1.73138	1.73138
4.0.1	/data/pb/m54357_250607_024229.baz	600	997769	51525	0																																	G	350802	5.50454	5.52868	5.59414	0.838926	6.84743	30	7623	0.266398	1.73138	1.73138
4.0.1	/data/pb/m54357_250607_024229.baz	600	997769	51525	0																																	G	350802	5.50454	5.52868	5.59414	0.838926	6.84743	30	12145	0.266398	1.73138	1.73138
4.0.1	/data/pb/m54357_250607_024229.baz	600	997769	51525	0																																	G	350802	5.50454	5.52868	5.59414	0.838926	6.84743	30	18650	0.266398	1.73138	1.73138
4.0.1	/data/pb/m54357_250607_024229.baz	600	997769	51525	0																																	G	350802	5.50454	5.52868	5.59414	0.838926	6.84743	30	28310	0.266398	1.73138	1.73138
4.0.1	/data/pb/m54357_250607_024229.baz	600	997769	51525	0																																	G	350802	5.50454	5.52868	5.59414	0.838926	6.84743	30	38362	0.266398	1.73138	1.73138
4.0.1	/data/pb/m54357_250607_024229.baz	600	997769	51525	0																																	G	350802	5.50454	5.52868	5.59414	0.838926	6.84743	30	45958	0.266398	1.73138	1.73138
4.0.1	/data/pb/m54357_250607_024229.baz	600	997769	51525	0																																	G	350802	5.50454	5.52868	5.59414	0.838926	6.84743	30	48005	0.266398	1.73138	1.73138
4.0.1	/data/pb/m54357_250607_024229.baz	600	997769	51525	0																																	G	350802	5.50454	5.52868	5.59414	0.838926	6.84743	30	43706	0.266398	1.73138	1.73138
4.0.1	/data/pb/m54357_250607_024229.baz	600	997769	51525	0																																	G	350802	5.50454	5.52868	5.59414	0.838926	6.84743	30	34850	0.266398	1.73138	1.73138
4.0.1	/data/pb/m54357_250607_024229.baz	600	997769	51525	0																																	G	350802	5.50454	5.52868	5.59414	0.838926	6.84743	30	24588	0.266398	1.73138	1.73138
4.0.1	/data/pb/m54357_250607_024229.baz	600	997769	51525	0																																	G	350802	5.50454	5.52868	5.59414	0.838926	6.84743	30	16546	0.266398	1.73138	1.73138
4.0.1	/data/pb/m54357_250607_024229.baz	600	997769	51525	0																																	G	350802	5.50454	5.52868	5.59414	0.838926	6.84743	30	9984	0.266398	1.73138	1.73138
4.0.1	/data/pb/m54357_250607_024229.baz	600	997769	51525	0																																	G	350802	5.50454	5.52868	5.59414	0.838926	6.84743	30	5597	0.266398	1.73138	1.73138
4.0.1	/data/pb/m54357_250607_024229.baz	600	997769	51525	0																																	G	350802	5.50454	5.52868	5.59414	0.838926	6.84743	30	2699	0.266398	1.73138	1.73138
4.0.1	/data/pb/m54357_250607_024229.baz	600	997769	51525	0																																	G	350802	5.50454	5.52868	5.59414	0.838926	6.84743	30	1104	0.266398	1.73138	1.73138
4.0.1	/data/pb/m54357_250607_024229.baz	600	997769	51525	0																																	G	350802	5.50454	5.52868	5.59414	0.838926	6.84743	30	359	0.266398	1.73138	1.73138
4.0.1	/data/pb/m54357_250607_024229.baz	600	997769	51525	0																																	G	350802	5.50454	5.52868	5.59414	0.838926	6.84743	30	130	0.266398	1.73138	1.73138
4.0.1	/data/pb/m54357_250607_024229.baz	600	997769	51525	0																																	G	350802	5.50454	5.52868	5.59414	0.838926	6.84743	30	50	0.266398	1.73138	1.73138
4.0.1	/data/pb/m54357_250607_024229.baz	600	997769	51525	0																																	G	350802	5.50454	5.52868	5.59414	0.838926	6.84743	30	19	0.266398	1.73138	1.73138
4.0.1	/data/pb/m54357_250607_024229.baz	600	997769	51525	0																																	G	350802	5.50454	5.52868	5.59414	0.838926	6.84743	30	7	0.266398	1.73138	1.73138
4.0.1	/data/pb/m54357_250607_024229.baz	600	997769	51525	0																																	G	350802	5.50454	5.52868	5.59414	0.838926	6.84743	30	5	0.266398	1.73138	1.73138
4.0.1	/data/pb/m54357_250607_024229.baz	600	997769	51525	0																																	G	350802	5.50454	5.52868	5.59414	0.838926	6.84743	30	0	0.266398	1.73138	1.73138
4.0.1	/data/pb/m54357_250607_024229.baz	600	997769	51525	0																																	T	350802	9.39903	9.42818	9.66978	1.44959	11.7497	30	3	0.483196	2.15497	2.18023
4.0.1	/data/pb/m54357_250607_024229.baz	600	997769	51525	0																																	T	350802	9.39903	9.42818	9.66978	1.44959	11.7497	30	7	0.483196	2.15497	2.18023
4.0.1	/data/pb/m54357_250607_024229.baz	600	997769	51525	0																																	T	350802	9.39903	9.42818	9.66978	1.44959	11.7497	30	26	0.483196	2.15497	2.18023
4.0.1	/data/pb/m54357_250607_024229.baz	600	997769	51525	0																																	T	350802	9.39903	9.42818	9.66978	1.44959	11.7497	30	111	0.483196	2.15497	2.18023
4.0.1	/data/pb/m54357_250607_024229.baz	600	997769	51525	0																																	T	350802	9.39903	9.42818	9.66978	1.44959	11.7497	30	345	0.483196	2.15497	2.18023
4.0.1	/data/pb/m54357_250607_024229.baz	600	997769	51525	0																																	T	350802	9.39903	9.42818	9.66978	1.44959	11.7497	30	934	0.483196	2.15497	2.18023
4.0.1	/data/pb/m54357_250607_024229.baz	600	997769	51525	0																																	T	350802	9.39903	9.42818	9.66978	1.44959	11.7497	30	1842	0.483196	2.15497	2.18023
4.0.1	/data/pb/m54357_250607_024229.baz	600	997769	51525	0																																	T	350802	9.39903	9.42818	9.66978	1.44959	11.7497	30	3161	0.483196	2.15497	2.18023
4.0.1	/data/pb/m54357_250607_024229.baz	600	997769	51525	0																																	T	350802	9.39903	9.42818	9.66978	1.44959	11.7497	30	4823	0.483196	2.15497	2.18023
4.0.1	/data/pb/m54357_250607_024229.baz	600	997769	51525	0																																	T	350802	9.39903	9.42818	9.66978	1.44959	11.7497	30	7854	0.483196	2.15497	2.18023
4.0.1	/data/pb/m54357_250607_024229.baz	600	997769	51525	0																																	T	350802	9.39903	9.42818	9.66978	1.44959	11.7497	30	13125	0.483196	2.15497	2.18023
4.0.1	/data/pb/m54357_250607_024229.baz	600	997769	51525	0																																	T	350802	9.39903	9.42818	9.66978	1.44959	11.7497	30	20585	0.483196	2.15497	2.18023
4.0.1	/data/pb/m54357_250607_024229.baz	600	997769	51525	0																																	T	350802	9.39903	9.42818	9.66978	1.44959	11.7497	30	30944	0.483196	2.15497	2.18023
4.0.1	/data/pb/m54357_250607_024229.baz	600	997769	51525	0																																	T	350802	9.39903	9.42818	9.66978	1.44959	11.7497	30	42340	0.483196	2.15497	2.18023
4.0.1	/data/pb/m54357_250607_024229.baz	600	997769	51525	0																																	T	350802	9.39903	9.42818	9.66978	1.44959	11.7497	30	49300	0.483196	2.15497	2.18023
4.0.1	/data/pb/m54357_250607_024229.baz	600	997769	51525	0																																	T	350802	9.39903	9.42818	9.66978	1.44959	11.7497	30	49526	0.483196	2.15497	2.18023
4.0.1	/data/pb/m54357_250607_024229.baz	600	997769	51525	0																																	T	350802	9.39903	9.42818	9.66978	1.44959	11.7497	30	42968	0.483196	2.15497	2.18023
4.0.1	/data/pb/m54357_250607_024229.baz	600	997769	51525	0																																	T	350802	9.39903	9.42818	9.66978	1.44959	11.7497	30	32071	0.483196	2.15497	2.18023
4.0.1	/data/pb/m54357_250607_024229.baz	600	997769	51525	0																																	T	350802	9.39903	9.42818	9.66978	1.44959	11.7497	30	21690	0.483196	2.15497	2.18023
4.0.1	/data/pb/m54357_250607_024229.baz	600	997769	51525	0																																	T	350802	9.39903	9.42818	9.66978	1.44959	11.7497	30	13811	0.483196	2.15497	2.18023
4.0.1	/data/pb/m54357_250607_024229.baz	600	997769	51525	0																																	T	350802	9.39903	9.42818	9.66978	1.44959	11.7497	30	8162	0.483196	2.15497	2.18023
4.0.1	/data/pb/m54357_250607_024229.baz	600	997769	51525	0																																	T	350802	9.39903	9.42818	9.66978	1.44959	11.7497	30	4236	0.483196	2.15497	2.18023
4.0.1	/data/pb/m54357_250607_024229.baz	600	997769	51525	0																																	T	350802	9.39903	9.42818	9.66978	1.44959	11.7497	30	1880	0.483196	2.15497	2.18023
4.0.1	/data/pb/m54357_250607_024229.baz	600	997769	51525	0																																	T	350802	9.39903	9.42818	9.66978	1.44959	11.7497	30	690	0.483196	2.15497	2.18023
4.0.1	/data/pb/m54357_250607_024229.baz	600	997769	51525	0																																	T	350802	9.39903	9.42818	9.66978	1.44959	11.7497	30	240	0.483196	2.15497	2.18023
4.0.1	/data/pb/m54357_250607_024229.baz	600	997769	51525	0																																	T	350802	9.39903	9.42818	9.66978	1.44959	11.7497	30	78	0.483196	2.15497	2.18023
4.0.1	/data/pb/m54357_250607_024229.baz	600	997769	51525	0																																	T	350802	9.39903	9.42818	9.66978	1.44959	11.7497	30	29	0.483196	2.15497	2.18023
4.0.1	/data/pb/m54357_250607_024229.baz	600	997769	51525	0																																	T	350802	9.39903	9.42818	9.66978	1.44959	11.7497	30	13	0.483196	2.15497	2.18023
4.0.1	/data/pb/m54357_250607_024229.baz	600	997769	51525	0																																	T	350802	9.39903	9.42818	9.66978	1.44959	11.7497	30	3	0.483196	2.15497	2.18023
4.0.1	/data/pb/m54357_250607_024229.baz	600	997769	51525	0																																	T	350802	9.39903	9.42818	9.66978	1.44959	11.7497	30	1	0.483196	2.15497	2.18023
4.0.1	/data/pb/m54357_250607_024229.baz	600	997769	51525	0
4.0.1	/data/pb/m54357_250607_024229.baz	600	997769	51525	0
4.0.1	/data/pb/m54357_250607_024229.baz	600	997769	51525	0
4.0.1	/data/pb/m54357_250607_024229.baz	600	997769	51525	0
4.0.1	/data/pb/m54357_250607_024229.baz	600	997769	51525	0
4.0.1	/data/pb/m54357_250607_024229.baz	600	997769	51525	0
4.0.1	/data/pb/m54357_250607_024229.baz	600	997769	51525	0
4.0.1	/data/pb/m54357_250607_024229.baz	600	997769	51525	0
4.0.1	/data/pb/m54357_250607_024229.baz	600	997769	51525	0
4.0.1	/data/pb/m54357_250607_024229.baz	600	997769	51525	0
4.0.1	/data/pb/m54357_250607_024229.baz	600	997769	51525	0
4.0.1	/data/pb/m54357_250607_024229.baz	600	997769	51525	0
4.0.1	/data/pb/m54357_250607_024229.baz	600	997769	51525	0
4.0.1	/data/pb/m54357_250607_024229.baz	600	997769	51525	0
4.0.1	/data/pb/m54357_250607_024229.baz	600	997769	51525	0
4.0.1	/data/pb/m54357_250607_024229.baz	600	997769	51525	0
4.0.1	/data/pb/m54357_250607_024229.baz	600	997769	51525	0
4.0.1	/data/pb/m54357_250607_024229.baz	600	997769	51525	0
4.0.1	/data/pb/m54357_250607_024229.baz	600	997769	51525	0
4.0.1	/data/pb/m54357_250607_024229.baz	600	997769	51525	0
4.0.1	/data/pb/m54357_250607_024229.baz	600	997769	51525	0
4.0.1	/data/pb/m54357_250607_024229.baz	600	997769	51525	0
4.0.1	/data/pb/m54357_250607_024229.baz	600	997769	51525	0
4.0.1	/data/pb/m54357_250607_024229.baz	600	997769	51525	0
4.0.1	/data/pb/m54357_250607_024229.baz	600	997769	51525	0
4.0.1	/data/pb/m54357_250607_024229.baz	600	997769	51525	0
4.0.1	/data/pb/m54357_250607_024229.baz	600	997769	51525	0
4.0.1	/data/pb/m54357_250607_024229.baz	600	997769	51525	0
4.0.1	/data/pb/m54357_250607_024229.baz	600	997769	51525	0
4.0.1	/data/pb/m54357_250607_024229.baz	600	997769	51525	0
4.0.1	/data/pb/m54357_250607_024229.baz	600	997769	51525	0
4.0.1	/data/pb/m54357_250607_024229.baz	600	997769	51525	0
4.0.1	/data/pb/m54357_250607_024229.baz	600	997769	51525	0
4.0.1	/data/pb/m54357_250607_024229.baz	600	997769	51525	0
4.0.1	/data/pb/m54357_250607_024229.baz	600	997769	51525	0
4.0.1	/data/pb/m54357_250607_024229.baz	600	997769	51525	0
4.0.1	/data/pb/m54357_250607_024229.baz	600	997769	51525	0
4.0.1	/data/pb/m54357_250607_024229.baz	600	997769	51525	0
4.0.1	/data/pb/m54357_250607_024229.baz	600	997769	51525	0
4.0.1	/data/pb/m54357_250607_024229.baz	600	997769	51525	0
4.0.1	/data/pb/m54357_250607_024229.baz	600	997769	51525	0
4.0.1	/data/pb/m54357_250607_024229.baz	600	997769	51525	0
4.0.1	/data/pb/m54357_250607_024229.baz	600	997769	51525	0
4.0.1	/data/pb/m54357_250607_024229.baz	600	997769	51525	0
4.0.1	/data/pb/m54357_250607_024229.baz	600	997769	51525	0
4.0.1	/data/pb/m54357_250607_024229.baz	600	997769	51525	0
4.0.1	/data/pb/m54357_250607_024229.baz	600	997769	51525	0
4.0.1	/data/pb/m54357_250607_024229.baz	600	997769	51525	0
4.0.1	/data/pb/m54357_250607_024229.baz	600	997769	51525	0
4.0.1	/data/pb/m54357_250607_024229.baz	600	997769	51525	0
4.0.1	/data/pb/m54357_250607_024229.baz	600	997769	51525	0
4.0.1	/data/pb/m54357_250607_024229.baz	600	997769	51525	0
4.0.1	/data/pb/m54357_250607_024229.baz	600	997769	51525	0
4.0.1	/data/pb/m54357_250607_024229.baz	600	997769	51525	0
4.0.1	/data/pb/m54357_250607_024229.baz	600	997769	51525	0
4.0.1	/data/pb/m54357_250607_024229.baz	600	997769	51525	0
4.0.1	/data/pb/m54357_250607_024229.baz	600	997769	51525	0
4.0.1	/data/pb/m54357_250607_024229.baz	600	997769	51525	0
4.0.1	/data/pb/m54357_250607_024229.baz	600	997769	51525	0
4.0.1	/data/pb/m54357_250607_024229.baz	600	997769	51525	0
4.0.1	/data/pb/m54357_250607_024229.baz	600	997769	51525	0
4.0.1	/data/pb/m54357_250607_024229.baz	600	997769	51525	0
4.0.1	/data/pb/m54357_250607_024229.baz	600	997769	51525	0
4.0.1	/data/pb/m54357_250607_024229.baz	600	997769	51525	0
4.0.1	/data/pb/m54357_250607_024229.baz	600	997769	51525	0
4.0.1	/data/pb/m54357_250607_024229.baz	600	997769	51525	0
4.0.1	/data/pb/m54357_250607_024229.baz	600	997769	51525	0
4.0.1	/data/pb/m54357_250607_024229.baz	600	997769	51525	0
4.0.1	/data/pb/m54357_250607_024229.baz	600	997769	51525	0
4.0.1	/data/pb/m54357_250607_024229.baz	600	997769	51525	0
4.0.1	/data/pb/m54357_250607_024229.baz	600	997769	51525	0
4.0.1	/data/pb/m54357_250607_024229.baz	600	997769	51525	0
4.0.1	/data/pb/m54357_250607_024229.baz	600	997769	51525	0
4.0.1	/data/pb/m54357_250607_024229.baz	600	997769	51525	0
4.0.1	/data/pb/m54357_250607_024229.baz	600	997769	51525	0
4.0.1	/data/pb/m54357_250607_024229.baz	600	997769	51525	0
4.0.1	/data/pb/m54357_250607_024229.baz	600	997769	51525	0
4.0.1	/data/pb/m54357_250607_024229.baz	600	997769	51525	0
4.0.1	/data/pb/m54357_250607_024229.baz	600	997769	51525	0
4.0.1	/data/pb/m54357_250607_024229.baz	600	997769	51525	0
4.0.1	/data/pb/m54357_250607_024229.baz	600	997769	51525	0
4.0.1	/data/pb/m54357_250607_024229.baz	600	997769	51525	0
4.0.1	/data/pb/m54357_250607_024229.baz	600	997769	51525	0
4.0.1	/data/pb/m54357_250607_024229.baz	600	997769	51525	0
4.0.1	/data/pb/m54357_250607_024229.baz	600	997769	51525	0
4.0.1	/data/pb/m54357_250607_024229.baz	600	997769	51525	0
4.0.1	/data/pb/m54357_250607_024229.baz	600	997769	51525	0
4.0.1	/data/pb/m54357_250607_024229.baz	600	997769	51525	0
4.0.1	/data/pb/m54357_250607_024229.baz	600	997769	51525	0
4.0.1	/data/pb/m54357_250607_024229.baz	600	997769	51525	0
4.0.1	/data/pb/m54357_250607_024229.baz	600	997769	51525	0
4.0.1	/data/pb/m54357_250607_024229.baz	600	997769	51525	0
4.0.1	/data/pb/m54357_250607_024229.baz	600	997769	51525	0
4.0.1	/data/pb/m54357_250607_024229.baz	600	997769	51525	0
4.0.1	/data/pb/m54357_250607_024229.baz	600	997769	51525	0
4.0.1	/data/pb/m54357_250607_024229.baz	600	997769	51525	0
4.0.1	/data/pb/m54357_250607_024229.baz	600	997769	51525	0
4.0.1	/data/pb/m54357_250607_024229.baz	600	997769	51525	0
4.0.1	/data/pb/m54357_250607_024229.baz	600	997769	51525	0
4.0.1	/data/pb/m54357_250607_024229.baz	600	997769	51525	0
4.0.1	/data/pb/m54357_250607_024229.baz	600	997769	51525	0
4.0.1	/data/pb/m54357_250607_024229.baz	600	997769	51525	0
4.0.1	/data/pb/m54357_250607_024229.baz	600	997769	51525	0
4.0.1	/data/pb/m54357_250607_024229.baz	600	997769	51525	0
4.0.1	/data/pb/m54357_250607_024229.baz	600	997769	51525	0
4.0.1	/data/pb/m54357_250607_024229.baz	600	997769	51525	0
4.0.1	/data/pb/m54357_250607_024229.baz	600	997769	51525	0
4.0.1	/data/pb/m54357_250607_024229.baz	600	997769	51525	0
4.0.1	/data/pb/m54357_250607_024229.baz	600	997769	51525	0
4.0.1	/data/pb/m54357_250607_024229.baz	600	997769	51525	0
4.0.1	/data/pb/m54357_250607_024229.baz	600	997769	51525	0
4.0.1	/data/pb/m54357_250607_024229.baz	600	997769	51525	0
4.0.1	/data/pb/m54357_250607_024229.baz	600	997769	51525	0
4.0.1	/data/pb/m54357_250607_024229.baz	600	997769	51525	0
4.0.1	/data/pb/m54357_250607_024229.baz	600	997769	51525	0
4.0.1	/data/pb/m54357_250607_024229.baz	600	997769	51525	0
4.0.1	/data/pb/m54357_250607_024229.baz	600	997769	51525	0
4.0.1	/data/pb/m54357_250607_024229.baz	600	997769	51525	0
4.0.1	/data/pb/m54357_250607_024229.baz	600	997769	51525	0
4.0.1	/data/pb/m54357_250607_024229.baz	600	997769	51525	0
4.0.1	/data/pb/m54357_250607_024229.baz	600	997769	51525	0
4.0.1	/data/pb/m54357_250607_024229.baz	600	997769	51525	0
4.0.1	/data/pb/m54357_250607_024229.baz	600	997769	51525	0
4.0.1	/data/pb/m54357_250607_024229.baz	600	997769	51525	0
4.0.1	/data/pb/m54357_250607_024229.baz	600	997769	51525	0
4.0.1	/data/pb/m54357_250607_024229.baz	600	997769	51525	0
4.0.1	/data/pb/m54357_250607_024229.baz	600	997769	51525	0
4.0.1	/data/pb/m54357_250607_024229.baz	600	997769	51525	0
4.0.1	/data/pb/m54357_250607_024229.baz	600	997769	51525	0
4.0.1	/data/pb/m54357_250607_024229.baz	600	997769	51525	0
4.0.1	/data/pb/m54357_250607_024229.baz	600	997769	51525	0
4.0.1	/data/pb/m54357_250607_024229.baz	600	997769	51525	0
4.0.1	/data/pb/m54357_250607_024229.baz	600	997769	51525	0
4.0.1	/data/pb/m54357_250607_024229.baz	600	997769	51525	0
4.0.1	/data/pb/m54357_250607_024229.baz	600	997769	51525	0
4.0.1	/data/pb/m54357_250607_024229.baz	600	997769	51525	0
4.0.1	/data/pb/m54357_250607_024229.baz	600	997769	51525	0
4.0.1	/data/pb/m54357_250607_024229.baz	600	997769	51525	0
4.0.1	/data/pb/m54357_250607_024229.baz	600	997769	51525	0
4.0.1	/data/pb/m54357_250607_024229.baz	600	997769	51525	0
4.0.1	/data/pb/m54357_250607_024229.baz	600	997769	51525	0
4.0.1	/data/pb/m54357_250607_024229.baz	600	997769	51525	0
4.0.1	/data/pb/m54357_250607_024229.baz	600	997769	51525	0
4.0.1	/data/pb/m54357_250607_024229.baz	600	997769	51525	0
4.0.1	/data/pb/m54357_250607_024229.baz	600	997769	51525	0
4.0.1	/data/pb/m54357_250607_024229.baz	600	997769	51525	0
4.0.1	/data/pb/m54357_250607_024229.baz	600	997769	51525	0
4.0.1	/data/pb/m54357_250607_024229.baz	600	997769	51525	0
4.0.1	/data/pb/m54357_250607_024229.baz	600	997769	51525	0
4.0.1	/data/pb/m54357_250607_024229.baz	600	997769	51525	0
4.0.1	/data/pb/m54357_250607_024229.baz	600	997769	51525	0
4.0.1	/data/pb/m54357_250607_024229.baz	600	997769	51525	0
4.0.1	/data/pb/m54357_250607_024229.baz	600	997769	51525	0
4.0.1	/data/pb/m54357_250607_024229.baz	600	997769	51525	0
4.0.1	/data/pb/m54357_250607_024229.baz	600	997769	51525	0
4.0.1	/data/pb/m54357_250607_024229.baz	600	997769	51525	0
4.0.1	/data/pb/m54357_250607_024229.baz	600	997769	51525	0
4.0.1	/data/pb/m54357_250607_024229.baz	600	997769	51525	0
4.0.1	/data/pb/m54357_250607_024229.baz	600	997769	51525	0
4.0.1	/data/pb/m54357_250607_024229.baz	600	997769	51525	0
4.0.1	/data/pb/m54357_250607_024229.baz	600	997769	51525	0
4.0.1	/data/pb/m54357_250607_024229.baz	600	997769	51525	0
4.0.1	/data/pb/m54357_250607_024229.baz	600	997769	51525	0
4.0.1	/data/pb/m54357_250607_024229.baz	600	997769	51525	0
4.0.1	/data/pb/m54357_250607_024229.baz	600	997769	51525	0
4.0.1	/data/pb/m54357_250607_024229.baz	600	997769	51525	0
4.0.1	/data/pb/m54357_250607_024229.baz	600	997769	51525	0
4.0.1	/data/pb/m54357_250607_024229.baz	600	997769	51525	0
4.0.1	/data/pb/m54357_250607_024229.baz	600	997769	51525	0
4.0.1	/data/pb/m54357_250607_024229.baz	600	997769	51525	0
4.0.1	/data/pb/m54357_250607_024229.baz	600	997769	51525	0
4.0.1	/data/pb/m54357_250607_024229.baz	600	997769	51525	0
4.0.1	/data/pb/m54357_250607_024229.baz	600	997769	51525	0
4.0.1	/data/pb/m54357_250607_024229.baz	600	997769	51525	0
4.0.1	/data/pb/m54357_250607_024229.baz	600	997769	51525	0
4.0.1	/data/pb/m54357_250607_024229.baz	600	997769	51525	0
4.0.1	/data/pb/m54357_250607_024229.baz	600	997769	51525	0
4.0.1	/data/pb/m54357_250607_024229.baz	600	997769	51525	0
4.0.1	/data/pb/m54357_250607_024229.baz	600	997769	51525	0
4.0.1	/data/pb/m54357_250607_024229.baz	600	997769	51525	0
4.0.1	/data/pb/m54357_250607_024229.baz	600	997769	51525	0
4.0.1	/data/pb/m54357_250607_024229.baz	600	997769	51525	0
4.0.1	/data/pb/m54357_250607_024229.baz	600	997769	51525	0
4.0.1	/data/pb/m54357_250607_024229.baz	600	997769	51525	0
4.0.1	/data/pb/m54357_250607_024229.baz	600	997769	51525	0
4.0.1	/data/pb/m54357_250607_024229.baz	600	997769	51525	0
4.0.1	/data/pb/m54357_250607_024229.baz	600	997769	51525	0
4.0.1	/data/pb/m54357_250607_024229.baz	600	997769	51525	0
4.0.1	/data/pb/m54357_250607_024229.baz	600	997769	51525	0
4.0.1	/data/pb/m54357_250607_024229.baz	600	997769	51525	0
4.0.1	/data/pb/m54357_250607_024229.baz	600	997769	51525	0
4.0.1	/data/pb/m54357_250607_024229.baz	600	997769	51525	0
4.0.1	/data/pb/m54357_250607_024229.baz	600	997769	51525	0
4.0.1	/data/pb/m54357_250607_024229.baz	600	997769	51525	0
4.0.1	/data/pb/m54357_250607_024229.baz	600	997769	51525	0
4.0.1	/data/pb/m54357_250607_024229.baz	600	997769	51525	0
4.0.1	/data/pb/m54357_250607_024229.baz	600	997769	51525	0
4.0.1	/data/pb/m54357_250607_024229.baz	600	997769	51525	0
4.0.1	/data/pb/m54357_250607_024229.baz	600	997769	51525	0
4.0.1	/data/pb/m54357_250607_024229.baz	600	997769	51525	0
4.0.1	/data/pb/m54357_250607_024229.baz	600	997769	51525	0
4.0.1	/data/pb/m54357_250607_024229.baz	600	997769	51525	0
4.0.1	/data/pb/m54357_250607_024229.baz	600	997769	51525	0
4.0.1	/data/pb/m54357_250607_024229.baz	600	997769	51525	0
4.0.1	/data/pb/m54357_250607_024229.baz	600	997769	51525	0
4.0.1	/data/pb/m54357_250607_024229.baz	600	997769	51525	0
4.0.1	/data/pb/m54357_250607_024229.baz	600	997769	51525	0
4.0.1	/data/pb/m54357_250607_024229.baz	600	997769	51525	0
4.0.1	/data/pb/m54357_250607_024229.baz	600	997769	51525	0
4.0.1	/data/pb/m54357_250607_024229.baz	600	997769	51525	0
4.0.1	/data/pb/m54357_250607_024229.baz	600	997769	51525	0
4.0.1	/data/pb/m54357_250607_024229.baz	600	997769	51525	0
4.0.1	/data/pb/m54357_250607_024229.baz	600	997769	51525	0
4.0.1	/data/pb/m54357_250607_024229.baz	600	997769	51525	0
4.0.1	/data/pb/m54357_250607_024229.baz	600	997769	51525	0
4.0.1	/data/pb/m54357_250607_024229.baz	600	997769	51525	0
4.0.1	/data/pb/m54357_250607_024229.baz	600	997769	51525	0
4.0.1	/data/pb/m54357_250607_024229.baz	600	997769	51525	0
4.0.1	/data/pb/m54357_250607_024229.baz	600	997769	51525	0
4.0.1	/data/pb/m54357_250607_024229.baz	600	997769	51525	0
4.0.1	/data/pb/m54357_250607_024229.baz	600	997769	51525	0
4.0.1	/data/pb/m54357_250607_024229.baz	600	997769	51525	0
4.0.1	/data/pb/m54357_250607_024229.baz	600	997769	51525	0
4.0.1	/data/pb/m54357_250607_024229.baz	600	997769	51525	0
4.0.1	/data/pb/m54357_250607_024229.baz	600	997769	51525	0
4.0.1	/data/pb/m54357_250607_024229.baz	600	997769	51525	0
4.0.1	/data/pb/m54357_250607_024229.baz	600	997769	51525	0
4.0.1	/data/pb/m54357_250607_024229.baz	600	997769	51525	0
4.0.1	/data/pb/m54357_250607_024229.baz	600	997769	51525	0
4.0.1	/data/pb/m54357_250607_024229.baz	600	997769	51525	0
4.0.1	/data/pb/m54357_250607_024229.baz	600	997769	51525	0
4.0.1	/data/pb/m54357_250607_024229.baz	600	997769	51525	0
4.0.1	/data/pb/m54357_250607_024229.baz	600	997769	51525	0
4.0.1	/data/pb/m54357_250607_024229.baz	600	997769	51525	0
4.0.1	/data/pb/m54357_250607_024229.baz	600	997769	51525	0
4.0.1	/data/pb/m54357_250607_024229.baz	600	997769	51525	0
4.0.1	/data/pb/m54357_250607_024229.baz	600	997769	51525	0
4.0.1	/data/pb/m54357_250607_024229.baz	600	997769	51525	0
4.0.1	/data/pb/m54357_250607_024229.baz	600	997769	51525	0
4.0.1	/data/pb/m54357_250607_024229.baz	600	997769	51525	0
4.0.1	/data/pb/m54357_250607_024229.baz	600	997769	51525	0
4.0.1	/data/pb/m54357_250607_024229.baz	600	997769	51525	0
4.0.1	/data/pb/m54357_250607_024229.baz	600	997769	51525	0
4.0.1	/data/pb/m54357_250607_024229.baz	600	997769	51525	0
4.0.1	/data/pb/m54357_250607_024229.baz	600	997769	51525	0
4.0.1	/data/pb/m54357_250607_024229.baz	600	997769	51525	0
4.0.1	/data/pb/m54357_250607_024229.baz	600	997769	51525	0
4.0.1	/data/pb/m54357_250607_024229.baz	600	997769	51525	0
4.0.1	/data/pb/m54357_250607_024229.baz	600	997769	51525	0
4.0.1	/data/pb/m54357_250607_024229.baz	600	997769	51525	0
4.0.1	/data/pb/m54357_250607_024229.baz	600	997769	51525	0
4.0.1	/data/pb/m54357_250607_024229.baz	600	997769	51525	0
4.0.1	/data/pb/m54357_250607_024229.baz	600	997769	51525	0
4.0.1	/data/pb/m54357_250607_024229.baz	600	997769	51525	0
4.0.1	/data/pb/m54357_250607_024229.baz	600	997769	51525	0
4.0.1	/data/pb/m54357_250607_024229.baz	600	997769	51525	0
4.0.1	/data/pb/m54357_250607_024229.baz	600	997769	51525	0
4.0.1	/data/pb/m54357_250607_024229.baz	600	997769	51525	0
4.0.1	/data/pb/m54357_250607_024229.baz	600	997769	51525	0
4.0.1	/data/pb/m54357_250607_024229.baz	600	997769	51525	0
4.0.1	/data/pb/m54357_250607_024229.baz	600	997769	51525	0
4.0.1	/data/pb/m54357_250607_024229.baz	600	997769	51525	0
4.0.1	/data/pb/m54357_250607_024229.baz	600	997769	51525	0
4.0.1	/data/pb/m54357_250607_024229.baz	600	997769	51525	0
4.0.1	/data/pb/m54357_250607_024229.baz	600	997769	51525	0
4.0.1	/data/pb/m54357_250607_024229.baz	600	997769	51525	0
4.0.1	/data/pb/m54357_250607_024229.baz	600	997769	51525	0
4.0.1	/data/pb/m54357_250607_024229.baz	600	997769	51525	0
4.0.1	/data/pb/m54357_250607_024229.baz	600	997769	51525	0
4.0.1	/data/pb/m54357_250607_024229.baz	600	997769	51525	0
4.0.1	/data/pb/m54357_250607_024229.baz	600	997769	51525	0
4.0.1	/data/pb/m54357_250607_024229.baz	600	997769	51525	0
4.0.1	/data/pb/m54357_250607_024229.baz	600	997769	51525	0
4.0.1	/data/pb/m54357_250607_024229.baz	600	997769	51525	0
4.0.1	/data/pb/m54357_250607_024229.baz	600	997769	51525	0
4.0.1	/data/pb/m54357_250607_024229.baz	600	997769	51525	0
4.0.1	/data/pb/m54357_250607_024229.baz	600	997769	51525	0
4.0.1	/data/pb/m54357_250607_024229.baz	600	997769	51525	0
4.0.1	/data/pb/m54357_250607_024229.baz	600	997769	51525	0
4.0.1	/data/pb/m54357_250607_024229.baz	600	997769	51525	0
4.0.1	/data/pb/m54357_250607_024229.baz	600	997769	51525	0
4.0.1	/data/pb/m54357_250607_024229.baz	600	997769	51525	0
4.0.1	/data/pb/m54357_250607_024229.baz	600	997769	51525	0
4.0.1	/data/pb/m54357_250607_024229.baz	600	997769	51525	0
4.0.1	/data/pb/m54357_250607_024229.baz	600	997769	51525	0
4.0.1	/data/pb/m54357_250607_024229.baz	600	997769	51525	0
4.0.1	/data/pb/m54357_250607_024229.baz	600	997769	51525	0
4.0.1	/data/pb/m54357_250607_024229.baz	600	997769	51525	0
4.0.1	/data/pb/m54357_250607_024229.baz	600	997769	51525	0
4.0.1	/data/pb/m54357_250607_024229.baz	600	997769	51525	0
4.0.1	/data/pb/m54357_250607_024229.baz	600	997769	51525	0
4.0.1	/data/pb/m54357_250607_024229.baz	600	997769	51525	0
4.0.1	/data/pb/m54357_250607_024229.baz	600	997769	51525	0
4.0.1	/data/pb/m54357_250607_024229.baz	600	997769	51525	0
4.0.1	/data/pb/m54357_250607_024229.baz	600	997769	51525	0
4.0.1	/data/pb/m54357_250607_024229.baz	600	997769	51525	0
4.0.1	/data/pb/m54357_250607_024229.baz	600	997769	51525	0
4.0.1	/data/pb/m54357_250607_024229.baz	600	997769	51525	0
4.0.1	/data/pb/m54357_250607_024229.baz	600	997769	51525	0
4.0.1	/data/pb/m54357_250607_024229.baz	600	997769	51525	0
4.0.1	/data/pb/m54357_250607_024229.baz	600	997769	51525	0
4.0.1	/data/pb/m54357_250607_024229.baz	600	997769	51525	0
4.0.1	/data/pb/m54357_250607_024229.baz	600	997769	51525	0
4.0.1	/data/pb/m54357_250607_024229.baz	600	997769	51525	0
4.0.1	/data/pb/m54357_250607_024229.baz	600	997769	51525	0
4.0.1	/data/pb/m54357_250607_024229.baz	600	997769	51525	0
4.0.1	/data/pb/m54357_250607_024229.baz	600	997769	51525	0
4.0.1	/data/pb/m54357_250607_024229.baz	600	997769	51525	0
4.0.1	/data/pb/m54357_250607_024229.baz	600	997769	51525	0
4.0.1	/data/pb/m54357_250607_024229.baz	600	997769	51525	0
4.0.1	/data/pb/m54357_250607_024229.baz	600	997769	51525	0
4.0.1	/data/pb/m54357_250607_024229.baz	600	997769	51525	0
4.0.1	/data/pb/m54357_250607_024229.baz	600	997769	51525	0
4.0.1	/data/pb/m54357_250607_024229.baz	600	997769	51525	0
4.0.1	/data/pb/m54357_250607_024229.baz	600	997769	51525	0
4.0.1	/data/pb/m54357_250607_024229.baz	600	997769	51525	0
4.0.1	/data/pb/m54357_250607_024229.baz	600	997769	51525	0
4.0.1	/data/pb/m54357_250607_024229.baz	600	997769	51525	0
4.0.1	/data/pb/m54357_250607_024229.baz	600	997769	51525	0
4.0.1	/data/pb/m54357_250607_024229.baz	600	997769	51525	0
4.0.1	/data/pb/m54357_250607_024229.baz	600	997769	51525	0
4.0.1	/data/pb/m54357_250607_024229.baz	600	997769	51525	0
4.0.1	/data/pb/m54357_250607_024229.baz	600	997769	51525	0
4.0.1	/data/pb/m54357_250607_024229.baz	600	997769	51525	0
4.0.1	/data/pb/m54357_250607_024229.baz	600	997769	51525	0
4.0.1	/data/pb/m54357_250607_024229.baz	600	997769	51525	0
4.0.1	/data/pb/m54357_250607_024229.baz	600	997769	51525	0
4.0.1	/data/pb/m54357_250607_024229.baz	600	997769	51525	0
4.0.1	/data/pb/m54357_250607_024229.baz	600	997769	51525	0
4.0.1	/data/pb/m54357_250607_024229.baz	600	997769	51525	0
4.0.1	/data/pb/m54357_250607_024229.baz	600	997769	51525	0
4.0.1	/data/pb/m54357_250607_024229.baz	600	997769	51525	0
4.0.1	/data/pb/m54357_250607_024229.baz	600	997769	51525	0
4.0.1	/data/pb/m54357_250607_024229.baz	600	997769	51525	0
4.0.1	/data/pb/m54357_250607_024229.baz	600	997769	51525	0
4.0.1	/data/pb/m54357_250607_024229.baz	600	997769	51525	0
4.0.1	/data/pb/m54357_250607_024229.baz	600	997769	51525	0
4.0.1	/data/pb/m54357_250607_024229.baz	600	997769	51525	0
4.0.1	/data/pb/m54357_250607_024229.baz	600	997769	51525	0
4.0.1	/data/pb/m54357_250607_024229.baz	600	997769	51525	0
4.0.1	/data/pb/m54357_250607_024229.baz	600	997769	51525	0
4.0.1	/data/pb/m54357_250607_024229.baz	600	997769	51525	0
4.0.1	/data/pb/m54357_250607_024229.baz	600	997769	51525	0
4.0.1	/data/pb/m54357_250607_024229.baz	600	997769	51525	0
4.0.1	/data/pb/m54357_250607_024229.baz	600	997769	51525	0
4.0.1	/data/pb/m54357_250607_024229.baz	600	997769	51525	0
4.0.1	/data/pb/m54357_250607_024229.baz	600	997769	51525	0
4.0.1	/data/pb/m54357_250607_024229.baz	600	997769	51525	0
4.0.1	/data/pb/m54357_250607_024229.baz	600	997769	51525	0
4.0.1	/data/pb/m54357_250607_024229.baz	600	997769	51525	0
4.0.1	/data/pb/m54357_250607_024229.baz	600	997769	51525	0
4.0.1	/data/pb/m54357_250607_024229.baz	600	997769	51525	0
4.0.1	/data/pb/m54357_250607_024229.baz	600	997769	51525	0
4.0.1	/data/pb/m54357_250607_024229.baz	600	997769	51525	0
4.0.1	/data/pb/m54357_250607_024229.baz	600	997769	51525	0
4.0.1	/data/pb/m54357_250607_024229.baz	600	997769	51525	0
4.0.1	/data/pb/m54357_250607_024229.baz	600	997769	51525	0
4.0.1	/data/pb/m54357_250607_024229.baz	600	997769	51525	0
4.0.1	/data/pb/m54357_250607_024229.baz	600	997769	51525	0
4.0.1	/data/pb/m54357_250607_024229.baz	600	997769	51525	0
4.0.1	/data/pb/m54357_250607_024229.baz	600	997769	51525	0
4.0.1	/data/pb/m54357_250607_024229.baz	600	997769	51525	0
4.0.1	/data/pb/m54357_250607_024229.baz	600	997769	51525	0
4.0.1	/data/pb/m54357_250607_024229.baz	600	997769	51525	0
4.0.1	/data/pb/m54357_250607_024229.baz	600	997769	51525	0
4.0.1	/data/pb/m54357_250607_024229.baz	600	997769	51525	0
4.0.1	/data/pb/m54357_250607_024229.baz	600	997769	51525	0
4.0.1	/data/pb/m54357_250607_024229.baz	600	997769	51525	0
4.0.1	/data/pb/m54357_250607_024229.baz	600	997769	51525	0
4.0.1	/data/pb/m54357_250607_024229.baz	600	997769	51525	0
4.0.1	/data/pb/m54357_250607_024229.baz	600	997769	51525	0
4.0.1	/data/pb/m54357_250607_024229.baz	600	997769	51525	0
4.0.1	/data/pb/m54357_250607_024229.baz	600	997769	51525	0
4.0.1	/data/pb/m54357_250607_024229.baz	600	997769	51525	0
4.0.1	/data/pb/m54357_250607_024229.baz	600	997769	51525	0
4.0.1	/data/pb/m54357_250607_024229.baz	600	997769	51525	0
4.0.1	/data/pb/m54357_250607_024229.baz	600	997769	51525	0
4.0.1	/data/pb/m54357_250607_024229.baz	600	997769	51525	0
4.0.1	/data/pb/m54357_250607_024229.baz	600	997769	51525	0
4.0.1	/data/pb/m54357_250607_024229.baz	600	997769	51525	0
4.0.1	/data/pb/m54357_250607_024229.baz	600	997769	51525	0
4.0.1	/data/pb/m54357_250607_024229.baz	600	997769	51525	0
4.0.1	/data/pb/m54357_250607_024229.baz	600	997769	51525	0
4.0.1	/data/pb/m54357_250607_024229.baz	600	997769	51525	0
4.0.1	/data/pb/m54357_250607_024229.baz	600	997769	51525	0
4.0.1	/data/pb/m54357_250607_024229.baz	600	997769	51525	0
4.0.1	/data/pb/m54357_250607_024229.baz	600	997769	51525	0
4.0.1	/data/pb/m54357_250607_024229.baz	600	997769	51525	0
4.0.1	/data/pb/m54357_250607_024229.baz	600	997769	51525	0
4.0.1	/data/pb/m54357_250607_024229.baz	600	997769	51525	0
4.0.1	/data/pb/m54357_250607_024229.baz	600	997769	51525	0
4.0.1	/data/pb/m54357_250607_024229.baz	600	997769	51525	0
4.0.1	/data/pb/m54357_250607_024229.baz	600	997769	51525	0
4.0.1	/data/pb/m54357_250607_024229.baz	600	997769	51525	0
4.0.1	/data/pb/m54357_250607_024229.baz	600	997769	51525	0
4.0.1	/data/pb/m54357_250607_024229.baz	600	997769	51525	0
4.0.1	/data/pb/m54357_250607_024229.baz	600	997769	51525	0
4.0.1	/data/pb/m54357_250607_024229.baz	600	997769	51525	0
4.0.1	/data/pb/m54357_250607_024229.baz	600	997769	51525	0
4.0.1	/data/pb/m54357_250607_024229.baz	600	997769	51525	0
4.0.1	/data/pb/m54357_250607_024229.baz	600	997769	51525	0
4.0.1	/data/pb/m54357_250607_024229.baz	600	997769	51525	0
4.0.1	/data/pb/m54357_250607_024229.baz	600	997769	51525	0
4.0.1	/data/pb/m54357_250607_024229.baz	600	997769	51525	0
4.0.1	/data/pb/m54357_250607_024229.baz	600	997769	51525	0
4.0.1	/data/pb/m54357_250607_024229.baz	600	997769	51525	0
4.0.1	/data/pb/m54357_250607_024229.baz	600	997769	51525	0
4.0.1	/data/pb/m54357_250607_024229.baz	600	997769	51525	0
4.0.1	/data/pb/m54357_250607_024229.baz	600	997769	51525	0
4.0.1	/data/pb/m54357_250607_024229.baz	600	997769	51525	0
4.0.1	/data/pb/m54357_250607_024229.baz	600	997769	51525	0
4.0.1	/data/pb/m54357_250607_024229.baz	600	997769	51525	0
4.0.1	/data/pb/m54357_250607_024229.baz	600	997769	51525	0
4.0.1	/data/pb/m54357_250607_024229.baz	600	997769	51525	0
4.0.1	/data/pb/m54357_250607_024229.baz	600	997769	51525	0
4.0.1	/data/pb/m54357_250607_024229.baz	600	997769	51525	0
4.0.1	/data/pb/m54357_250607_024229.baz	600	997769	51525	0
4.0.1	/data/pb/m54357_250607_024229.baz	600	997769	51525	0
4.0.1	/data/pb/m54357_250607_024229.baz	600	997769	51525	0
4.0.1	/data/pb/m54357_250607_024229.baz	600	997769	51525	0
4.0.1	/data/pb/m54357_250607_024229.baz	600	997769	51525	0
4.0.1	/data/pb/m54357_250607_024229.baz	600	997769	51525	0
4.0.1	/data/pb/m54357_250607_024229.baz	600	997769	51525	0
4.0.1	/data/pb/m54357_250607_024229.baz	600	997769	51525	0
4.0.1	/data/pb/m54357_250607_024229.baz	600	997769	51525	0
4.0.1	/data/pb/m54357_250607_024229.baz	600	997769	51525	0
4.0.1	/data/pb/m54357_250607_024229.baz	600	997769	51525	0
4.0.1	/data/pb/m54357_250607_024229.baz	600	997769	51525	0
4.0.1	/data/pb/m54357_250607_024229.baz	600	997769	51525	0
4.0.1	/data/pb/m54357_250607_024229.baz	600	997769	51525	0
4.0.1	/data/pb/m54357_250607_024229.baz	600	997769	51525	0
4.0.1	/data/pb/m54357_250607_024229.baz	600	997769	51525	0
4.0.1	/data/pb/m54357_250607_024229.baz	600	997769	51525	0
4.0.1	/data/pb/m54357_250607_024229.baz	600	997769	51525	0
4.0.1	/data/pb/m54357_250607_024229.baz	600	997769	51525	0
4.0.1	/data/pb/m54357_250607_024229.baz	600	997769	51525	0
4.0.1	/data/pb/m54357_250607_024229.baz	600	997769	51525	0
4.0.1	/data/pb/m54357_250607_024229.baz	600	997769	51525	0
4.0.1	/data/pb/m54357_250607_024229.baz	600	997769	51525	0
4.0.1	/data/pb/m54357_250607_024229.baz	600	997769	51525	0
4.0.1	/data/pb/m54357_250607_024229.baz	600	997769	51525	0
4.0.1	/data/pb/m54357_250607_024229.baz	600	997769	51525	0
4.0.1	/data/pb/m54357_250607_024229.baz	600	997769	51525	0
4.0.1	/data/pb/m54357_250607_024229.baz	600	997769	51525	0
4.0.1	/data/pb/m54357_250607_024229.baz	600	997769	51525	0
4.0.1	/data/pb/m54357_250607_024229.baz	600	997769	51525	0
4.0.1	/data/pb/m54357_250607_024229.baz	600	997769	51525	0
4.0.1	/data/pb/m54357_250607_024229.baz	600	997769	51525	0
4.0.1	/data/pb/m54357_250607_024229.baz	600	997769	51525	0
4.0.1	/data/pb/m54357_250607_024229.baz	600	997769	51525	0
4.0.1	/data/pb/m54357_250607_024229.baz	600	997769	51525	0
4.0.1	/data/pb/m54357_250607_024229.baz	600	997769	51525	0
4.0.1	/data/pb/m54357_250607_024229.baz	600	997769	51525	0
4.0.1	/data/pb/m54357_250607_024229.baz	600	997769	51525	0
4.0.1	/data/pb/m54357_250607_024229.baz	600	997769	51525	0
4.0.1	/data/pb/m54357_250607_024229.baz	600	997769	51525	0
4.0.1	/data/pb/m54357_250607_024229.baz	600	997769	51525	0
4.0.1	/data/pb/m54357_250607_024229.baz	600	997769	51525	0
4.0.1	/data/pb/m54357_250607_024229.baz	600	997769	51525	0
4.0.1	/data/pb/m54357_250607_024229.baz	600	997769	51525	0
4.0.1	/data/pb/m54357_250607_024229.baz	600	997769	51525	0
4.0.1	/data/pb/m54357_250607_024229.baz	600	997769	51525	0
4.0.1	/data/pb/m54357_250607_024229.baz	600	997769	51525	0
4.0.1	/data/pb/m54357_250607_024229.baz	600	997769	51525	0
4.0.1	/data/pb/m54357_250607_024229.baz	600	997769	51525	0
4.0.1	/data/pb/m54357_250607_024229.baz	600	997769	51525	0
4.0.1	/data/pb/m54357_250607_024229.baz	600	997769	51525	0
4.0.1	/data/pb/m54357_250607_024229.baz	600	997769	51525	0
4.0.1	/data/pb/m54357_250607_024229.baz	600	997769	51525	0
4.0.1	/data/pb/m54357_250607_024229.baz	600	997769	51525	0
4.0.1	/data/pb/m54357_250607_024229.baz	600	997769	51525	0
4.0.1	/data/pb/m54357_250607_024229.baz	600	997769	51525	0
4.0.1	/data/pb/m54357_250607_024229.baz	600	997769	51525	0
4.0.1	/data/pb/m54357_250607_024229.baz	600	997769	51525	0
4.0.1	/data/pb/m54357_250607_024229.baz	600	997769	51525	0
4.0.1	/data/pb/m54357_250607_024229.baz	600	997769	51525	0
4.0.1	/data/pb/m54357_250607_024229.baz	600	997769	51525	0
4.0.1	/data/pb/m54357_250607_024229.baz	600	997769	51525	0
4.0.1	/data/pb/m54357_250607_024229.baz	600	997769	51525	0
4.0.1	/data/pb/m54357_250607_024229.baz	600	997769	51525	0
4.0.1	/data/pb/m54357_250607_024229.baz	600	997769	51525	0
4.0.1	/data/pb/m54357_250607_024229.baz	600	997769	51525	0
4.0.1	/data/pb/m54357_250607_024229.baz	600	997769	51525	0
4.0.1	/data/pb/m54357_250607_024229.baz	600	997769	51525	0
4.0.1	/data/pb/m54357_250607_024229.baz	600	997769	51525	0
4.0.1	/data/pb/m54357_250607_024229.baz	600	997769	51525	0
4.0.1	/data/pb/m54357_250607_024229.baz	600	997769	51525	0
4.0.1	/data/pb/m54357_250607_024229.baz	600	997769	51525	0
4.0.1	/data/pb/m54357_250607_024229.baz	600	997769	51525	0
4.0.1	/data/pb/m54357_250607_024229.baz	600	997769	51525	0
4.0.1	/data/pb/m54357_250607_024229.baz	600	997769	51525	0
4.0.1	/data/pb/m54357_250607_024229.baz	600	997769	51525	0
4.0.1	/data/pb/m54357_250607_024229.baz	600	997769	51525	0
4.0.1	/data/pb/m54357_250607_024229.baz	600	997769	51525	0
4.0.1	/data/pb/m54357_250607_024229.baz	600	997769	51525	0
4.0.1	/data/pb/m54357_250607_024229.baz	600	997769	51525	0
4.0.1	/data/pb/m54357_250607_024229.baz	600	997769	51525	0
4.0.1	/data/pb/m54357_250607_024229.baz	600	997769	51525	0
4.0.1	/data/pb/m54357_250607_024229.baz	600	997769	51525	0
4.0.1	/data/pb/m54357_250607_024229.baz	600	997769	51525	0
4.0.1	/data/pb/m54357_250607_024229.baz	600	997769	51525	0
4.0.1	/data/pb/m54357_250607_024229.baz	600	997769	51525	0
4.0.1	/data/pb/m54357_250607_024229.baz	600	997769	51525	0
4.0.1	/data/pb/m54357_250607_024229.baz	600	997769	51525	0
4.0.1	/data/pb/m54357_250607_024229.baz	600	997769	51525	0
4.0.1	/data/pb/m54357_250607_024229.baz	600	997769	51525	0
4.0.1	/data/pb/m54357_250607_024229.baz	600	997769	51525	0
4.0.1	/data/pb/m54357_250607_024229.baz	600	997769	51525	0
4.0.1	/data/pb/m54357_250607_024229.baz	600	997769	51525	0
4.0.1	/data/pb/m54357_250607_024229.baz	600	997769	51525	0
4.0.1	/data/pb/m54357_250607_024229.baz	600	997769	51525	0
4.0.1	/data/pb/m54357_250607_024229.baz	600	997769	51525	0
4.0.1	/data/pb/m54357_250607_024229.baz	600	997769	51525	0
4.0.1	/data/pb/m54357_250607_024229.baz	600	997769	51525	0
4.0.1	/data/pb/m54357_250607_024229.baz	600	997769	51525	0
4.0.1	/data/pb/m54357_250607_024229.baz	600	997769	51525	0
4.0.1	/data/pb/m54357_250607_024229.baz	600	997769	51525	0
4.0.1	/data/pb/m54357_250607_024229.baz	600	997769	51525	0
4.0.1	/data/pb/m54357_250607_024229.baz	600	997769	51525	0
4.0.1	/data/pb/m54357_250607_024229.baz	600	997769	51525	0
4.0.1	/data/pb/m54357_250607_024229.baz	600	997769	51525	0
4.0.1	/data/pb/m54357_250607_024229.baz	600	997769	51525	0
4.0.1	/data/pb/m54357_250607_024229.baz	600	997769	51525	0
4.0.1	/data/pb/m54357_250607_024229.baz	600	997769	51525	0
4.0.1	/data/pb/m54357_250607_024229.baz	600	997769	51525	0
4.0.1	/data/pb/m54357_250607_024229.baz	600	997769	51525	0
4.0.1	/data/pb/m54357_250607_024229.baz	600	997769	51525	0
4.0.1	/data/pb/m54357_250607_024229.baz	600	997769	51525	0
4.0.1	/data/pb/m54357_250607_024229.baz	600	997769	51525	0
4.0.1	/data/pb/m54357_250607_024229.baz	600	997769	51525	0
4.0.1	/data/pb/m54357_250607_024229.baz	600	997769	51525	0
4.0.1	/data/pb/m54357_250607_024229.baz	600	997769	51525	0
4.0.1	/data/pb/m54357_250607_024229.baz	600	997769	51525	0
4.0.1	/data/pb/m54357_250607_024229.baz	600	997769	51525	0
4.0.1	/data/pb/m54357_250607_024229.baz	600	997769	51525	0
4.0.1	/data/pb/m54357_250607_024229.baz	600	997769	51525	0
4.0.1	/data/pb/m54357_250607_024229.baz	600	997769	51525	0
4.0.1	/data/pb/m54357_250607_024229.baz	600	997769	51525	0
4.0.1	/data/pb/m54357_250607_024229.baz	600	997769	51525	0
4.0.1	/data/pb/m54357_250607_024229.baz	600	997769	51525	0
4.0.1	/data/pb/m54357_250607_024229.baz	600	997769	51525	0
4.0.1	/data/pb/m54357_250607_024229.baz	600	997769	51525	0
4.0.1	/data/pb/m54357_250607_024229.baz	600	997769	51525	0
4.0.1	/data/pb/m54357_250607_024229.baz	600	997769	51525	0
4.0.1	/data/pb/m54357_250607_024229.baz	600	997769	51525	0
4.0.1	/data/pb/m54357_250607_024229.baz	600	997769	51525	0
4.0.1	/data/pb/m54357_250607_024229.baz	600	997769	51525	0
4.0.1	/data/pb/m54357_250607_024229.baz	600	997769	51525	0
4.0.1	/data/pb/m54357_250607_024229.baz	600	997769	51525	0
4.0.1	/data/pb/m54357_250607_024229.baz	600	997769	51525	0
4.0.1	/data/pb/m54357_250607_024229.baz	600	997769	51525	0
4.0.1	/data/pb/m54357_250607_024229.baz	600	997769	51525	0
4.0.1	/data/pb/m54357_250607_024229.baz	600	997769	51525	0
4.0.1	/data/pb/m54357_250607_024229.baz	600	997769	51525	0
4.0.1	/data/pb/m54357_250607_024229.baz	600	997769	51525	0
4.0.1	/data/pb/m54357_250607_024229.baz	600	997769	51525	0
4.0.1	/data/pb/m54357_250607_024229.baz	600	997769	51525	0
4.0.1	/data/pb/m54357_250607_024229.baz	600	997769	51525	0
4.0.1	/data/pb/m54357_250607_024229.baz	600	997769	51525	0
4.0.1	/data/pb/m54357_250607_024229.baz	600	997769	51525	0
4.0.1	/data/pb/m54357_250607_024229.baz	600	997769	51525	0
4.0.1	/data/pb/m54357_250607_024229.baz	600	997769	51525	0
4.0.1	/data/pb/m54357_250607_024229.baz	600	997769	51525	0
4.0.1	/data/pb/m54357_250607_024229.baz	600	997769	51525	0
4.0.1	/data/pb/m54357_250607_024229.baz	600	997769	51525	0
4.0.1	/data/pb/m54357_250607_024229.baz	600	997769	51525	0
4.0.1	/data/pb/m54357_250607_024229.baz	600	997769	51525	0
4.0.1	/data/pb/m54357_250607_024229.baz	600	997769	51525	0
4.0.1	/data/pb/m54357_250607_024229.baz	600	997769	51525	0
4.0.1	/data/pb/m54357_250607_024229.baz	600	997769	51525	0
4.0.1	/data/pb/m54357_250607_024229.baz	600	997769	51525	0
4.0.1	/data/pb/m54357_250607_024229.baz	600	997769	51525	0
4.0.1	/data/pb/m54357_250607_024229.baz	600	997769	51525	0
4.0.1	/data/pb/m54357_250607_024229.baz	600	997769	51525	0
4.0.1	/data/pb/m54357_250607_024229.baz	600	997769	51525	0
4.0.1	/data/pb/m54357_250607_024229.baz	600	997769	51525	0
4.0.1	/data/pb/m54357_250607_024229.baz	600	997769	51525	0
4.0.1	/data/pb/m54357_250607_024229.baz	600	997769	51525	0
4.0.1	/data/pb/m54357_250607_024229.baz	600	997769	51525	0
4.0.1	/data/pb/m54357_250607_024229.baz	600	997769	51525	0
4.0.1	/data/pb/m54357_250607_024229.baz	600	997769	51525	0
4.0.1	/data/pb/m54357_250607_024229.baz	600	997769	51525	0
4.0.1	/data/pb/m54357_250607_024229.baz	600	997769	51525	0
4.0.1	/data/pb/m54357_250607_024229.baz	600	997769	51525	0
4.0.1	/data/pb/m54357_250607_024229.baz	600	997769	51525	0
4.0.1	/data/pb/m54357_250607_024229.baz	600	997769	51525	0
4.0.1	/data/pb/m54357_250607_024229.baz	600	997769	51525	0
4.0.1	/data/pb/m54357_250607_024229.baz	600	997769	51525	0
4.0.1	/data/pb/m54357_250607_024229.baz	600	997769	51525	0
4.0.1	/data/pb/m54357_250607_024229.baz	600	997769	51525	0
4.0.1	/data/pb/m54357_250607_024229.baz	600	997769	51525	0
4.0.1	/data/pb/m54357_250607_024229.baz	600	997769	51525	0
4.0.1	/data/pb/m54357_250607_024229.baz	600	997769	51525	0
4.0.1	/data/pb/m54357_250607_024229.baz	600	997769	51525	0
4.0.1	/data/pb/m54357_250607_024229.baz	600	997769	51525	0
4.0.1	/data/pb/m54357_250607_024229.baz	600	997769	51525	0
4.0.1	/data/pb/m54357_250607_024229.baz	600	997769	51525	0
4.0.1	/data/pb/m54357_250607_024229.baz	600	997769	51525	0
4.0.1	/data/pb/m54357_250607_024229.baz	600	997769	51525	0
4.0.1	/data/pb/m54357_250607_024229.baz	600	997769	51525	0
4.0.1	/data/pb/m54357_250607_024229.baz	600	997769	51525	0
4.0.1	/data/pb/m54357_250607_024229.baz	600	997769	51525	0
4.0.1	/data/pb/m54357_250607_024229.baz	600	997769	51525	0
4.0.1	/data/pb/m54357_250607_024229.baz	600	997769	51525	0
4.0.1	/data/pb/m54357_250607_024229.baz	600	997769	51525	0
4.0.1	/data/pb/m54357_250607_024229.baz	600	997769	51525	0
4.0.1	/data/pb/m54357_250607_024229.baz	600	997769	51525	0
4.0.1	/data/pb/m54357_250607_024229.baz	600	997769	51525	0
4.0.1	/data/pb/m54357_250607_024229.baz	600	997769	51525	0
4.0.1	/data/pb/m54357_250607_024229.baz	600	997769	51525	0
4.0.1	/data/pb/m54357_250607_024229.baz	600	997769	51525	0
4.0.1	/data/pb/m54357_250607_024229.baz	600	997769	51525	0
4.0.1	/data/pb/m54357_250607_024229.baz	600	997769	51525	0
4.0.1	/data/pb/m54357_250607_024229.baz	600	997769	51525	0
4.0.1	/data/pb/m54357_250607_024229.baz	600	997769	51525	0
4.0.1	/data/pb/m54357_250607_024229.baz	600	997769	51525	0
4.0.1	/data/pb/m54357_250607_024229.baz	600	997769	51525	0
4.0.1	/data/pb/m54357_250607_024229.baz	600	997769	51525	0
4.0.1	/data/pb/m54357_250607_024229.baz	600	997769	51525	0
4.0.1	/data/pb/m54357_250607_024229.baz	600	997769	51525	0
4.0.1	/data/pb/m54357_250607_024229.baz	600	997769	51525	0
4.0.1	/data/pb/m54357_250607_024229.baz	600	997769	51525	0
4.0.1	/data/pb/m54357_250607_024229.baz	600	997769	51525	0
4.0.1	/data/pb/m54357_250607_024229.baz	600	997769	51525	0
4.0.1	/data/pb/m54357_250607_024229.baz	600	997769	51525	0
4.0.1	/data/pb/m54357_250607_024229.baz	600	997769	51525	0
4.0.1	/data/pb/m54357_250607_024229.baz	600	997769	51525	0
4.0.1	/data/pb/m54357_250607_024229.baz	600	997769	51525	0
4.0.1	/data/pb/m54357_250607_024229.baz	600	997769	51525	0
4.0.1	/data/pb/m54357_250607_024229.baz	600	997769	51525	0
4.0.1	/data/pb/m54357_250607_024229.baz	600	997769	51525	0
4.0.1	/data/pb/m54357_250607_024229.baz	600	997769	51525	0
4.0.1	/data/pb/m54357_250607_024229.baz	600	997769	51525	0
4.0.1	/data/pb/m54357_250607_024229.baz	600	997769	51525	0
4.0.1	/data/pb/m54357_250607_024229.baz	600	997769	51525	0
4.0.1	/data/pb/m54357_250607_024229.baz	600	997769	51525	0
4.0.1	/data/pb/m54357_250607_024229.baz	600	997769	51525	0
4.0.1	/data/pb/m54357_250607_024229.baz	600	997769	51525	0
4.0.1	/data/pb/m54357_250607_024229.baz	600	997769	51525	0
4.0.1	/data/pb/m54357_250607_024229.baz	600	997769	51525	0
4.0.1	/data/pb/m54357_250607_024229.baz	600	997769	51525	0
4.0.1	/data/pb/m54357_250607_024229.baz	600	997769	51525	0
4.0.1	/data/pb/m54357_250607_024229.baz	600	997769	51525	0
4.0.1	/data/pb/m54357_250607_024229.baz	600	997769	51525	0
4.0.1	/data/pb/m54357_250607_024229.baz	600	997769	51525	0
4.0.1	/data/pb/m54357_250607_024229.baz	600	997769	51525	0
4.0.1	/data/pb/m54357_250607_024229.baz	600	997769	51525	0
4.0.1	/data/pb/m54357_250607_024229.baz	600	997769	51525	0
4.0.1	/data/pb/m54357_250607_024229.baz	600	997769	51525	0
4.0.1	/data/pb/m54357_250607_024229.baz	600	997769	51525	0
4.0.1	/data/pb/m54357_250607_024229.baz	600	997769	51525	0
4.0.1	/data/pb/m54357_250607_024229.baz	600	997769	51525	0
4.0.1	/data/pb/m54357_250607_024229.baz	600	997769	51525	0
4.0.1	/data/pb/m54357_250607_024229.baz	600	997769	51525	0
4.0.1	/data/pb/m54357_250607_024229.baz	600	997769	51525	0
4.0.1	/data/pb/m54357_250607_024229.baz	600	997769	51525	0
4.0.1	/data/pb/m54357_250607_024229.baz	600	997769	51525	0
4.0.1	/data/pb/m54357_250607_024229.baz	600	997769	51525	0
4.0.1	/data/pb/m54357_250607_024229.baz	600	997769	51525	0
4.0.1	/data/pb/m54357_250607_024229.baz	600	997769	51525	0
4.0.1	/data/pb/m54357_250607_024229.baz	600	997769	51525	0
4.0.1	/data/pb/m54357_250607_024229.baz	600	997769	51525	0
4.0.1	/data/pb/m54357_250607_024229.baz	600	997769	51525	0
4.0.1	/data/pb/m54357_250607_024229.baz	600	997769	51525	0
4.0.1	/data/pb/m54357_250607_024229.baz	600	997769	51525	0
4.0.1	/data/pb/m54357_250607_024229.baz	600	997769	51525	0
4.0.1	/data/pb/m54357_250607_024229.baz	600	997769	51525	0
4.0.1	/data/pb/m54357_250607_024229.baz	600	997769	51525	0
4.0.1	/data/pb/m54357_250607_024229.baz	600	997769	51525	0
4.0.1	/data/pb/m54357_250607_024229.baz	600	997769	51525	0
4.0.1	/data/pb/m54357_250607_024229.baz	600	997769	51525	0
4.0.1	/data/pb/m54357_250607_024229.baz	600	997769	51525	0
4.0.1	/data/pb/m54357_250607_024229.baz	600	997769	51525	0
4.0.1	/data/pb/m54357_250607_024229.baz	600	997769	51525	0
4.0.1	/data/pb/m54357_250607_024229.baz	600	997769	51525	0
4.0.1	/data/pb/m54357_250607_024229.baz	600	997769	51525	0
4.0.1	/data/pb/m54357_250607_024229.baz	600	997769	51525	0
4.0.1	/data/pb/m54357_250607_024229.baz	600	997769	51525	0
4.0.1	/data/pb/m54357_250607_024229.baz	600	997769	51525	0
4.0.1	/data/pb/m54357_250607_024229.baz	600	997769	51525	0
4.0.1	/data/pb/m54357_250607_024229.baz	600	997769	51525	0
4.0.1	/data/pb/m54357_250607_024229.baz	600	997769	51525	0
4.0.1	/data/pb/m54357_250607_024229.baz	600	997769	51525	0
4.0.1	/data/pb/m54357_250607_024229.baz	600	997769	51525	0
4.0.1	/data/pb/m54357_250607_024229.baz	600	997769	51525	0
4.0.1	/data/pb/m54357_250607_024229.baz	600	997769	51525	0
4.0.1	/data/pb/m54357_250607_024229.baz	600	997769	51525	0
4.0.1	/data/pb/m54357_250607_024229.baz	600	997769	51525	0
4.0.1	/data/pb/m54357_250607_024229.baz	600	997769	51525	0
4.0.1	/data/pb/m54357_250607_024229.baz	600	997769	51525	0
4.0.1	/data/pb/m54357_250607_024229.baz	600	997769	51525	0
4.0.1	/data/pb/m54357_250607_024229.baz	600	997769	51525	0
4.0.1	/data/pb/m54357_250607_024229.baz	600	997769	51525	0
4.0.1	/data/pb/m54357_250607_024229.baz	600	997769	51525	0
4.0.1	/data/pb/m54357_250607_024229.baz	600	997769	51525	0
4.0.1	/data/pb/m54357_250607_024229.baz	600	997769	51525	0
4.0.1	/data/pb/m54357_250607_024229.baz	600	997769	51525	0
4.0.1	/data/pb/m54357_250607_024229.baz	600	997769	51525	0
4.0.1	/data/pb/m54357_250607_024229.baz	600	997769	51525	0
4.0.1	/data/pb/m54357_250607_024229.baz	600	997769	51525	0
4.0.1	/data/pb/m54357_250607_024229.baz	600	997769	51525	0
4.0.1	/data/pb/m54357_250607_024229.baz	600	997769	51525	0
4.0.1	/data/pb/m54357_250607_024229.baz	600	997769	51525	0
4.0.1	/data/pb/m54357_250607_024229.baz	600	997769	51525	0
4.0.1	/data/pb/m54357_250607_024229.baz	600	997769	51525	0
4.0.1	/data/pb/m54357_250607_024229.baz	600	997769	51525	0
4.0.1	/data/pb/m54357_250607_024229.baz	600	997769	51525	0
4.0.1	/data/pb/m54357_250607_024229.baz	600	997769	51525	0
4.0.1	/data/pb/m54357_250607_024229.baz	600	997769	51525	0
4.0.1	/data/pb/m54357_250607_024229.baz	600	997769	51525	0
4.0.1	/data/pb/m54357_250607_024229.baz	600	997769	51525	0
4.0.1	/data/pb/m54357_250607_024229.baz	600	997769	51525	0
4.0.1	/data/pb/m54357_250607_024229.baz	600	997769	51525	0
4.0.1	/data/pb/m54357_250607_024229.baz	600	997769	51525	0
4.0.1	/data/pb/m54357_250607_024229.baz	600	997769	51525	0
4.0.1	/data/pb/m54357_250607_024229.baz	600	997769	51525	0
4.0.1	/data/pb/m54357_250607_024229.baz	600	997769	51525	0
4.0.1	/data/pb/m54357_250607_024229.baz	600	997769	51525	0
4.0.1	/data/pb/m54357_250607_024229.baz	600	997769	51525	0
4.0.1	/data/pb/m54357_250607_024229.baz	600	997769	51525	0
4.0.1	/data/pb/m54357_250607_024229.baz	600	997769	51525	0
4.0.1	/data/pb/m54357_250607_024229.baz	600	997769	51525	0
4.0.1	/data/pb/m54357_250607_024229.baz	600	997769	51525	0
4.0.1	/data/pb/m54357_250607_024229.baz	600	997769	51525	0
4.0.1	/data/pb/m54357_250607_024229.baz	600	997769	51525	0
4.0.1	/data/pb/m54357_250607_024229.baz	600	997769	51525	0
4.0.1	/data/pb/m54357_250607_024229.baz	600	997769	51525	0
4.0.1	/data/pb/m54357_250607_024229.baz	600	997769	51525	0
4.0.1	/data/pb/m54357_250607_024229.baz	600	997769	51525	0
4.0.1	/data/pb/m54357_250607_024229.baz	600	997769	51525	0
4.0.1	/data/pb/m54357_250607_024229.baz	600	997769	51525	0
4.0.1	/data/pb/m54357_250607_024229.baz	600	997769	51525	0
4.0.1	/data/pb/m54357_250607_024229.baz	600	997769	51525	0
4.0.1	/data/pb/m54357_250607_024229.baz	600	997769	51525	0
4.0.1	/data/pb/m54357_250607_024229.baz	600	997769	51525	0
4.0.1	/data/pb/m54357_250607_024229.baz	600	997769	51525	0
4.0.1	/data/pb/m54357_250607_024229.baz	600	997769	51525	0
4.0.1	/data/pb/m54357_250607_024229.baz	600	997769	51525	0
4.0.1	/data/pb/m54357_250607_024229.baz	600	997769	51525	0
4.0.1	/data/pb/m54357_250607_024229.baz	600	997769	51525	0
4.0.1	/data/pb/m54357_250607_024229.baz	600	997769	51525	0
4.0.1	/data/pb/m54357_250607_024229.baz	600	997769	51525	0
4.0.1	/data/pb/m54357_250607_024229.baz	600	997769	51525	0
4.0.1	/data/pb/m54357_250607_024229.baz	600	997769	51525	0
4.0.1	/data/pb/m54357_250607_024229.baz	600	997769	51525	0
4.0.1	/data/pb/m54357_250607_024229.baz	600	997769	51525	0
4.0.1	/data/pb/m54357_250607_024229.baz	600	997769	51525	0
4.0.1	/data/pb/m54357_250607_024229.baz	600	997769	51525	0
4.0.1	/data/pb/m54357_250607_024229.baz	600	997769	51525	0
4.0.1	/data/pb/m54357_250607_024229.baz	600	997769	51525	0
4.0.1	/data/pb/m54357_250607_024229.baz	600	997769	51525	0
4.0.1	/data/pb/m54357_250607_024229.baz	600	997769	51525	0
4.0.1	/data/pb/m54357_250607_024229.baz	600	997769	51525	0
4.0.1	/data/pb/m54357_250607_024229.baz	600	997769	51525	0
4.0.1	/data/pb/m54357_250607_024229.baz	600	997769	51525	0
4.0.1	/data/pb/m54357_250607_024229.baz	600	997769	51525	0
4.0.1	/data/pb/m54357_250607_024229.baz	600	997769	51525	0
4.0.1	/data/pb/m54357_250607_024229.baz	600	997769	51525	0
4.0.1	/data/pb/m54357_250607_024229.baz	600	997769	51525	0
4.0.1	/data/pb/m54357_250607_024229.baz	600	997769	51525	0
4.0.1	/data/pb/m54357_250607_024229.baz	600	997769	51525	0
4.0.1	/data/pb/m54357_250607_024229.baz	600	997769	51525	0
4.0.1	/data/pb/m54357_250607_024229.baz	600	997769	51525	0
4.0.1	/data/pb/m54357_250607_024229.baz	600	997769	51525	0
4.0.1	/data/pb/m54357_250607_024229.baz	600	997769	51525	0
4.0.1	/data/pb/m54357_250607_024229.baz	600	997769	51525	0
4.0.1	/data/pb/m54357_250607_024229.baz	600	997769	51525	0
4.0.1	/data/pb/m54357_250607_024229.baz	600	997769	51525	0
4.0.1	/data/pb/m54357_250607_024229.baz	600	997769	51525	0
4.0.1	/data/pb/m54357_250607_024229.baz	600	997769	51525	0
4.0.1	/data/pb/m54357_250607_024229.baz	600	997769	51525	0
4.0.1	/data/pb/m54357_250607_024229.baz	600	997769	51525	0
4.0.1	/data/pb/m54357_250607_024229.baz	600	997769	51525	0
4.0.1	/data/pb/m54357_250607_024229.baz	600	997769	51525	0
4.0.1	/data/pb/m54357_250607_024229.baz	600	997769	51525	0
4.0.1	/data/pb/m54357_250607_024229.baz	600	997769	51525	0
4.0.1	/data/pb/m54357_250607_024229.baz	600	997769	51525	0
4.0.1	/data/pb/m54357_250607_024229.baz	600	997769	51525	0
4.0.1	/data/pb/m54357_250607_024229.baz	600	997769	51525	0
4.0.1	/data/pb/m54357_250607_024229.baz	600	997769	51525	0
4.0.1	/data/pb/m54357_250607_024229.baz	600	997769	51525	0
4.0.1	/data/pb/m54357_250607_024229.baz	600	997769	51525	0
4.0.1	/data/pb/m54357_250607_024229.baz	600	997769	51525	0
4.0.1	/data/pb/m54357_250607_024229.baz	600	997769	51525	0
4.0.1	/data/pb/m54357_250607_024229.baz	600	997769	51525	0
4.0.1	/data/pb/m54357_250607_024229.baz	600	997769	51525	0
4.0.1	/data/pb/m54357_250607_024229.baz	600	997769	51525	0
4.0.1	/data/pb/m54357_250607_024229.baz	600	997769	51525	0
4.0.1	/data/pb/m54357_250607_024229.baz	600	997769	51525	0
4.0.1	/data/pb/m54357_250607_024229.baz	600	997769	51525	0
4.0.1	/data/pb/m54357_250607_024229.baz	600	997769	51525	0
4.0.1	/data/pb/m54357_250607_024229.baz	600	997769	51525	0
4.0.1	/data/pb/m54357_250607_024229.baz	600	997769	51525	0
4.0.1	/data/pb/m54357_250607_024229.baz	600	997769	51525	0
4.0.1	/data/pb/m54357_250607_024229.baz	600	997769	51525	0
4.0.1	/data/pb/m54357_250607_024229.baz	600	997769	51525	0
4.0.1	/data/pb/m54357_250607_024229.baz	600	997769	51525	0
4.0.1	/data/pb/m54357_250607_024229.baz	600	997769	51525	0
4.0.1	/data/pb/m54357_250607_024229.baz	600	997769	51525	0
4.0.1	/data/pb/m54357_250607_024229.baz	600	997769	51525	0
4.0.1	/data/pb/m54357_250607_024229.baz	600	997769	51525	0
4.0.1	/data/pb/m54357_250607_024229.baz	600	997769	51525	0
4.0.1	/data/pb/m54357_250607_024229.baz	600	997769	51525	0
4.0.1	/data/pb/m54357_250607_024229.baz	600	997769	51525	0
4.0.1	/data/pb/m54357_250607_024229.baz	600	997769	51525	0
4.0.1	/data/pb/m54357_250607_024229.baz	600	997769	51525	0
4.0.1	/data/pb/m54357_250607_024229.baz	600	997769	51525	0
4.0.1	/data/pb/m54357_250607_024229.baz	600	997769	51525	0
4.0.1	/data/pb/m54357_250607_024229.baz	600	997769	51525	0
4.0.1	/data/pb/m54357_250607_024229.baz	600	997769	51525	0
4.0.1	/data/pb/m54357_250607_024229.baz	600	997769	51525	0
4.0.1	/data/pb/m54357_250607_024229.baz	600	997769	51525	0
4.0.1	/data/pb/m54357_250607_024229.baz	600	997769	51525	0
4.0.1	/data/pb/m54357_250607_024229.baz	600	997769	51525	0
4.0.1	/data/pb/m54357_250607_024229.baz	600	997769	51525	0
4.0.1	/data/pb/m54357_250607_024229.baz	600	997769	51525	0
4.0.1	/data/pb/m54357_250607_024229.baz	600	997769	51525	0
4.0.1	/data/pb/m54357_250607_024229.baz	600	997769	51525	0
4.0.1	/data/pb/m54357_250607_024229.baz	600	997769	51525	0
4.0.1	/data/pb/m54357_250607_024229.baz	600	997769	51525	0
4.0.1	/data/pb/m54357_250607_024229.baz	600	997769	51525	0
4.0.1	/data/pb/m54357_250607_024229.baz	600	997769	51525	0
4.0.1	/data/pb/m54357_250607_024229.baz	600	997769	51525	0
4.0.1	/data/pb/m54357_250607_024229.baz	600	997769	51525	0
4.0.1	/data/pb/m54357_250607_024229.baz	600	997769	51525	0
4.0.1	/data/pb/m54357_250607_024229.baz	600	997769	51525	0
4.0.1	/data/pb/m54357_250607_024229.baz	600	997769	51525	0
4.0.1	/data/pb/m54357_250607_024229.baz	600	997769	51525	0
4.0.1	/data/pb/m54357_250607_024229.baz	600	997769	51525	0
4.0.1	/data/pb/m54357_250607_024229.baz	600	997769	51525	0
4.0.1	/data/pb/m54357_250607_024229.baz	600	997769	51525	0
4.0.1	/data/pb/m54357_250607_024229.baz	600	997769	51525	0
4.0.1	/data/pb/m54357_250607_024229.baz	600	997769	51525	0
4.0.1	/data/pb/m54357_250607_024229.baz	600	997769	51525	0
4.0.1	/data/pb/m54357_250607_024229.baz	600	997769	51525	0
4.0.1	/data/pb/m54357_250607_024229.baz	600	997769	51525	0
4.0.1	/data/pb/m54357_250607_024229.baz	600	997769	51525	0
4.0.1	/data/pb/m54357_250607_024229.baz	600	997769	51525	0
4.0.1	/data/pb/m54357_250607_024229.baz	600	997769	51525	0
4.0.1	/data/pb/m54357_250607_024229.baz	600	997769	51525	0
4.0.1	/data/pb/m54357_250607_024229.baz	600	997769	51525	0
4.0.1	/data/pb/m54357_250607_024229.baz	600	997769	51525	0
4.0.1	/data/pb/m54357_250607_024229.baz	600	997769	51525	0
4.0.1	/data/pb/m54357_250607_024229.baz	600	997769	51525	0
4.0.1	/data/pb/m54357_250607_024229.baz	600	997769	51525	0
4.0.1	/data/pb/m54357_250607_024229.baz	600	997769	51525	0
4.0.1	/data/pb/m54357_250607_024229.baz	600	997769	51525	0
4.0.1	/data/pb/m54357_250607_024229.baz	600	997769	51525	0
4.0.1	/data/pb/m54357_250607_024229.baz	600	997769	51525	0
4.0.1	/data/pb/m54357_250607_024229.baz	600	997769	51525	0
4.0.1	/data/pb/m54357_250607_024229.baz	600	997769	51525	0
4.0.1	/data/pb/m54357_250607_024229.baz	600	997769	51525	0
4.0.1	/data/pb/m54357_250607_024229.baz	600	997769	51525	0
4.0.1	/data/pb/m54357_250607_024229.baz	600	997769	51525	0
4.0.1	/data/pb/m54357_250607_024229.baz	600	997769	51525	0
4.0.1	/data/pb/m54357_250607_024229.baz	600	997769	51525	0
4.0.1	/data/pb/m54357_250607_024229.baz	600	997769	51525	0
4.0.1	/data/pb/m54357_250607_024229.baz	600	997769	51525	0
4.0.1	/data/pb/m54357_250607_024229.baz	600	997769	51525	0
4.0.1	/data/pb/m54357_250607_024229.baz	600	997769	51525	0
4.0.1	/data/pb/m54357_250607_024229.baz	600	997769	51525	0
4.0.1	/data/pb/m54357_250607_024229.baz	600	997769	51525	0
4.0.1	/data/pb/m54357_250607_024229.baz	600	997769	51525	0
4.0.1	/data/pb/m54357_250607_024229.baz	600	997769	51525	0
4.0.1	/data/pb/m54357_250607_024229.baz	600	997769	51525	0
4.0.1	/data/pb/m54357_250607_024229.baz	600	997769	51525	0
4.0.1	/data/pb/m54357_250607_024229.baz	600	997769	51525	0
4.0.1	/data/pb/m54357_250607_024229.baz	600	997769	51525	0
4.0.1	/data/pb/m54357_250607_024229.baz	600	997769	51525	0
4.0.1	/data/pb/m54357_250607_024229.baz	600	997769	51525	0
4.0.1	/data/pb/m54357_250607_024229.baz	600	997769	51525	0
4.0.1	/data/pb/m54357_250607_024229.baz	600	997769	51525	0
4.0.1	/data/pb/m54357_250607_024229.baz	600	997769	51525	0
4.0.1	/data/pb/m54357_250607_024229.baz	600	997769	51525	0
4.0.1	/data/pb/m54357_250607_024229.baz	600	997769	51525	0
4.0.1	/data/pb/m54357_250607_024229.baz	600	997769	51525	0
4.0.1	/data/pb/m54357_250607_024229.baz	600	997769	51525	0
4.0.1	/data/pb/m54357_250607_024229.baz	600	997769	51525	0
4.0.1	/data/pb/m54357_250607_024229.baz	600	997769	51525	0
4.0.1	/data/pb/m54357_250607_024229.baz	600	997769	51525	0
4.0.1	/data/pb/m54357_250607_024229.baz	600	997769	51525	0
4.0.1	/data/pb/m54357_250607_024229.baz	600	997769	51525	0
4.0.1	/data/pb/m54357_250607_024229.baz	600	997769	51525	0
4.0.1	/data/pb/m54357_250607_024229.baz	600	997769	51525	0
4.0.1	/data/pb/m54357_250607_024229.baz	600	997769	51525	0
4.0.1	/data/pb/m54357_250607_024229.baz	600	997769	51525	0
4.0.1	/data/pb/m54357_250607_024229.baz	600	997769	51525	0
4.0.1	/data/pb/m54357_250607_024229.baz	600	997769	51525	0
4.0.1	/data/pb/m54357_250607_024229.baz	600	997769	51525	0
4.0.1	/data/pb/m54357_250607_024229.baz	600	997769	51525	0
4.0.1	/data/pb/m54357_250607_024229.baz	600	997769	51525	0
4.0.1	/data/pb/m54357_250607_024229.baz	600	997769	51525	0
4.0.1	/data/pb/m54357_250607_024229.baz	600	997769	51525	0
4.0.1	/data/pb/m54357_250607_024229.baz	600	997769	51525	0
4.0.1	/data/pb/m54357_250607_024229.baz	600	997769	51525	0
4.0.1	/data/pb/m54357_250607_024229.baz	600	997769	51525	0
4.0.1	/data/pb/m54357_250607_024229.baz	600	997769	51525	0
4.0.1	/data/pb/m54357_250607_024229.baz	600	997769	51525	0
4.0.1	/data/pb/m54357_250607_024229.baz	600	997769	51525	0
4.0.1	/data/pb/m54357_250607_024229.baz	600	997769	51525	0
4.0.1	/data/pb/m54357_250607_024229.baz	600	997769	51525	0
4.0.1	/data/pb/m54357_250607_024229.baz	600	997769	51525	0
4.0.1	/data/pb/m54357_250607_024229.baz	600	997769	51525	0
4.0.1	/data/pb/m54357_250607_024229.baz	600	997769	51525	0
4.0.1	/data/pb/m54357_250607_024229.baz	600	997769	51525	0
4.0.1	/data/pb/m54357_250607_024229.baz	600	997769	51525	0
4.0.1	/data/pb/m54357_250607_024229.baz	600	997769	51525	0
4.0.1	/data/pb/m54357_250607_024229.baz	600	997769	51525	0
4.0.1	/data/pb/m54357_250607_024229.baz	600	997769	51525	0
4.0.1	/data/pb/m54357_250607_024229.baz	600	997769	51525	0
4.0.1	/data/pb/m54357_250607_024229.baz	600	997769	51525	0
4.0.1	/data/pb/m54357_250607_024229.baz	600	997769	51525	0
4.0.1	/data/pb/m54357_250607_024229.baz	600	997769	51525	0
4.0.1	/data/pb/m54357_250607_024229.baz	600	997769	51525	0
4.0.1	/data/pb/m54357_250607_024229.baz	600	997769	51525	0
4.0.1	/data/pb/m54357_250607_024229.baz	600	997769	51525	0
4.0.1	/data/pb/m54357_250607_024229.baz	600	997769	51525	0
4.0.1	/data/pb/m54357_250607_024229.baz	600	997769	51525	0
4.0.1	/data/pb/m54357_250607_024229.baz	600	997769	51525	0
4.0.1	/data/pb/m54357_250607_024229.baz	600	997769	51525	0
4.0.1	/data/pb/m54357_250607_024229.baz	600	997769	51525	0
4.0.1	/data/pb/m54357_250607_024229.baz	600	997769	51525	0
4.0.1	/data/pb/m54357_250607_024229.baz	600	997769	51525	0
4.0.1	/data/pb/m54357_250607_024229.baz	600	997769	51525	0
4.0.1	/data/pb/m54357_250607_024229.baz	600	997769	51525	0
4.0.1	/data/pb/m54357_250607_024229.baz	600	997769	51525	0
4.0.1	/data/pb/m54357_250607_024229.baz	600	997769	51525	0
4.0.1	/data/pb/m54357_250607_024229.baz	600	997769	51525	0
4.0.1	/data/pb/m54357_250607_024229.baz	600	997769	51525	0
4.0.1	/data/pb/m54357_250607_024229.baz	600	997769	51525	0
4.0.1	/data/pb/m54357_250607_024229.baz	600	997769	51525	0
4.0.1	/data/pb/m54357_250607_024229.baz	600	997769	51525	0
4.0.1	/data/pb/m54357_250607_024229.baz	600	997769	51525	0
4.0.1	/data/pb/m54357_250607_024229.baz	600	997769	51525	0
4.0.1	/data/pb/m54357_250607_024229.baz	600	997769	51525	0
4.0.1	/data/pb/m54357_250607_024229.baz	600	997769	51525	0
4.0.1	/data/pb/m54357_250607_024229.baz	600	997769	51525	0
4.0.1	/data/pb/m54357_250607_024229.baz	600	997769	51525	0
4.0.1	/data/pb/m54357_250607_024229.baz	600	997769	51525	0
4.0.1	/data/pb/m54357_250607_024229.baz	600	997769	51525	0
4.0.1	/data/pb/m54357_250607_024229.baz	600	997769	51525	0
4.0.1	/data/pb/m54357_250607_024229.baz	600	997769	51525	0
4.0.1	/data/pb/m54357_250607_024229.baz	600	997769	51525	0
4.0.1	/data/pb/m54357_250607_024229.baz	600	997769	51525	0
4.0.1	/data/pb/m54357_250607_024229.baz	600	997769	51525	0
4.0.1	/data/pb/m54357_250607_024229.baz	600	997769	51525	0
4.0.1	/data/pb/m54357_250607_024229.baz	600	997769	51525	0
4.0.1	/data/pb/m54357_250607_024229.baz	600	997769	51525	0
4.0.1	/data/pb/m54357_250607_024229.baz	600	997769	51525	0
4.0.1	/data/pb/m54357_250607_024229.baz	600	997769	51525	0
4.0.1	/data/pb/m54357_250607_024229.baz	600	997769	51525	0
4.0.1	/data/pb/m54357_250607_024229.baz	600	997769	51525	0
4.0.1	/data/pb/m54357_250607_024229.baz	600	997769	51525	0
4.0.1	/data/pb/m54357_250607_024229.baz	600	997769	51525	0
4.0.1	/data/pb/m54357_250607_024229.baz	600	997769	51525	0
4.0.1	/data/pb/m54357_250607_024229.baz	600	997769	51525	0
4.0.1	/data/pb/m54357_250607_024229.baz	600	997769	51525	0
4.0.1	/data/pb/m54357_250607_024229.baz	600	997769	51525	0
4.0.1	/data/pb/m54357_250607_024229.baz	600	997769	51525	0
4.0.1	/data/pb/m54357_250607_024229.baz	600	997769	51525	0
4.0.1	/data/pb/m54357_250607_024229.baz	600	997769	51525	0
4.0.1	/data/pb/m54357_250607_024229.baz	600	997769	51525	0
4.0.1	/data/pb/m54357_250607_024229.baz	600	997769	51525	0
4.0.1	/data/pb/m54357_250607_024229.baz	600	997769	51525	0
4.0.1	/data/pb/m54357_250607_024229.baz	600	997769	51525	0
4.0.1	/data/pb/m54357_250607_024229.baz	600	997769	51525	0
4.0.1	/data/pb/m54357_250607_024229.baz	600	997769	51525	0
4.0.1	/data/pb/m54357_250607_024229.baz	600	997769	51525	0
4.0.1	/data/pb/m54357_250607_024229.baz	600	997769	51525	0
4.0.1	/data/pb/m54357_250607_024229.baz	600	997769	51525	0
4.0.1	/data/pb/m54357_250607_024229.baz	600	997769	51525	0
4.0.1	/data/pb/m54357_250607_024229.baz	600	997769	51525	0
4.0.1	/data/pb/m54357_250607_024229.baz	600	997769	51525	0
4.0.1	/data/pb/m54357_250607_024229.baz	600	997769	51525	0
4.0.1	/data/pb/m54357_250607_024229.baz	600	997769	51525	0
4.0.1	/data/pb/m54357_250607_024229.baz	600	997769	51525	0
4.0.1	/data/pb/m54357_250607_024229.baz	600	997769	51525	0
4.0.1	/data/pb/m54357_250607_024229.baz	600	997769	51525	0
4.0.1	/data/pb/m54357_250607_024229.baz	600	997769	51525	0
4.0.1	/data/pb/m54357_250607_024229.baz	600	997769	51525	0
4.0.1	/data/pb/m54357_250607_024229.baz	600	997769	51525	0
4.0.1	/data/pb/m54357_250607_024229.baz	600	997769	51525	0
4.0.1	/data/pb/m54357_250607_024229.baz	600	997769	51525	0
4.0.1	/data/pb/m54357_250607_024229.baz	600	997769	51525	0
4.0.1	/data/pb/m54357_250607_024229.baz	600	997769	51525	0
4.0.1	/data/pb/m54357_250607_024229.baz	600	997769	51525	0
4.0.1	/data/pb/m54357_250607_024229.baz	600	997769	51525	0
4.0.1	/data/pb/m54357_250607_024229.baz	600	997769	51525	0
4.0.1	/data/pb/m54357_250607_024229.baz	600	997769	51525	0
4.0.1	/data/pb/m54357_250607_024229.baz	600	997769	51525	0
4.0.1	/data/pb/m54357_250607_024229.baz	600	997769	51525	0
4.0.1	/data/pb/m54357_250607_024229.baz	600	997769	51525	0
4.0.1	/data/pb/m54357_250607_024229.baz	600	997769	51525	0
4.0.1	/data/pb/m54357_250607_024229.baz	600	997769	51525	0
4.0.1	/data/pb/m54357_250607_024229.baz	600	997769	51525	0
4.0.1	/data/pb/m54357_250607_024229.baz	600	997769	51525	0
4.0.1	/data/pb/m54357_250607_024229.baz	600	997769	51525	0
4.0.1	/data/pb/m54357_250607_024229.baz	600	997769	51525	0
4.0.1	/data/pb/m54357_250607_024229.baz	600	997769	51525	0
4.0.1	/data/pb/m54357_250607_024229.baz	600	997769	51525	0
4.0.1	/data/pb/m54357_250607_024229.baz	600	997769	51525	0
4.0.1	/data/pb/m54357_250607_024229.baz	600	997769	51525	0
4.0.1	/data/pb/m54357_250607_024229.baz	600	997769	51525	0
4.0.1	/data/pb/m54357_250607_024229.baz	600	997769	51525	0
4.0.1	/data/pb/m54357_250607_024229.baz	600	997769	51525	0
4.0.1	/data/pb/m54357_250607_024229.baz	600	997769	51525	0
4.0.1	/data/pb/m54357_250607_024229.baz	600	997769	51525	0
4.0.1	/data/pb/m54357_250607_024229.baz	600	997769	51525	0
4.0.1	/data/pb/m54357_250607_024229.baz	600	997769	51525	0
4.0.1	/data/pb/m54357_250607_024229.baz	600	997769	51525	0
4.0.1	/data/pb/m54357_250607_024229.baz	600	997769	51525	0
4.0.1	/data/pb/m54357_250607_024229.baz	600	997769	51525	0
4.0.1	/data/pb/m54357_250607_024229.baz	600	997769	51525	0
4.0.1	/data/pb/m54357_250607_024229.baz	600	997769	51525	0
4.0.1	/data/pb/m54357_250607_024229.baz	600	997769	51525	0
4.0.1	/data/pb/m54357_250607_024229.baz	600	997769	51525	0
4.0.1	/data/pb/m54357_250607_024229.baz	600	997769	51525	0
4.0.1	/data/pb/m54357_250607_024229.baz	600	997769	51525	0
4.0.1	/data/pb/m54357_250607_024229.baz	600	997769	51525	0
4.0.1	/data/pb/m54357_250607_024229.baz	600	997769	51525	0
4.0.1	/data/pb/m54357_250607_024229.baz	600	997769	51525	0
4.0.1	/data/pb/m54357_250607_024229.baz	600	997769	51525	0
4.0.1	/data/pb/m54357_250607_024229.baz	600	997769	51525	0
4.0.1	/data/pb/m54357_250607_024229.baz	600	997769	51525	0
4.0.1	/data/pb/m54357_250607_024229.baz	600	997769	51525	0
4.0.1	/data/pb/m54357_250607_024229.baz	600	997769	51525	0
4.0.1	/data/pb/m54357_250607_024229.baz	600	997769	51525	0
4.0.1	/data/pb/m54357_250607_024229.baz	600	997769	51525	0
4.0.1	/data/pb/m54357_250607_024229.baz	600	997769	51525	0
4.0.1	/data/pb/m54357_250607_024229.baz	600	997769	51525	0
4.0.1	/data/pb/m54357_250607_024229.baz	600	997769	51525	0
4.0.1	/data/pb/m54357_250607_024229.baz	600	997769	51525	0
4.0.1	/data/pb/m54357_250607_024229.baz	600	997769	51525	0
4.0.1	/data/pb/m54357_250607_024229.baz	600	997769	51525	0
4.0.1	/data/pb/m54357_250607_024229.baz	600	997769	51525	0
4.0.1	/data/pb/m54357_250607_024229.baz	600	997769	51525	0
4.0.1	/data/pb/m54357_250607_024229.baz	600	997769	51525	0
4.0.1	/data/pb/m54357_250607_024229.baz	600	997769	51525	0
4.0.1	/data/pb/m54357_250607_024229.baz	600	997769	51525	0
4.0.1	/data/pb/m54357_250607_024229.baz	600	997769	51525	0
4.0.1	/data/pb/m54357_250607_024229.baz	600	997769	51525	0
4.0.1	/data/pb/m54357_250607_024229.baz	600	997769	51525	0
4.0.1	/data/pb/m54357_250607_024229.baz	600	997769	51525	0
4.0.1	/data/pb/m54357_250607_024229.baz	600	997769	51525	0
4.0.1	/data/pb/m54357_250607_024229.baz	600	997769	51525	0
4.0.1	/data/pb/m54357_250607_024229.baz	600	997769	51525	0
4.0.1	/data/pb/m54357_250607_024229.baz	600	997769	51525	0
4.0.1	/data/pb/m54357_250607_024229.baz	600	997769	51525	0
4.0.1	/data/pb/m54357_250607_024229.baz	600	997769	51525	0
4.0.1	/data/pb/m54357_250607_024229.baz	600	997769	51525	0
4.0.1	/data/pb/m54357_250607_024229.baz	600	997769	51525	0
4.0.1	/data/pb/m54357_250607_024229.baz	600	997769	51525	0
4.0.1	/data/pb/m54357_250607_024229.baz	600	997769	51525	0
4.0.1	/data/pb/m54357_250607_024229.baz	600	997769	51525	0
4.0.1	/data/pb/m54357_250607_024229.baz	600	997769	51525	0
4.0.1	/data/pb/m54357_250607_024229.baz	600	997769	51525	0
4.0.1	/data/pb/m54357_250607_024229.baz	600	997769	51525	0
4.0.1	/data/pb/m54357_250607_024229.baz	600	997769	51525	0
4.0.1	/data/pb/m54357_250607_024229.baz	600	997769	51525	0
4.0.1	/data/pb/m54357_250607_024229.baz	600	997769	51525	0
4.0.1	/data/pb/m54357_250607_024229.baz	600	997769	51525	0
4.0.1	/data/pb/m54357_250607_024229.baz	600	997769	51525	0
4.0.1	/data/pb/m54357_250607_024229.baz	600	997769	51525	0
4.0.1	/data/pb/m54357_250607_024229.baz	600	997769	51525	0
4.0.1	/data/pb/m54357_250607_024229.baz	600	997769	51525	0
4.0.1	/data/pb/m54357_250607_024229.baz	600	997769	51525	0
4.0.1	/data/pb/m54357_250607_024229.baz	600	997769	51525	0
4.0.1	/data/pb/m54357_250607_024229.baz	600	997769	51525	0
4.0.1	/data/pb/m54357_250607_024229.baz	600	997769	51525	0
4.0.1	/data/pb/m54357_250607_024229.baz	600	997769	51525	0
4.0.1	/data/pb/m54357_250607_024229.baz	600	997769	51525	0
4.0.1	/data/pb/m54357_250607_024229.baz	600	997769	51525	0
4.0.1	/data/pb/m54357_250607_024229.baz	600	997769	51525	0
4.0.1	/data/pb/m54357_250607_024229.baz	600	997769	51525	0
4.0.1	/data/pb/m54357_250607_024229.baz	600	997769	51525	0
4.0.1	/data/pb/m54357_250607_024229.baz	600	997769	51525	0
4.0.1	/data/pb/m54357_250607_024229.baz	600	997769	51525	0
4.0.1	/data/pb/m54357_250607_024229.baz	600	997769	51525	0
4.0.1	/data/pb/m54357_250607_024229.baz	600	997769	51525	0
4.0.1	/data/pb/m54357_250607_024229.baz	600	997769	51525	0
4.0.1	/data/pb/m54357_250607_024229.baz	600	997769	51525	0
4.0.1	/data/pb/m54357_250607_024229.baz	600	997769	51525	0
4.0.1	/data/pb/m54357_250607_024229.baz	600	997769	51525	0
4.0.1	/data/pb/m54357_250607_024229.baz	600	997769	51525	0
4.0.1	/data/pb/m54357_250607_024229.baz	600	997769	51525	0
4.0.1	/data/pb/m54357_250607_024229.baz	600	997769	51525	0
4.0.1	/data/pb/m54357_250607_024229.baz	600	997769	51525	0
4.0.1	/data/pb/m54357_250607_024229.baz	600	997769	51525	0
4.0.1	/data/pb/m54357_250607_024229.baz	600	997769	51525	0
4.0.1	/data/pb/m54357_250607_024229.baz	600	997769	51525	0
4.0.1	/data/pb/m54357_250607_024229.baz	600	997769	51525	0
4.0.1	/data/pb/m54357_250607_024229.baz	600	997769	51525	0
4.0.1	/data/pb/m54357_250607_024229.baz	600	997769	51525	0
4.0.1	/data/pb/m54357_250607_024229.baz	600	997769	51525	0
4.0.1	/data/pb/m54357_250607_024229.baz	600	997769	51525	0
4.0.1	/data/pb/m54357_250607_024229.baz	600	997769	51525	0
4.0.1	/data/pb/m54357_250607_024229.baz	600	997769	51525	0
4.0.1	/data/pb/m54357_250607_024229.baz	600	997769	51525	0
4.0.1	/data/pb/m54357_250607_024229.baz	600	997769	51525	0
4.0.1	/data/pb/m54357_250607_024229.baz	600	997769	51525	0
4.0.1	/data/pb/m54357_250607_024229.baz	600	997769	51525	0
4.0.1	/data/pb/m54357_250607_024229.baz	600	997769	51525	0
4.0.1	/data/pb/m54357_250607_024229.baz	600	997769	51525	0
4.0.1	/data/pb/m54357_250607_024229.baz	600	997769	51525	0
4.0.1	/data/pb/m54357_250607_024229.baz	600	997769	51525	0
4.0.1	/data/pb/m54357_250607_024229.baz	600	997769	51525	0
4.0.1	/data/pb/m54357_250607_024229.baz	600	997769	51525	0
4.0.1	/data/pb/m54357_250607_024229.baz	600	997769	51525	0
4.0.1	/data/pb/m54357_250607_024229.baz	600	997769	51525	0
4.0.1	/data/pb/m54357_250607_024229.baz	600	997769	51525	0
4.0.1	/data/pb/m54357_250607_024229.baz	600	997769	51525	0
4.0.1	/data/pb/m54357_250607_024229.baz	600	997769	51525	0
4.0.1	/data/pb/m54357_250607_024229.baz	600	997769	51525	0
4.0.1	/data/pb/m54357_250607_024229.baz	600	997769	51525	0
4.0.1	/data/pb/m54357_250607_024229.baz	600	997769	51525	0
4.0.1	/data/pb/m54357_250607_024229.baz	600	997769	51525	0
4.0.1	/data/pb/m54357_250607_024229.baz	600	997769	51525	0
4.0.1	/data/pb/m54357_250607_024229.baz	600	997769	51525	0
4.0.1	/data/pb/m54357_250607_024229.baz	600	997769	51525	0
4.0.1	/data/pb/m54357_250607_024229.baz	600	997769	51525	0
4.0.1	/data/pb/m54357_250607_024229.baz	600	997769	51525	0
4.0.1	/data/pb/m54357_250607_024229.baz	600	997769	51525	0
4.0.1	/data/pb/m54357_250607_024229.baz	600	997769	51525	0
4.0.1	/data/pb/m54357_250607_024229.baz	600	997769	51525	0
4.0.1	/data/pb/m54357_250607_024229.baz	600	997769	51525	0
4.0.1	/data/pb/m54357_250607_024229.baz	600	997769	51525	0
4.0.1	/data/pb/m54357_250607_024229.baz	600	997769	51525	0
4.0.1	/data/pb/m54357_250607_024229.baz	600	997769	51525	0
4.0.1	/data/pb/m54357_250607_024229.baz	600	997769	51525	0
4.0.1	/data/pb/m54357_250607_024229.baz	600	997769	51525	0
4.0.1	/data/pb/m54357_250607_024229.baz	600	997769	51525	0
4.0.1	/data/pb/m54357_250607_024229.baz	600	997769	51525	0
4.0.1	/data/pb/m54357_250607_024229.baz	600	997769	51525	0
4.0.1	/data/pb/m54357_250607_024229.baz	600	997769	51525	0
4.0.1	/data/pb/m54357_250607_024229.baz	600	997769	51525	0
4.0.1	/data/pb/m54357_250607_024229.baz	600	997769	51525	0
4.0.1	/data/pb/m54357_250607_024229.baz	600	997769	51525	0
4.0.1	/data/pb/m54357_250607_024229.baz	600	997769	51525	0
4.0.1	/data/pb/m54357_250607_024229.baz	600	997769	51525	0
4.0.1	/data/pb/m54357_250607_024229.baz	600	997769	51525	0
4.0.1	/data/pb/m54357_250607_024229.baz	600	997769	51525	0
4.0.1	/data/pb/m54357_250607_024229.baz	600	997769	51525	0
4.0.1	/data/pb/m54357_250607_024229.baz	600	997769	51525	0
4.0.1	/data/pb/m54357_250607_024229.baz	600	997769	51525	0
4.0.1	/data/pb/m54357_250607_024229.baz	600	997769	51525	0
4.0.1	/data/pb/m54357_250607_024229.baz	600	997769	51525	0
4.0.1	/data/pb/m54357_250607_024229.baz	600	997769	51525	0
4.0.1	/data/pb/m54357_250607_024229.baz	600	997769	51525	0
4.0.1	/data/pb/m54357_250607_024229.baz	600	997769	51525	0
4.0.1	/data/pb/m54357_250607_024229.baz	600	997769	51525	0
4.0.1	/data/pb/m54357_250607_024229.baz	600	997769	51525	0
4.0.1	/data/pb/m54357_250607_024229.baz	600	997769	51525	0
4.0.1	/data/pb/m54357_250607_024229.baz	600	997769	51525	0
4.0.1	/data/pb/m54357_250607_024229.baz	600	997769	51525	0
4.0.1	/data/pb/m54357_250607_024229.baz	600	997769	51525	0
4.0.1	/data/pb/m54357_250607_024229.baz	600	997769	51525	0
4.0.1	/data/pb/m54357_250607_024229.baz	600	997769	51525	0
4.0.1	/data/pb/m54357_250607_024229.baz	600	997769	51525	0
4.0.1	/data/pb/m54357_250607_024229.baz	600	997769	51525	0
4.0.1	/data/pb/m54357_250607_024229.baz	600	997769	51525	0
4.0.1	/data/pb/m54357_250607_024229.baz	600	997769	51525	0
4.0.1	/data/pb/m54357_250607_024229.baz	600	997769	51525	0
4.0.1	/data/pb/m54357_250607_024229.baz	600	997769	51525	0
4.0.1	/data/pb/m54357_250607_024229.baz	600	997769	51525	0
4.0.1	/data/pb/m54357_250607_024229.baz	600	997769	51525	0
4.0.1	/data/pb/m54357_250607_024229.baz	600	997769	51525	0
4.0.1	/data/pb/m54357_250607_024229.baz	600	997769	51525	0
4.0.1	/data/pb/m54357_250607_024229.baz	600	997769	51525	0
4.0.1	/data/pb/m54357_250607_024229.baz	600	997769	51525	0
4.0.1	/data/pb/m54357_250607_024229.baz	600	997769	51525	0
4.0.1	/data/pb/m54357_250607_024229.baz	600	997769	51525	0
4.0.1	/data/pb/m54357_250607_024229.baz	600	997769	51525	0
4.0.1	/data/pb/m54357_250607_024229.baz	600	997769	51525	0
4.0.1	/data/pb/m54357_250607_024229.baz	600	997769	51525	0
4.0.1	/data/pb/m54357_250607_024229.baz	600	997769	51525	0
4.0.1	/data/pb/m54357_250607_024229.baz	600	997769	51525	0
4.0.1	/data/pb/m54357_250607_024229.baz	600	997769	51525	0
4.0.1	/data/pb/m54357_250607_024229.baz	600	997769	51525	0
4.0.1	/data/pb/m54357_250607_024229.baz	600	997769	51525	0
4.0.1	/data/pb/m54357_250607_024229.baz	600	997769	51525	0
4.0.1	/data/pb/m54357_250607_024229.baz	600	997769	51525	0
4.0.1	/data/pb/m54357_250607_024229.baz	600	997769	51525	0
4.0.1	/data/pb/m54357_250607_024229.baz	600	997769	51525	0
4.0.1	/data/pb/m54357_250607_024229.baz	600	997769	51525	0
4.0.1	/data/pb/m54357_250607_024229.baz	600	997769	51525	0
4.0.1	/data/pb/m54357_250607_024229.baz	600	997769	51525	0
4.0.1	/data/pb/m54357_250607_024229.baz	600	997769	51525	0
4.0.1	/data/pb/m54357_250607_024229.baz	600	997769	51525	0
4.0.1	/data/pb/m54357_250607_024229.baz	600	997769	51525	0
4.0.1	/data/pb/m54357_250607_024229.baz	600	997769	51525	0
4.0.1	/data/pb/m54357_250607_024229.baz	600	997769	51525	0
4.0.1	/data/pb/m54357_250607_024229.baz	600	997769	51525	0
4.0.1	/data/pb/m54357_250607_024229.baz	600	997769	51525	0
4.0.1	/data/pb/m54357_250607_024229.baz	600	997769	51525	0
4.0.1	/data/pb/m54357_250607_024229.baz	600	997769	51525	0
4.0.1	/data/pb/m54357_250607_024229.baz	600	997769	51525	0
4.0.1	/data/pb/m54357_250607_024229.baz	600	997769	51525	0
4.0.1	/data/pb/m54357_250607_024229.baz	600	997769	51525	0
4.0.1	/data/pb/m54357_250607_024229.baz	600	997769	51525	0
4.0.1	/data/pb/m54357_250607_024229.baz	600	997769	51525	0
4.0.1	/data/pb/m54357_250607_024229.baz	600	997769	51525	0
4.0.1	/data/pb/m54357_250607_024229.baz	600	997769	51525	0
4.0.1	/data/pb/m54357_250607_024229.baz	600	997769	51525	0
4.0.1	/data/pb/m54357_250607_024229.baz	600	997769	51525	0
4.0.1	/data/pb/m54357_250607_024229.baz	600	997769	51525	0
4.0.1	/data/pb/m54357_250607_024229.baz	600	997769	51525	0
4.0.1	/data/pb/m54357_250607_024229.baz	600	997769	51525	0
4.0.1	/data/pb/m54357_250607_024229.baz	600	997769	51525	0
4.0.1	/data/pb/m54357_250607_024229.baz	600	997769	51525	0
4.0.1	/data/pb/m54357_250607_024229.baz	600	997769	51525	0
4.0.1	/data/pb/m54357_250607_024229.baz	600	997769	51525	0
4.0.1	/data/pb/m54357_250607_024229.baz	600	997769	51525	0
4.0.1	/data/pb/m54357_250607_024229.baz	600	997769	51525	0
4.0.1	/data/pb/m54357_250607_024229.baz	600	997769	51525	0
4.0.1	/data/pb/m54357_250607_024229.baz	600	997769	51525	0
4.0.1	/data/pb/m54357_250607_024229.baz	600	997769	51525	0
4.0.1	/data/pb/m54357_250607_024229.baz	600	997769	51525	0
4.0.1	/data/pb/m54357_250607_024229.baz	600	997769	51525	0
4.0.1	/data/pb/m54357_250607_024229.baz	600	997769	51525	0
4.0.1	/data/pb/m54357_250607_024229.baz	600	997769	51525	0
4.0.1	/data/pb/m54357_250607_024229.baz	600	997769	51525	0
4.0.1	/data/pb/m54357_250607_024229.baz	600	997769	51525	0
4.0.1	/data/pb/m54357_250607_024229.baz	600	997769	51525	0
4.0.1	/data/pb/m54357_250607_024229.baz	600	997769	51525	0
4.0.1	/data/pb/m54357_250607_024229.baz	600	997769	51525	0
4.0.1	/data/pb/m54357_250607_024229.baz	600	997769	51525	0
4.0.1	/data/pb/m54357_250607_024229.baz	600	997769	51525	0
4.0.1	/data/pb/m54357_250607_024229.baz	600	997769	51525	0
4.0.1	/data/pb/m54357_250607_024229.baz	600	997769	51525	0
4.0.1	/data/pb/m54357_250607_024229.baz	600	997769	51525	0
4.0.1	/data/pb/m54357_250607_024229.baz	600	997769	51525	0
4.0.1	/data/pb/m54357_250607_024229.baz	600	997769	51525	0
4.0.1	/data/pb/m54357_250607_024229.baz	600	997769	51525	0
4.0.1	/data/pb/m54357_250607_024229.baz	600	997769	51525	0
4.0.1	/data/pb/m54357_250607_024229.baz	600	997769	51525	0
4.0.1	/data/pb/m54357_250607_024229.baz	600	997769	51525	0
4.0.1	/data/pb/m54357_250607_024229.baz	600	997769	51525	0
4.0.1	/data/pb/m54357_250607_024229.baz	600	997769	51525	0
4.0.1	/data/pb/m54357_250607_024229.baz	600	997769	51525	0
4.0.1	/data/pb/m54357_250607_024229.baz	600	997769	51525	0
4.0.1	/data/pb/m54357_250607_024229.baz	600	997769	51525	0
4.0.1	/data/pb/m54357_250607_024229.baz	600	997769	51525	0
4.0.1	/data/pb/m54357_250607_024229.baz	600	997769	51525	0
4.0.1	/data/pb/m54357_250607_024229.baz	600	997769	51525	0
4.0.1	/data/pb/m54357_250607_024229.baz	600	997769	51525	0
4.0.1	/data/pb/m54357_250607_024229.baz	600	997769	51525	0
4.0.1	/data/pb/m54357_250607_024229.baz	600	997769	51525	0
4.0.1	/data/pb/m54357_250607_024229.baz	600	997769	51525	0
4.0.1	/data/pb/m54357_250607_024229.baz	600	997769	51525	0
4.0.1	/data/pb/m54357_250607_024229.baz	600	997769	51525	0
4.0.1	/data/pb/m54357_250607_024229.baz	600	997769	51525	0
4.0.1	/data/pb/m54357_250607_024229.baz	600	997769	51525	0
4.0.1	/data/pb/m54357_250607_024229.baz	600	997769	51525	0
4.0.1	/data/pb/m54357_250607_024229.baz	600	997769	51525	0
4.0.1	/data/pb/m54357_250607_024229.baz	600	997769	51525	0
4.0.1	/data/pb/m54357_250607_024229.baz	600	997769	51525	0
4.0.1	/data/pb/m54357_250607_024229.baz	600	997769	51525	0
4.0.1	/data/pb/m54357_250607_024229.baz	600	997769	51525	0
4.0.1	/data/pb/m54357_250607_024229.baz	600	997769	51525	0
4.0.1	/data/pb/m54357_250607_024229.baz	600	997769	51525	0
4.0.1	/data/pb/m54357_250607_024229.baz	600	997769	51525	0
4.0.1	/data/pb/m54357_250607_024229.baz	600	997769	51525	0
4.0.1	/data/pb/m54357_250607_024229.baz	600	997769	51525	0
4.0.1	/data/pb/m54357_250607_024229.baz	600	997769	51525	0
4.0.1	/data/pb/m54357_250607_024229.baz	600	997769	51525	0
4.0.1	/data/pb/m54357_250607_024229.baz	600	997769	51525	0
4.0.1	/data/pb/m54357_250607_024229.baz	600	997769	51525	0
4.0.1	/data/pb/m54357_250607_024229.baz	600	997769	51525	0
4.0.1	/data/pb/m54357_250607_024229.baz	600	997769	51525	0
4.0.1	/data/pb/m54357_250607_024229.baz	600	997769	51525	0
4.0.1	/data/pb/m54357_250607_024229.baz	600	997769	51525	0
4.0.1	/data/pb/m54357_250607_024229.baz	600	997769	51525	0
4.0.1	/data/pb/m54357_250607_024229.baz	600	997769	51525	0
4.0.1	/data/pb/m54357_250607_024229.baz	600	997769	51525	0
4.0.1	/data/pb/m54357_250607_024229.baz	600	997769	51525	0
4.0.1	/data/pb/m54357_250607_024229.baz	600	997769	51525	0
4.0.1	/data/pb/m54357_250607_024229.baz	600	997769	51525	0
4.0.1	/data/pb/m54357_250607_024229.baz	600	997769	51525	0
4.0.1	/data/pb/m54357_250607_024229.baz	600	997769	51525	0
4.0.1	/data/pb/m54357_250607_024229.baz	600	997769	51525	0
4.0.1	/data/pb/m54357_250607_024229.baz	600	997769	51525	0
4.0.1	/data/pb/m54357_250607_024229.baz	600	997769	51525	0
4.0.1	/data/pb/m54357_250607_024229.baz	600	997769	51525	0
4.0.1	/data/pb/m54357_250607_024229.baz	600	997769	51525	0
4.0.1	/data/pb/m54357_250607_024229.baz	600	997769	51525	0
4.0.1	/data/pb/m54357_250607_024229.baz	600	997769	51525	0
4.0.1	/data/pb/m54357_250607_024229.baz	600	997769	51525	0
4.0.1	/data/pb/m54357_250607_024229.baz	600	997769	51525	0
4.0.1	/data/pb/m54357_250607_024229.baz	600	997769	51525	0
4.0.1	/data/pb/m54357_250607_024229.baz	600	997769	51525	0
4.0.1	/data/pb/m54357_250607_024229.baz	600	997769	51525	0
4.0.1	/data/pb/m54357_250607_024229.baz	600	997769	51525	0
4.0.1	/data/pb/m54357_250607_024229.baz	600	997769	51525	0
4.0.1	/data/pb/m54357_250607_024229.baz	600	997769	51525	0
4.0.1	/data/pb/m54357_250607_024229.baz	600	997769	51525	0
4.0.1	/data/pb/m54357_250607_024229.baz	600	997769	51525	0
4.0.1	/data/pb/m54357_250607_024229.baz	600	997769	51525	0
4.0.1	/data/pb/m54357_250607_024229.baz	600	997769	51525	0
4.0.1	/data/pb/m54357_250607_024229.baz	600	997769	51525	0
4.0.1	/data/pb/m54357_250607_024229.baz	600	997769	51525	0
4.0.1	/data/pb/m54357_250607_024229.baz	600	997769	51525	0
4.0.1	/data/pb/m54357_250607_024229.baz	600	997769	51525	0
4.0.1	/data/pb/m54357_250607_024229.baz	600	997769	51525	0
4.0.1	/data/pb/m54357_250607_024229.baz	600	997769	51525	0
4.0.1	/data/pb/m54357_250607_024229.baz	600	997769	51525	0
4.0.1	/data/pb/m54357_250607_024229.baz	600	997769	51525	0
4.0.1	/data/pb/m54357_250607_024229.baz	600	997769	51525	0
4.0.1	/data/pb/m54357_250607_024229.baz	600	997769	51525	0
4.0.1	/data/pb/m54357_250607_024229.baz	600	997769	51525	0
4.0.1	/data/pb/m54357_250607_024229.baz	600	997769	51525	0
4.0.1	/data/pb/m54357_250607_024229.baz	600	997769	51525	0
4.0.1	/data/pb/m54357_250607_024229.baz	600	997769	51525	0
4.0.1	/data/pb/m54357_250607_024229.baz	600	997769	51525	0
4.0.1	/data/pb/m54357_250607_024229.baz	600	997769	51525	0
4.0.1	/data/pb/m54357_250607_024229.baz	600	997769	51525	0
4.0.1	/data/pb/m54357_250607_024229.baz	600	997769	51525	0
4.0.1	/data/pb/m54357_250607_024229.baz	600	997769	51525	0
4.0.1	/data/pb/m54357_250607_024229.baz	600	997769	51525	0
4.0.1	/data/pb/m54357_250607_024229.baz	600	997769	51525	0
4.0.1	/data/pb/m54357_250607_024229.baz	600	997769	51525	0
4.0.1	/data/pb/m54357_250607_024229.baz	600	997769	51525	0
4.0.1	/data/pb/m54357_250607_024229.baz	600	997769	51525	0
4.0.1	/data/pb/m54357_250607_024229.baz	600	997769	51525	0
4.0.1	/data/pb/m54357_250607_024229.baz	600	997769	51525	0
4.0.1	/data/pb/m54357_250607_024229.baz	600	997769	51525	0
4.0.1	/data/pb/m54357_250607_024229.baz	600	997769	51525	0
4.0.1	/data/pb/m54357_250607_024229.baz	600	997769	51525	0
4.0.1	/data/pb/m54357_250607_024229.baz	600	997769	51525	0
4.0.1	/data/pb/m54357_250607_024229.baz	600	997769	51525	0
4.0.1	/data/pb/m54357_250607_024229.baz	600	997769	51525	0
4.0.1	/data/pb/m54357_250607_024229.baz	600	997769	51525	0
4.0.1	/data/pb/m54357_250607_024229.baz	600	997769	51525	0
4.0.1	/data/pb/m54357_250607_024229.baz	600	997769	51525	0
4.0.1	/data/pb/m54357_250607_024229.baz	600	997769	51525	0
4.0.1	/data/pb/m54357_250607_024229.baz	600	997769	51525	0
4.0.1	/data/pb/m54357_250607_024229.baz	600	997769	51525	0
4.0.1	/data/pb/m54357_250607_024229.baz	600	997769	51525	0
4.0.1	/data/pb/m54357_250607_024229.baz	600	997769	51525	0
4.0.1	/data/pb/m54357_250607_024229.baz	600	997769	51525	0
4.0.1	/data/pb/m54357_250607_024229.baz	600	997769	51525	0
4.0.1	/data/pb/m54357_250607_024229.baz	600	997769	51525	0
4.0.1	/data/pb/m54357_250607_024229.baz	600	997769	51525	0
4.0.1	/data/pb/m54357_250607_024229.baz	600	997769	51525	0
4.0.1	/data/pb/m54357_250607_024229.baz	600	997769	51525	0
4.0.1	/data/pb/m54357_250607_024229.baz	600	997769	51525	0
4.0.1	/data/pb/m54357_250607_024229.baz	600	997769	51525	0
4.0.1	/data/pb/m54357_250607_024229.baz	600	997769	51525	0
4.0.1	/data/pb/m54357_250607_024229.baz	600	997769	51525	0
4.0.1	/data/pb/m54357_250607_024229.baz	600	997769	51525	0
4.0.1	/data/pb/m54357_250607_024229.baz	600	997769	51525	0
4.0.1	/data/pb/m54357_250607_024229.baz	600	997769	51525	0
4.0.1	/data/pb/m54357_250607_024229.baz	600	997769	51525	0
4.0.1	/data/pb/m54357_250607_024229.baz	600	997769	51525	0
4.0.1	/data/pb/m54357_250607_024229.baz	600	997769	51525	0
4.0.1	/data/pb/m54357_250607_024229.baz	600	997769	51525	0
4.0.1	/data/pb/m54357_250607_024229.baz	600	997769	51525	0
4.0.1	/data/pb/m54357_250607_024229.baz	600	997769	51525	0
4.0.1	/data/pb/m54357_250607_024229.baz	600	997769	51525	0
4.0.1	/data/pb/m54357_250607_024229.baz	600	997769	51525	0
4.0.1	/data/pb/m54357_250607_024229.baz	600	997769	51525	0
4.0.1	/data/pb/m54357_250607_024229.baz	600	997769	51525	0
4.0.1	/data/pb/m54357_250607_024229.baz	600	997769	51525	0
4.0.1	/data/pb/m54357_250607_024229.baz	600	997769	51525	0
4.0.1	/data/pb/m54357_250607_024229.baz	600	997769	51525	0
4.0.1	/data/pb/m54357_250607_024229.baz	600	997769	51525	0
4.0.1	/data/pb/m54357_250607_024229.baz	600	997769	51525	0
4.0.1	/data/pb/m54357_250607_024229.baz	600	997769	51525	0
4.0.1	/data/pb/m54357_250607_024229.baz	600	997769	51525	0
4.0.1	/data/pb/m54357_250607_024229.baz	600	997769	51525	0
4.0.1	/data/pb/m54357_250607_024229.baz	600	997769	51525	0
4.0.1	/data/pb/m54357_250607_024229.baz	600	997769	51525	0
4.0.1	/data/pb/m54357_250607_024229.baz	600	997769	51525	0
4.0.1	/data/pb/m54357_250607_024229.baz	600	997769	51525	0
4.0.1	/data/pb/m54357_250607_024229.baz	600	997769	51525	0
4.0.1	/data/pb/m54357_250607_024229.baz	600	997769	51525	0
4.0.1	/data/pb/m54357_250607_024229.baz	600	997769	51525	0
4.0.1	/data/pb/m54357_250607_024229.baz	600	997769	51525	0
4.0.1	/data/pb/m54357_250607_024229.baz	600	997769	51525	0
4.0.1	/data/pb/m54357_250607_024229.baz	600	997769	51525	0
4.0.1	/data/pb/m54357_250607_024229.baz	600	997769	51525	0
4.0.1	/data/pb/m54357_250607_024229.baz	600	997769	51525	0
4.0.1	/data/pb/m54357_250607_024229.baz	600	997769	51525	0
4.0.1	/data/pb/m54357_250607_024229.baz	600	997769	51525	0
4.0.1	/data/pb/m54357_250607_024229.baz	600	997769	51525	0
4.0.1	/data/pb/m54357_250607_024229.baz	600	997769	51525	0
4.0.1	/data/pb/m54357_250607_024229.baz	600	997769	51525	0
4.0.1	/data/pb/m54357_250607_024229.baz	600	997769	51525	0
4.0.1	/data/pb/m54357_250607_024229.baz	600	997769	51525	0
4.0.1	/data/pb/m54357_250607_024229.baz	600	997769	51525	0
4.0.1	/data/pb/m54357_250607_024229.baz	600	997769	51525	0
4.0.1	/data/pb/m54357_250607_024229.baz	600	997769	51525	0
4.0.1	/data/pb/m54357_250607_024229.baz	600	997769	51525	0
4.0.1	/data/pb/m54357_250607_024229.baz	600	997769	51525	0
4.0.1	/data/pb/m54357_250607_024229.baz	600	997769	51525	0
4.0.1	/data/pb/m54357_250607_024229.baz	600	997769	51525	0
4.0.1	/data/pb/m54357_250607_024229.baz	600	997769	51525	0
4.0.1	/data/pb/m54357_250607_024229.baz	600	997769	51525	0
4.0.1	/data/pb/m54357_250607_024229.baz	600	997769	51525	0
4.0.1	/data/pb/m54357_250607_024229.baz	600	997769	51525	0
4.0.1	/data/pb/m54357_250607_024229.baz	600	997769	51525	0
4.0.1	/data/pb/m54357_250607_024229.baz	600	997769	51525	0
4.0.1	/data/pb/m54357_250607_024229.baz	600	997769	51525	0
4.0.1	/data/pb/m54357_250607_024229.baz	600	997769	51525	0
4.0.1	/data/pb/m54357_250607_024229.baz	600	997769	51525	0
4.0.1	/data/pb/m54357_250607_024229.baz	600	997769	51525	0
4.0.1	/data/pb/m54357_250607_024229.baz	600	997769	51525	0
4.0.1	/data/pb/m54357_250607_024229.baz	600	997769	51525	0
4.0.1	/data/pb/m54357_250607_024229.baz	600	997769	51525	0
4.0.1	/data/pb/m54357_250607_024229.baz	600	997769	51525	0
4.0.1	/data/pb/m54357_250607_024229.baz	600	997769	51525	0
4.0.1	/data/pb/m54357_250607_024229.baz	600	997769	51525	0
4.0.1	/data/pb/m54357_250607_024229.baz	600	997769	51525	0
4.0.1	/data/pb/m54357_250607_024229.baz	600	997769	51525	0
4.0.1	/data/pb/m54357_250607_024229.baz	600	997769	51525	0
4.0.1	/data/pb/m54357_250607_024229.baz	600	997769	51525	0
4.0.1	/data/pb/m54357_250607_024229.baz	600	997769	51525	0
4.0.1	/data/pb/m54357_250607_024229.baz	600	997769	51525	0
4.0.1	/data/pb/m54357_250607_024229.baz	600	997769	51525	0
4.0.1	/data/pb/m54357_250607_024229.baz	600	997769	51525	0
4.0.1	/data/pb/m54357_250607_024229.baz	600	997769	51525	0
4.0.1	/data/pb/m54357_250607_024229.baz	600	997769	51525	0
4.0.1	/data/pb/m54357_250607_024229.baz	600	997769	51525	0
4.0.1	/data/pb/m54357_250607_024229.baz	600	997769	51525	0
4.0.1	/data/pb/m54357_250607_024229.baz	600	997769	51525	0
4.0.1	/data/pb/m54357_250607_024229.baz	600	997769	51525	0
4.0.1	/data/pb/m54357_250607_024229.baz	600	997769	51525	0
4.0.1	/data/pb/m54357_250607_024229.baz	600	997769	51525	0
4.0.1	/data/pb/m54357_250607_024229.baz	600	997769	51525	0
4.0.1	/data/pb/m54357_250607_024229.baz	600	997769	51525	0
4.0.1	/data/pb/m54357_250607_024229.baz	600	997769	51525	0
4.0.1	/data/pb/m54357_250607_024229.baz	600	997769	51525	0
4.0.1	/data/pb/m54357_250607_024229.baz	600	997769	51525	0
4.0.1	/data/pb/m54357_250607_024229.baz	600	997769	51525	0
4.0.1	/data/pb/m54357_250607_024229.baz	600	997769	51525	0
4.0.1	/data/pb/m54357_250607_024229.baz	600	997769	51525	0
4.0.1	/data/pb/m54357_250607_024229.baz	600	997769	51525	0
4.0.1	/data/pb/m54357_250607_024229.baz	600	997769	51525	0
4.0.1	/data/pb/m54357_250607_024229.baz	600	997769	51525	0
4.0.1	/data/pb/m54357_250607_024229.baz	600	997769	51525	0
4.0.1	/data/pb/m54357_250607_024229.baz	600	997769	51525	0
4.0.1	/data/pb/m54357_250607_024229.baz	600	997769	51525	0
4.0.1	/data/pb/m54357_250607_024229.baz	600	997769	51525	0
4.0.1	/data/pb/m54357_250607_024229.baz	600	997769	51525	0
4.0.1	/data/pb/m54357_250607_024229.baz	600	997769	51525	0
4.0.1	/data/pb/m54357_250607_024229.baz	600	997769	51525	0
4.0.1	/data/pb/m54357_250607_024229.baz	600	997769	51525	0
4.0.1	/data/pb/m54357_250607_024229.baz	600	997769	51525	0
4.0.1	/data/pb/m54357_250607_024229.baz	600	997769	51525	0
4.0.1	/data/pb/m54357_250607_024229.baz	600	997769	51525	0
4.0.1	/data/pb/m54357_250607_024229.baz	600	997769	51525	0
4.0.1	/data/pb/m54357_250607_024229.baz	600	997769	51525	0
4.0.1	/data/pb/m54357_250607_024229.baz	600	997769	51525	0
4.0.1	/data/pb/m54357_250607_024229.baz	600	997769	51525	0
4.0.1	/data/pb/m54357_250607_024229.baz	600	997769	51525	0
4.0.1	/data/pb/m54357_250607_024229.baz	600	997769	51525	0
4.0.1	/data/pb/m54357_250607_024229.baz	600	997769	51525	0
4.0.1	/data/pb/m54357_250607_024229.baz	600	997769	51525	0
4.0.1	/data/pb/m54357_250607_024229.baz	600	997769	51525	0
4.0.1	/data/pb/m54357_250607_024229.baz	600	997769	51525	0
4.0.1	/data/pb/m54357_250607_024229.baz	600	997769	51525	0
4.0.1	/data/pb/m54357_250607_024229.baz	600	997769	51525	0
4.0.1	/data/pb/m54357_250607_024229.baz	600	997769	51525	0
4.0.1	/data/pb/m54357_250607_024229.baz	600	997769	51525	0
4.0.1	/data/pb/m54357_250607_024229.baz	600	997769	51525	0
4.0.1	/data/pb/m54357_250607_024229.baz	600	997769	51525	0
4.0.1	/data/pb/m54357_250607_024229.baz	600	997769	51525	0
4.0.1	/data/pb/m54357_250607_024229.baz	600	997769	51525	0
4.0.1	/data/pb/m54357_250607_024229.baz	600	997769	51525	0
4.0.1	/data/pb/m54357_250607_024229.baz	600	997769	51525	0
4.0.1	/data/pb/m54357_250607_024229.baz	600	997769	51525	0
4.0.1	/data/pb/m54357_250607_024229.baz	600	997769	51525	0
4.0.1	/data/pb/m54357_250607_024229.baz	600	997769	51525	0
4.0.1	/data/pb/m54357_250607_024229.baz	600	997769	51525	0
4.0.1	/data/pb/m54357_250607_024229.baz	600	997769	51525	0
4.0.1	/data/pb/m54357_250607_024229.baz	600	997769	51525	0
4.0.1	/data/pb/m54357_250607_024229.baz	600	997769	51525	0
4.0.1	/data/pb/m54357_250607_024229.baz	600	997769	51525	0
4.0.1	/data/pb/m54357_250607_024229.baz	600	997769	51525	0
4.0.1	/data/pb/m54357_250607_024229.baz	600	997769	51525	0
4.0.1	/data/pb/m54357_250607_024229.baz	600	997769	51525	0
4.0.1	/data/pb/m54357_250607_024229.baz	600	997769	51525	0
4.0.1	/data/pb/m54357_250607_024229.baz	600	997769	51525	0
4.0.1	/data/pb/m54357_250607_024229.baz	600	997769	51525	0
4.0.1	/data/pb/m54357_250607_024229.baz	600	997769	51525	0
4.0.1	/data/pb/m54357_250607_024229.baz	600	997769	51525	0
4.0.1	/data/pb/m54357_250607_024229.baz	600	997769	51525	0
4.0.1	/data/pb/m54357_250607_024229.baz	600	997769	51525	0
4.0.1	/data/pb/m54357_250607_024229.baz	600	997769	51525	0
4.0.1	/data/pb/m54357_250607_024229.baz	600	997769	51525	0
4.0.1	/data/pb/m54357_250607_024229.baz	600	997769	51525	0
4.0.1	/data/pb/m54357_250607_024229.baz	600	997769	51525	0
4.0.1	/data/pb/m54357_250607_024229.baz	600	997769	51525	0
4.0.1	/data/pb/m54357_250607_024229.baz	600	997769	51525	0
4.0.1	/data/pb/m54357_250607_024229.baz	600	997769	51525	0
4.0.1	/data/pb/m54357_250607_024229.baz	600	997769	51525	0
4.0.1	/data/pb/m54357_250607_024229.baz	600	997769	51525	0
4.0.1	/data/pb/m54357_250607_024229.baz	600	997769	51525	0
4.0.1	/data/pb/m54357_250607_024229.baz	600	997769	51525	0
4.0.1	/data/pb/m54357_250607_024229.baz	600	997769	51525	0
4.0.1	/data/pb/m54357_250607_024229.baz	600	997769	51525	0
4.0.1	/data/pb/m54357_250607_024229.baz	600	997769	51525	0
4.0.1	/data/pb/m54357_250607_024229.baz	600	997769	51525	0
4.0.1	/data/pb/m54357_250607_024229.baz	600	997769	51525	0
4.0.1	/data/pb/m54357_250607_024229.baz	600	997769	51525	0
4.0.1	/data/pb/m54357_250607_024229.baz	600	997769	51525	0
4.0.1	/data/pb/m54357_250607_024229.baz	600	997769	51525	0
4.0.1	/data/pb/m54357_250607_024229.baz	600	997769	51525	0
4.0.1	/data/pb/m54357_250607_024229.baz	600	997769	51525	0
4.0.1	/data/pb/m54357_250607_024229.baz	600	997769	51525	0
4.0.1	/data/pb/m54357_250607_024229.baz	600	997769	51525	0
4.0.1	/data/pb/m54357_250607_024229.baz	600	997769	51525	0
4.0.1	/data/pb/m54357_250607_024229.baz	600	997769	51525	0
4.0.1	/data/pb/m54357_250607_024229.baz	600	997769	51525	0
4.0.1	/data/pb/m54357_250607_024229.baz	600	997769	51525	0
4.0.1	/data/pb/m54357_250607_024229.baz	600	997769	51525	0
4.0.1	/data/pb/m54357_250607_024229.baz	600	997769	51525	0
4.0.1	/data/pb/m54357_250607_024229.baz	600	997769	51525	0
4.0.1	/data/pb/m54357_250607_024229.baz	600	997769	51525	0
4.0.1	/data/pb/m54357_250607_024229.baz	600	997769	51525	0
4.0.1	/data/pb/m54357_250607_024229.baz	600	997769	51525	0
4.0.1	/data/pb/m54357_250607_024229.baz	600	997769	51525	0
4.0.1	/data/pb/m54357_250607_024229.baz	600	997769	51525	0
4.0.1	/data/pb/m54357_250607_024229.baz	600	997769	51525	0
4.0.1	/data/pb/m54357_250607_024229.baz	600	997769	51525	0
4.0.1	/data/pb/m54357_250607_024229.baz	600	997769	51525	0
4.0.1	/data/pb/m54357_250607_024229.baz	600	997769	51525	0
4.0.1	/data/pb/m54357_250607_024229.baz	600	997769	51525	0
4.0.1	/data/pb/m54357_250607_024229.baz	600	997769	51525	0
4.0.1	/data/pb/m54357_250607_024229.baz	600	997769	51525	0
4.0.1	/data/pb/m54357_250607_024229.baz	600	997769	51525	0
4.0.1	/data/pb/m54357_250607_024229.baz	600	997769	51525	0
4.0.1	/data/pb/m54357_250607_024229.baz	600	997769	51525	0
4.0.1	/data/pb/m54357_250607_024229.baz	600	997769	51525	0
4.0.1	/data/pb/m54357_250607_024229.baz	600	997769	51525	0
4.0.1	/data/pb/m54357_250607_024229.baz	600	997769	51525	0
4.0.1	/data/pb/m54357_250607_024229.baz	600	997769	51525	0
4.0.1	/data/pb/m54357_250607_024229.baz	600	997769	51525	0
4.0.1	/data/pb/m54357_250607_024229.baz	600	997769	51525	0
4.0.1	/data/pb/m54357_250607_024229.baz	600	997769	51525	0
4.0.1	/data/pb/m54357_250607_024229.baz	600	997769	51525	0
4.0.1	/data/pb/m54357_250607_024229.baz	600	997769	51525	0
4.0.1	/data/pb/m54357_250607_024229.baz	600	997769	51525	0
4.0.1	/data/pb/m54357_250607_024229.baz	600	997769	51525	0
4.0.1	/data/pb/m54357_250607_024229.baz	600	997769	51525	0
4.0.1	/data/pb/m54357_250607_024229.baz	600	997769	51525	0
4.0.1	/data/pb/m54357_250607_024229.baz	600	997769	51525	0
4.0.1	/data/pb/m54357_250607_024229.baz	600	997769	51525	0
4.0.1	/data/pb/m54357_250607_024229.baz	600	997769	51525	0
4.0.1	/data/pb/m54357_250607_024229.baz	600	997769	51525	0
4.0.1	/data/pb/m54357_250607_024229.baz	600	997769	51525	0
4.0.1	/data/pb/m54357_250607_024229.baz	600	997769	51525	0
4.0.1	/data/pb/m54357_250607_024229.baz	600	997769	51525	0
4.0.1	/data/pb/m54357_250607_024229.baz	600	997769	51525	0
4.0.1	/data/pb/m54357_250607_024229.baz	600	997769	51525	0
4.0.1	/data/pb/m54357_250607_024229.baz	600	997769	51525	0
4.0.1	/data/pb/m54357_250607_024229.baz	600	997769	51525	0
4.0.1	/data/pb/m54357_250607_024229.baz	600	997769	51525	0
4.0.1	/data/pb/m54357_250607_024229.baz	600	997769	51525	0
4.0.1	/data/pb/m54357_250607_024229.baz	600	997769	51525	0
4.0.1	/data/pb/m54357_250607_024229.baz	600	997769	51525	0
4.0.1	/data/pb/m54357_250607_024229.baz	600	997769	51525	0
4.0.1	/data/pb/m54357_250607_024229.baz	600	997769	51525	0
4.0.1	/data/pb/m54357_250607_024229.baz	600	997769	51525	0
4.0.1	/data/pb/m54357_250607_024229.baz	600	997769	51525	0
4.0.1	/data/pb/m54357_250607_024229.baz	600	997769	51525	0
4.0.1	/data/pb/m54357_250607_024229.baz	600	997769	51525	0
4.0.1	/data/pb/m54357_250607_024229.baz	600	997769	51525	0
4.0.1	/data/pb/m54357_250607_024229.baz	600	997769	51525	0
4.0.1	/data/pb/m54357_250607_024229.baz	600	997769	51525	0
4.0.1	/data/pb/m54357_250607_024229.baz	600	997769	51525	0
4.0.1	/data/pb/m54357_250607_024229.baz	600	997769	51525	0
4.0.1	/data/pb/m54357_250607_024229.baz	600	997769	51525	0
4.0.1	/data/pb/m54357_250607_024229.baz	600	997769	51525	0
4.0.1	/data/pb/m54357_250607_024229.baz	600	997769	51525	0
4.0.1	/data/pb/m54357_250607_024229.baz	600	997769	51525	0
4.0.1	/data/pb/m54357_250607_024229.baz	600	997769	51525	0
4.0.1	/data/pb/m54357_250607_024229.baz	600	997769	51525	0
4.0.1	/data/pb/m54357_250607_024229.baz	600	997769	51525	0
4.0.1	/data/pb/m54357_250607_024229.baz	600	997769	51525	0
4.0.1	/data/pb/m54357_250607_024229.baz	600	997769	51525	0
4.0.1	/data/pb/m54357_250607_024229.baz	600	997769	51525	0
4.0.1	/data/pb/m54357_250607_024229.baz	600	997769	51525	0
4.0.1	/data/pb/m54357_250607_024229.baz	600	997769	51525	0
4.0.1	/data/pb/m54357_250607_024229.baz	600	997769	51525	0
4.0.1	/data/pb/m54357_250607_024229.baz	600	997769	51525	0
4.0.1	/data/pb/m54357_250607_024229.baz	600	997769	51525	0
4.0.1	/data/pb/m54357_250607_024229.baz	600	997769	51525	0
4.0.1	/data/pb/m54357_250607_024229.baz	600	997769	51525	0
4.0.1	/data/pb/m54357_250607_024229.baz	600	997769	51525	0
4.0.1	/data/pb/m54357_250607_024229.baz	600	997769	51525	0
4.0.1	/data/pb/m54357_250607_024229.baz	600	997769	51525	0
4.0.1	/data/pb/m54357_250607_024229.baz	600	997769	51525	0
4.0.1	/data/pb/m54357_250607_024229.baz	600	997769	51525	0
4.0.1	/data/pb/m54357_250607_024229.baz	600	997769	51525	0
4.0.1	/data/pb/m54357_250607_024229.baz	600	997769	51525	0
4.0.1	/data/pb/m54357_250607_024229.baz	600	997769	51525	0
4.0.1	/data/pb/m54357_250607_024229.baz	600	997769	51525	0
4.0.1	/data/pb/m54357_250607_024229.baz	600	997769	51525	0
4.0.1	/data/pb/m54357_250607_024229.baz	600	997769	51525	0
4.0.1	/data/pb/m54357_250607_024229.baz	600	997769	51525	0
4.0.1	/data/pb/m54357_250607_024229.baz	600	997769	51525	0
4.0.1	/data/pb/m54357_250607_024229.baz	600	997769	51525	0
4.0.1	/data/pb/m54357_250607_024229.baz	600	997769	51525	0
4.0.1	/data/pb/m54357_250607_024229.baz	600	997769	51525	0
4.0.1	/data/pb/m54357_250607_024229.baz	600	997769	51525	0
4.0.1	/data/pb/m54357_250607_024229.baz	600	997769	51525	0
4.0.1	/data/pb/m54357_250607_024229.baz	600	997769	51525	0
4.0.1	/data/pb/m54357_250607_024229.baz	600	997769	51525	0
4.0.1	/data/pb/m54357_250607_024229.baz	600	997769	51525	0
4.0.1	/data/pb/m54357_250607_024229.baz	600	997769	51525	0
4.0.1	/data/pb/m54357_250607_024229.baz	600	997769	51525	0
4.0.1	/data/pb/m54357_250607_024229.baz	600	997769	51525	0
4.0.1	/data/pb/m54357_250607_024229.baz	600	997769	51525	0
4.0.1	/data/pb/m54357_250607_024229.baz	600	997769	51525	0
4.0.1	/data/pb/m54357_250607_024229.baz	600	997769	51525	0
4.0.1	/data/pb/m54357_250607_024229.baz	600	997769	51525	0
4.0.1	/data/pb/m54357_250607_024229.baz	600	997769	51525	0
4.0.1	/data/pb/m54357_250607_024229.baz	600	997769	51525	0
4.0.1	/data/pb/m54357_250607_024229.baz	600	997769	51525	0
4.0.1	/data/pb/m54357_250607_024229.baz	600	997769	51525	0
4.0.1	/data/pb/m54357_250607_024229.baz	600	997769	51525	0
4.0.1	/data/pb/m54357_250607_024229.baz	600	997769	51525	0
4.0.1	/data/pb/m54357_250607_024229.baz	600	997769	51525	0
4.0.1	/data/pb/m54357_250607_024229.baz	600	997769	51525	0
4.0.1	/data/pb/m54357_250607_024229.baz	600	997769	51525	0
4.0.1	/data/pb/m54357_250607_024229.baz	600	997769	51525	0
4.0.1	/data/pb/m54357_250607_024229.baz	600	997769	51525	0
4.0.1	/data/pb/m54357_250607_024229.baz	600	997769	51525	0
4.0.1	/data/pb/m54357_250607_024229.baz	600	997769	51525	0
4.0.1	/data/pb/m54357_250607_024229.baz	600	997769	51525	0
4.0.1	/data/pb/m54357_250607_024229.baz	600	997769	51525	0
4.0.1	/data/pb/m54357_250607_024229.baz	600	997769	51525	0
4.0.1	/data/pb/m54357_250607_024229.baz	600	997769	51525	0
4.0.1	/data/pb/m54357_250607_024229.baz	600	997769	51525	0
4.0.1	/data/pb/m54357_250607_024229.baz	600	997769	51525	0
[truncated: 425 more rows]
[truncated: 332 more columns]

## Sheet: .m54357_250607_024229.run.metad
Version	CreatedAt	ModifiedAt	ns1:InvestigatorName	ns1:CreatedDate	Name	CreatedAt2	ModifiedAt2	UniqueId	MetaType	TimeStampedName	Status	ChipType	CreatedBy	StartedBy	Name2	CreatedAt3	UniqueId2	MetaType2	TimeStampedName2	UniqueId3	MetaType3	TimeStampedName3	ns2:TotalLength	ns2:NumRecords	CreatedAt4	ModifiedAt3	UniqueId4	MetaType4	TimeStampedName4	Status2	InstrumentId	InstrumentName	Context	ns4:MultiJobId	ns4:InstCtrlVer	ns4:SigProcVer	ns4:TimeStampedName	ns4:Name	ns4:CreatedBy	ns4:WhenCreated	ns4:StartedBy	ns4:WhenStarted	Name3	CreatedAt5	ModifiedAt4	ns4:WellName	ns4:Concentration	ns4:OnPlateLoadingConcentration	ns4:InsertSize
4.0.1	2025-06-07T02:30:11.123Z	0001-01-01 00:00:00	Default	0001-01-01	Run 06.07.2025 10:29	2025-06-07T02:30:11.123Z	0001-01-01 00:00:00	0a5ad4ff-ab3a-4ce7-817f-f88d6ac9dbb5	Run	r54357_20250607_023115	Ready	1mChip	admin	unknown	jur3-Cell1	2025-06-07T02:30:11.123Z	eb4c30ac-d81e-4a9b-b883-00c82551a36f	SubreadSetCollection	54357-SubreadSetCollection-2025-31-07T02:31:15.910Z	676fd690-02ca-48a7-ad55-3ee72f666f21	ExternalResource	54357-ExternalResource-2025-31-07T02:31:15.910Z	0	0	2025-06-07T02:30:11.123Z	0001-01-01 00:00:00	eb4c30ac-d81e-4a9b-b883-00c82551a36f	CollectionMetadata	54357-CollectionMetadata-2025-31-07T02:31:15.910Z	Ready	54357	Sequel 54357	m54357_250607_024229	0	8.0.0.84541	8.0.0.84512	r54357_20250607_023115	Run 06.07.2025 10:29	admin	2025-06-07T02:30:11.123Z	unknown	0001-01-01 00:00:00	jur3	2025-06-07T02:30:11.123Z	0001-01-01 00:00:00	B01	0	7	16500
4.0.1	2025-06-07T02:30:11.123Z	0001-01-01 00:00:00	Default	0001-01-01	Run 06.07.2025 10:29	2025-06-07T02:30:11.123Z	0001-01-01 00:00:00	0a5ad4ff-ab3a-4ce7-817f-f88d6ac9dbb5	Run	r54357_20250607_023115	Ready	1mChip	admin	unknown	jur3-Cell1	2025-06-07T02:30:11.123Z	eb4c30ac-d81e-4a9b-b883-00c82551a36f	SubreadSetCollection	54357-SubreadSetCollection-2025-31-07T02:31:15.910Z	676fd690-02ca-48a7-ad55-3ee72f666f21	ExternalResource	54357-ExternalResource-2025-31-07T02:31:15.910Z	0	0	2025-06-07T02:30:11.123Z	0001-01-01 00:00:00	eb4c30ac-d81e-4a9b-b883-00c82551a36f	CollectionMetadata	54357-CollectionMetadata-2025-31-07T02:31:15.910Z	Ready	54357	Sequel 54357	m54357_250607_024229	0	8.0.0.84541	8.0.0.84512	r54357_20250607_023115	Run 06.07.2025 10:29	admin	2025-06-07T02:30:11.123Z	unknown	0001-01-01 00:00:00	jur3	2025-06-07T02:30:11.123Z	0001-01-01 00:00:00	B01	0	7	16500
4.0.1	2025-06-07T02:30:11.123Z	0001-01-01 00:00:00	Default	0001-01-01	Run 06.07.2025 10:29	2025-06-07T02:30:11.123Z	0001-01-01 00:00:00	0a5ad4ff-ab3a-4ce7-817f-f88d6ac9dbb5	Run	r54357_20250607_023115	Ready	1mChip	admin	unknown	jur3-Cell1	2025-06-07T02:30:11.123Z	eb4c30ac-d81e-4a9b-b883-00c82551a36f	SubreadSetCollection	54357-SubreadSetCollection-2025-31-07T02:31:15.910Z	676fd690-02ca-48a7-ad55-3ee72f666f21	ExternalResource	54357-ExternalResource-2025-31-07T02:31:15.910Z	0	0	2025-06-07T02:30:11.123Z	0001-01-01 00:00:00	eb4c30ac-d81e-4a9b-b883-00c82551a36f	CollectionMetadata	54357-CollectionMetadata-2025-31-07T02:31:15.910Z	Ready	54357	Sequel 54357	m54357_250607_024229	0	8.0.0.84541	8.0.0.84512	r54357_20250607_023115	Run 06.07.2025 10:29	admin	2025-06-07T02:30:11.123Z	unknown	0001-01-01 00:00:00	jur3	2025-06-07T02:30:11.123Z	0001-01-01 00:00:00	B01	0	7	16500
4.0.1	2025-06-07T02:30:11.123Z	0001-01-01 00:00:00	Default	0001-01-01	Run 06.07.2025 10:29	2025-06-07T02:30:11.123Z	0001-01-01 00:00:00	0a5ad4ff-ab3a-4ce7-817f-f88d6ac9dbb5	Run	r54357_20250607_023115	Ready	1mChip	admin	unknown	jur3-Cell1	2025-06-07T02:30:11.123Z	eb4c30ac-d81e-4a9b-b883-00c82551a36f	SubreadSetCollection	54357-SubreadSetCollection-2025-31-07T02:31:15.910Z	676fd690-02ca-48a7-ad55-3ee72f666f21	ExternalResource	54357-ExternalResource-2025-31-07T02:31:15.910Z	0	0	2025-06-07T02:30:11.123Z	0001-01-01 00:00:00	eb4c30ac-d81e-4a9b-b883-00c82551a36f	CollectionMetadata	54357-CollectionMetadata-2025-31-07T02:31:15.910Z	Ready	54357	Sequel 54357	m54357_250607_024229	0	8.0.0.84541	8.0.0.84512	r54357_20250607_023115	Run 06.07.2025 10:29	admin	2025-06-07T02:30:11.123Z	unknown	0001-01-01 00:00:00	jur3	2025-06-07T02:30:11.123Z	0001-01-01 00:00:00	B01	0	7	16500
4.0.1	2025-06-07T02:30:11.123Z	0001-01-01 00:00:00	Default	0001-01-01	Run 06.07.2025 10:29	2025-06-07T02:30:11.123Z	0001-01-01 00:00:00	0a5ad4ff-ab3a-4ce7-817f-f88d6ac9dbb5	Run	r54357_20250607_023115	Ready	1mChip	admin	unknown	jur3-Cell1	2025-06-07T02:30:11.123Z	eb4c30ac-d81e-4a9b-b883-00c82551a36f	SubreadSetCollection	54357-SubreadSetCollection-2025-31-07T02:31:15.910Z	676fd690-02ca-48a7-ad55-3ee72f666f21	ExternalResource	54357-ExternalResource-2025-31-07T02:31:15.910Z	0	0	2025-06-07T02:30:11.123Z	0001-01-01 00:00:00	eb4c30ac-d81e-4a9b-b883-00c82551a36f	CollectionMetadata	54357-CollectionMetadata-2025-31-07T02:31:15.910Z	Ready	54357	Sequel 54357	m54357_250607_024229	0	8.0.0.84541	8.0.0.84512	r54357_20250607_023115	Run 06.07.2025 10:29	admin	2025-06-07T02:30:11.123Z	unknown	0001-01-01 00:00:00	jur3	2025-06-07T02:30:11.123Z	0001-01-01 00:00:00	B01	0	7	16500
4.0.1	2025-06-07T02:30:11.123Z	0001-01-01 00:00:00	Default	0001-01-01	Run 06.07.2025 10:29	2025-06-07T02:30:11.123Z	0001-01-01 00:00:00	0a5ad4ff-ab3a-4ce7-817f-f88d6ac9dbb5	Run	r54357_20250607_023115	Ready	1mChip	admin	unknown	jur3-Cell1	2025-06-07T02:30:11.123Z	eb4c30ac-d81e-4a9b-b883-00c82551a36f	SubreadSetCollection	54357-SubreadSetCollection-2025-31-07T02:31:15.910Z	676fd690-02ca-48a7-ad55-3ee72f666f21	ExternalResource	54357-ExternalResource-2025-31-07T02:31:15.910Z	0	0	2025-06-07T02:30:11.123Z	0001-01-01 00:00:00	eb4c30ac-d81e-4a9b-b883-00c82551a36f	CollectionMetadata	54357-CollectionMetadata-2025-31-07T02:31:15.910Z	Ready	54357	Sequel 54357	m54357_250607_024229	0	8.0.0.84541	8.0.0.84512	r54357_20250607_023115	Run 06.07.2025 10:29	admin	2025-06-07T02:30:11.123Z	unknown	0001-01-01 00:00:00	jur3	2025-06-07T02:30:11.123Z	0001-01-01 00:00:00	B01	0	7	16500
4.0.1	2025-06-07T02:30:11.123Z	0001-01-01 00:00:00	Default	0001-01-01	Run 06.07.2025 10:29	2025-06-07T02:30:11.123Z	0001-01-01 00:00:00	0a5ad4ff-ab3a-4ce7-817f-f88d6ac9dbb5	Run	r54357_20250607_023115	Ready	1mChip	admin	unknown	jur3-Cell1	2025-06-07T02:30:11.123Z	eb4c30ac-d81e-4a9b-b883-00c82551a36f	SubreadSetCollection	54357-SubreadSetCollection-2025-31-07T02:31:15.910Z	676fd690-02ca-48a7-ad55-3ee72f666f21	ExternalResource	54357-ExternalResource-2025-31-07T02:31:15.910Z	0	0	2025-06-07T02:30:11.123Z	0001-01-01 00:00:00	eb4c30ac-d81e-4a9b-b883-00c82551a36f	CollectionMetadata	54357-CollectionMetadata-2025-31-07T02:31:15.910Z	Ready	54357	Sequel 54357	m54357_250607_024229	0	8.0.0.84541	8.0.0.84512	r54357_20250607_023115	Run 06.07.2025 10:29	admin	2025-06-07T02:30:11.123Z	unknown	0001-01-01 00:00:00	jur3	2025-06-07T02:30:11.123Z	0001-01-01 00:00:00	B01	0	7	16500
4.0.1	2025-06-07T02:30:11.123Z	0001-01-01 00:00:00	Default	0001-01-01	Run 06.07.2025 10:29	2025-06-07T02:30:11.123Z	0001-01-01 00:00:00	0a5ad4ff-ab3a-4ce7-817f-f88d6ac9dbb5	Run	r54357_20250607_023115	Ready	1mChip	admin	unknown	jur3-Cell1	2025-06-07T02:30:11.123Z	eb4c30ac-d81e-4a9b-b883-00c82551a36f	SubreadSetCollection	54357-SubreadSetCollection-2025-31-07T02:31:15.910Z	676fd690-02ca-48a7-ad55-3ee72f666f21	ExternalResource	54357-ExternalResource-2025-31-07T02:31:15.910Z	0	0	2025-06-07T02:30:11.123Z	0001-01-01 00:00:00	eb4c30ac-d81e-4a9b-b883-00c82551a36f	CollectionMetadata	54357-CollectionMetadata-2025-31-07T02:31:15.910Z	Ready	54357	Sequel 54357	m54357_250607_024229	0	8.0.0.84541	8.0.0.84512	r54357_20250607_023115	Run 06.07.2025 10:29	admin	2025-06-07T02:30:11.123Z	unknown	0001-01-01 00:00:00	jur3	2025-06-07T02:30:11.123Z	0001-01-01 00:00:00	B01	0	7	16500
4.0.1	2025-06-07T02:30:11.123Z	0001-01-01 00:00:00	Default	0001-01-01	Run 06.07.2025 10:29	2025-06-07T02:30:11.123Z	0001-01-01 00:00:00	0a5ad4ff-ab3a-4ce7-817f-f88d6ac9dbb5	Run	r54357_20250607_023115	Ready	1mChip	admin	unknown	jur3-Cell1	2025-06-07T02:30:11.123Z	eb4c30ac-d81e-4a9b-b883-00c82551a36f	SubreadSetCollection	54357-SubreadSetCollection-2025-31-07T02:31:15.910Z	676fd690-02ca-48a7-ad55-3ee72f666f21	ExternalResource	54357-ExternalResource-2025-31-07T02:31:15.910Z	0	0	2025-06-07T02:30:11.123Z	0001-01-01 00:00:00	eb4c30ac-d81e-4a9b-b883-00c82551a36f	CollectionMetadata	54357-CollectionMetadata-2025-31-07T02:31:15.910Z	Ready	54357	Sequel 54357	m54357_250607_024229	0	8.0.0.84541	8.0.0.84512	r54357_20250607_023115	Run 06.07.2025 10:29	admin	2025-06-07T02:30:11.123Z	unknown	0001-01-01 00:00:00	jur3	2025-06-07T02:30:11.123Z	0001-01-01 00:00:00	B01	0	7	16500
4.0.1	2025-06-07T02:30:11.123Z	0001-01-01 00:00:00	Default	0001-01-01	Run 06.07.2025 10:29	2025-06-07T02:30:11.123Z	0001-01-01 00:00:00	0a5ad4ff-ab3a-4ce7-817f-f88d6ac9dbb5	Run	r54357_20250607_023115	Ready	1mChip	admin	unknown	jur3-Cell1	2025-06-07T02:30:11.123Z	eb4c30ac-d81e-4a9b-b883-00c82551a36f	SubreadSetCollection	54357-SubreadSetCollection-2025-31-07T02:31:15.910Z	676fd690-02ca-48a7-ad55-3ee72f666f21	ExternalResource	54357-ExternalResource-2025-31-07T02:31:15.910Z	0	0	2025-06-07T02:30:11.123Z	0001-01-01 00:00:00	eb4c30ac-d81e-4a9b-b883-00c82551a36f	CollectionMetadata	54357-CollectionMetadata-2025-31-07T02:31:15.910Z	Ready	54357	Sequel 54357	m54357_250607_024229	0	8.0.0.84541	8.0.0.84512	r54357_20250607_023115	Run 06.07.2025 10:29	admin	2025-06-07T02:30:11.123Z	unknown	0001-01-01 00:00:00	jur3	2025-06-07T02:30:11.123Z	0001-01-01 00:00:00	B01	0	7	16500
4.0.1	2025-06-07T02:30:11.123Z	0001-01-01 00:00:00	Default	0001-01-01	Run 06.07.2025 10:29	2025-06-07T02:30:11.123Z	0001-01-01 00:00:00	0a5ad4ff-ab3a-4ce7-817f-f88d6ac9dbb5	Run	r54357_20250607_023115	Ready	1mChip	admin	unknown	jur3-Cell1	2025-06-07T02:30:11.123Z	eb4c30ac-d81e-4a9b-b883-00c82551a36f	SubreadSetCollection	54357-SubreadSetCollection-2025-31-07T02:31:15.910Z	676fd690-02ca-48a7-ad55-3ee72f666f21	ExternalResource	54357-ExternalResource-2025-31-07T02:31:15.910Z	0	0	2025-06-07T02:30:11.123Z	0001-01-01 00:00:00	eb4c30ac-d81e-4a9b-b883-00c82551a36f	CollectionMetadata	54357-CollectionMetadata-2025-31-07T02:31:15.910Z	Ready	54357	Sequel 54357	m54357_250607_024229	0	8.0.0.84541	8.0.0.84512	r54357_20250607_023115	Run 06.07.2025 10:29	admin	2025-06-07T02:30:11.123Z	unknown	0001-01-01 00:00:00	jur3	2025-06-07T02:30:11.123Z	0001-01-01 00:00:00	B01	0	7	16500
4.0.1	2025-06-07T02:30:11.123Z	0001-01-01 00:00:00	Default	0001-01-01	Run 06.07.2025 10:29	2025-06-07T02:30:11.123Z	0001-01-01 00:00:00	0a5ad4ff-ab3a-4ce7-817f-f88d6ac9dbb5	Run	r54357_20250607_023115	Ready	1mChip	admin	unknown	jur3-Cell1	2025-06-07T02:30:11.123Z	eb4c30ac-d81e-4a9b-b883-00c82551a36f	SubreadSetCollection	54357-SubreadSetCollection-2025-31-07T02:31:15.910Z	676fd690-02ca-48a7-ad55-3ee72f666f21	ExternalResource	54357-ExternalResource-2025-31-07T02:31:15.910Z	0	0	2025-06-07T02:30:11.123Z	0001-01-01 00:00:00	eb4c30ac-d81e-4a9b-b883-00c82551a36f	CollectionMetadata	54357-CollectionMetadata-2025-31-07T02:31:15.910Z	Ready	54357	Sequel 54357	m54357_250607_024229	0	8.0.0.84541	8.0.0.84512	r54357_20250607_023115	Run 06.07.2025 10:29	admin	2025-06-07T02:30:11.123Z	unknown	0001-01-01 00:00:00	jur3	2025-06-07T02:30:11.123Z	0001-01-01 00:00:00	B01	0	7	16500
4.0.1	2025-06-07T02:30:11.123Z	0001-01-01 00:00:00	Default	0001-01-01	Run 06.07.2025 10:29	2025-06-07T02:30:11.123Z	0001-01-01 00:00:00	0a5ad4ff-ab3a-4ce7-817f-f88d6ac9dbb5	Run	r54357_20250607_023115	Ready	1mChip	admin	unknown	jur3-Cell1	2025-06-07T02:30:11.123Z	eb4c30ac-d81e-4a9b-b883-00c82551a36f	SubreadSetCollection	54357-SubreadSetCollection-2025-31-07T02:31:15.910Z	676fd690-02ca-48a7-ad55-3ee72f666f21	ExternalResource	54357-ExternalResource-2025-31-07T02:31:15.910Z	0	0	2025-06-07T02:30:11.123Z	0001-01-01 00:00:00	eb4c30ac-d81e-4a9b-b883-00c82551a36f	CollectionMetadata	54357-CollectionMetadata-2025-31-07T02:31:15.910Z	Ready	54357	Sequel 54357	m54357_250607_024229	0	8.0.0.84541	8.0.0.84512	r54357_20250607_023115	Run 06.07.2025 10:29	admin	2025-06-07T02:30:11.123Z	unknown	0001-01-01 00:00:00	jur3	2025-06-07T02:30:11.123Z	0001-01-01 00:00:00	B01	0	7	16500
4.0.1	2025-06-07T02:30:11.123Z	0001-01-01 00:00:00	Default	0001-01-01	Run 06.07.2025 10:29	2025-06-07T02:30:11.123Z	0001-01-01 00:00:00	0a5ad4ff-ab3a-4ce7-817f-f88d6ac9dbb5	Run	r54357_20250607_023115	Ready	1mChip	admin	unknown	jur3-Cell1	2025-06-07T02:30:11.123Z	eb4c30ac-d81e-4a9b-b883-00c82551a36f	SubreadSetCollection	54357-SubreadSetCollection-2025-31-07T02:31:15.910Z	676fd690-02ca-48a7-ad55-3ee72f666f21	ExternalResource	54357-ExternalResource-2025-31-07T02:31:15.910Z	0	0	2025-06-07T02:30:11.123Z	0001-01-01 00:00:00	eb4c30ac-d81e-4a9b-b883-00c82551a36f	CollectionMetadata	54357-CollectionMetadata-2025-31-07T02:31:15.910Z	Ready	54357	Sequel 54357	m54357_250607_024229	0	8.0.0.84541	8.0.0.84512	r54357_20250607_023115	Run 06.07.2025 10:29	admin	2025-06-07T02:30:11.123Z	unknown	0001-01-01 00:00:00	jur3	2025-06-07T02:30:11.123Z	0001-01-01 00:00:00	B01	0	7	16500
4.0.1	2025-06-07T02:30:11.123Z	0001-01-01 00:00:00	Default	0001-01-01	Run 06.07.2025 10:29	2025-06-07T02:30:11.123Z	0001-01-01 00:00:00	0a5ad4ff-ab3a-4ce7-817f-f88d6ac9dbb5	Run	r54357_20250607_023115	Ready	1mChip	admin	unknown	jur3-Cell1	2025-06-07T02:30:11.123Z	eb4c30ac-d81e-4a9b-b883-00c82551a36f	SubreadSetCollection	54357-SubreadSetCollection-2025-31-07T02:31:15.910Z	676fd690-02ca-48a7-ad55-3ee72f666f21	ExternalResource	54357-ExternalResource-2025-31-07T02:31:15.910Z	0	0	2025-06-07T02:30:11.123Z	0001-01-01 00:00:00	eb4c30ac-d81e-4a9b-b883-00c82551a36f	CollectionMetadata	54357-CollectionMetadata-2025-31-07T02:31:15.910Z	Ready	54357	Sequel 54357	m54357_250607_024229	0	8.0.0.84541	8.0.0.84512	r54357_20250607_023115	Run 06.07.2025 10:29	admin	2025-06-07T02:30:11.123Z	unknown	0001-01-01 00:00:00	jur3	2025-06-07T02:30:11.123Z	0001-01-01 00:00:00	B01	0	7	16500
4.0.1	2025-06-07T02:30:11.123Z	0001-01-01 00:00:00	Default	0001-01-01	Run 06.07.2025 10:29	2025-06-07T02:30:11.123Z	0001-01-01 00:00:00	0a5ad4ff-ab3a-4ce7-817f-f88d6ac9dbb5	Run	r54357_20250607_023115	Ready	1mChip	admin	unknown	jur3-Cell1	2025-06-07T02:30:11.123Z	eb4c30ac-d81e-4a9b-b883-00c82551a36f	SubreadSetCollection	54357-SubreadSetCollection-2025-31-07T02:31:15.910Z	676fd690-02ca-48a7-ad55-3ee72f666f21	ExternalResource	54357-ExternalResource-2025-31-07T02:31:15.910Z	0	0	2025-06-07T02:30:11.123Z	0001-01-01 00:00:00	eb4c30ac-d81e-4a9b-b883-00c82551a36f	CollectionMetadata	54357-CollectionMetadata-2025-31-07T02:31:15.910Z	Ready	54357	Sequel 54357	m54357_250607_024229	0	8.0.0.84541	8.0.0.84512	r54357_20250607_023115	Run 06.07.2025 10:29	admin	2025-06-07T02:30:11.123Z	unknown	0001-01-01 00:00:00	jur3	2025-06-07T02:30:11.123Z	0001-01-01 00:00:00	B01	0	7	16500
4.0.1	2025-06-07T02:30:11.123Z	0001-01-01 00:00:00	Default	0001-01-01	Run 06.07.2025 10:29	2025-06-07T02:30:11.123Z	0001-01-01 00:00:00	0a5ad4ff-ab3a-4ce7-817f-f88d6ac9dbb5	Run	r54357_20250607_023115	Ready	1mChip	admin	unknown	jur3-Cell1	2025-06-07T02:30:11.123Z	eb4c30ac-d81e-4a9b-b883-00c82551a36f	SubreadSetCollection	54357-SubreadSetCollection-2025-31-07T02:31:15.910Z	676fd690-02ca-48a7-ad55-3ee72f666f21	ExternalResource	54357-ExternalResource-2025-31-07T02:31:15.910Z	0	0	2025-06-07T02:30:11.123Z	0001-01-01 00:00:00	eb4c30ac-d81e-4a9b-b883-00c82551a36f	CollectionMetadata	54357-CollectionMetadata-2025-31-07T02:31:15.910Z	Ready	54357	Sequel 54357	m54357_250607_024229	0	8.0.0.84541	8.0.0.84512	r54357_20250607_023115	Run 06.07.2025 10:29	admin	2025-06-07T02:30:11.123Z	unknown	0001-01-01 00:00:00	jur3	2025-06-07T02:30:11.123Z	0001-01-01 00:00:00	B01	0	7	16500
4.0.1	2025-06-07T02:30:11.123Z	0001-01-01 00:00:00	Default	0001-01-01	Run 06.07.2025 10:29	2025-06-07T02:30:11.123Z	0001-01-01 00:00:00	0a5ad4ff-ab3a-4ce7-817f-f88d6ac9dbb5	Run	r54357_20250607_023115	Ready	1mChip	admin	unknown	jur3-Cell1	2025-06-07T02:30:11.123Z	eb4c30ac-d81e-4a9b-b883-00c82551a36f	SubreadSetCollection	54357-SubreadSetCollection-2025-31-07T02:31:15.910Z	676fd690-02ca-48a7-ad55-3ee72f666f21	ExternalResource	54357-ExternalResource-2025-31-07T02:31:15.910Z	0	0	2025-06-07T02:30:11.123Z	0001-01-01 00:00:00	eb4c30ac-d81e-4a9b-b883-00c82551a36f	CollectionMetadata	54357-CollectionMetadata-2025-31-07T02:31:15.910Z	Ready	54357	Sequel 54357	m54357_250607_024229	0	8.0.0.84541	8.0.0.84512	r54357_20250607_023115	Run 06.07.2025 10:29	admin	2025-06-07T02:30:11.123Z	unknown	0001-01-01 00:00:00	jur3	2025-06-07T02:30:11.123Z	0001-01-01 00:00:00	B01	0	7	16500
4.0.1	2025-06-07T02:30:11.123Z	0001-01-01 00:00:00	Default	0001-01-01	Run 06.07.2025 10:29	2025-06-07T02:30:11.123Z	0001-01-01 00:00:00	0a5ad4ff-ab3a-4ce7-817f-f88d6ac9dbb5	Run	r54357_20250607_023115	Ready	1mChip	admin	unknown	jur3-Cell1	2025-06-07T02:30:11.123Z	eb4c30ac-d81e-4a9b-b883-00c82551a36f	SubreadSetCollection	54357-SubreadSetCollection-2025-31-07T02:31:15.910Z	676fd690-02ca-48a7-ad55-3ee72f666f21	ExternalResource	54357-ExternalResource-2025-31-07T02:31:15.910Z	0	0	2025-06-07T02:30:11.123Z	0001-01-01 00:00:00	eb4c30ac-d81e-4a9b-b883-00c82551a36f	CollectionMetadata	54357-CollectionMetadata-2025-31-07T02:31:15.910Z	Ready	54357	Sequel 54357	m54357_250607_024229	0	8.0.0.84541	8.0.0.84512	r54357_20250607_023115	Run 06.07.2025 10:29	admin	2025-06-07T02:30:11.123Z	unknown	0001-01-01 00:00:00	jur3	2025-06-07T02:30:11.123Z	0001-01-01 00:00:00	B01	0	7	16500
4.0.1	2025-06-07T02:30:11.123Z	0001-01-01 00:00:00	Default	0001-01-01	Run 06.07.2025 10:29	2025-06-07T02:30:11.123Z	0001-01-01 00:00:00	0a5ad4ff-ab3a-4ce7-817f-f88d6ac9dbb5	Run	r54357_20250607_023115	Ready	1mChip	admin	unknown	jur3-Cell1	2025-06-07T02:30:11.123Z	eb4c30ac-d81e-4a9b-b883-00c82551a36f	SubreadSetCollection	54357-SubreadSetCollection-2025-31-07T02:31:15.910Z	676fd690-02ca-48a7-ad55-3ee72f666f21	ExternalResource	54357-ExternalResource-2025-31-07T02:31:15.910Z	0	0	2025-06-07T02:30:11.123Z	0001-01-01 00:00:00	eb4c30ac-d81e-4a9b-b883-00c82551a36f	CollectionMetadata	54357-CollectionMetadata-2025-31-07T02:31:15.910Z	Ready	54357	Sequel 54357	m54357_250607_024229	0	8.0.0.84541	8.0.0.84512	r54357_20250607_023115	Run 06.07.2025 10:29	admin	2025-06-07T02:30:11.123Z	unknown	0001-01-01 00:00:00	jur3	2025-06-07T02:30:11.123Z	0001-01-01 00:00:00	B01	0	7	16500
4.0.1	2025-06-07T02:30:11.123Z	0001-01-01 00:00:00	Default	0001-01-01	Run 06.07.2025 10:29	2025-06-07T02:30:11.123Z	0001-01-01 00:00:00	0a5ad4ff-ab3a-4ce7-817f-f88d6ac9dbb5	Run	r54357_20250607_023115	Ready	1mChip	admin	unknown	jur3-Cell1	2025-06-07T02:30:11.123Z	eb4c30ac-d81e-4a9b-b883-00c82551a36f	SubreadSetCollection	54357-SubreadSetCollection-2025-31-07T02:31:15.910Z	676fd690-02ca-48a7-ad55-3ee72f666f21	ExternalResource	54357-ExternalResource-2025-31-07T02:31:15.910Z	0	0	2025-06-07T02:30:11.123Z	0001-01-01 00:00:00	eb4c30ac-d81e-4a9b-b883-00c82551a36f	CollectionMetadata	54357-CollectionMetadata-2025-31-07T02:31:15.910Z	Ready	54357	Sequel 54357	m54357_250607_024229	0	8.0.0.84541	8.0.0.84512	r54357_20250607_023115	Run 06.07.2025 10:29	admin	2025-06-07T02:30:11.123Z	unknown	0001-01-01 00:00:00	jur3	2025-06-07T02:30:11.123Z	0001-01-01 00:00:00	B01	0	7	16500
4.0.1	2025-06-07T02:30:11.123Z	0001-01-01 00:00:00	Default	0001-01-01	Run 06.07.2025 10:29	2025-06-07T02:30:11.123Z	0001-01-01 00:00:00	0a5ad4ff-ab3a-4ce7-817f-f88d6ac9dbb5	Run	r54357_20250607_023115	Ready	1mChip	admin	unknown	jur3-Cell1	2025-06-07T02:30:11.123Z	eb4c30ac-d81e-4a9b-b883-00c82551a36f	SubreadSetCollection	54357-SubreadSetCollection-2025-31-07T02:31:15.910Z	676fd690-02ca-48a7-ad55-3ee72f666f21	ExternalResource	54357-ExternalResource-2025-31-07T02:31:15.910Z	0	0	2025-06-07T02:30:11.123Z	0001-01-01 00:00:00	eb4c30ac-d81e-4a9b-b883-00c82551a36f	CollectionMetadata	54357-CollectionMetadata-2025-31-07T02:31:15.910Z	Ready	54357	Sequel 54357	m54357_250607_024229	0	8.0.0.84541	8.0.0.84512	r54357_20250607_023115	Run 06.07.2025 10:29	admin	2025-06-07T02:30:11.123Z	unknown	0001-01-01 00:00:00	jur3	2025-06-07T02:30:11.123Z	0001-01-01 00:00:00	B01	0	7	16500
4.0.1	2025-06-07T02:30:11.123Z	0001-01-01 00:00:00	Default	0001-01-01	Run 06.07.2025 10:29	2025-06-07T02:30:11.123Z	0001-01-01 00:00:00	0a5ad4ff-ab3a-4ce7-817f-f88d6ac9dbb5	Run	r54357_20250607_023115	Ready	1mChip	admin	unknown	jur3-Cell1	2025-06-07T02:30:11.123Z	eb4c30ac-d81e-4a9b-b883-00c82551a36f	SubreadSetCollection	54357-SubreadSetCollection-2025-31-07T02:31:15.910Z	676fd690-02ca-48a7-ad55-3ee72f666f21	ExternalResource	54357-ExternalResource-2025-31-07T02:31:15.910Z	0	0	2025-06-07T02:30:11.123Z	0001-01-01 00:00:00	eb4c30ac-d81e-4a9b-b883-00c82551a36f	CollectionMetadata	54357-CollectionMetadata-2025-31-07T02:31:15.910Z	Ready	54357	Sequel 54357	m54357_250607_024229	0	8.0.0.84541	8.0.0.84512	r54357_20250607_023115	Run 06.07.2025 10:29	admin	2025-06-07T02:30:11.123Z	unknown	0001-01-01 00:00:00	jur3	2025-06-07T02:30:11.123Z	0001-01-01 00:00:00	B01	0	7	16500
4.0.1	2025-06-07T02:30:11.123Z	0001-01-01 00:00:00	Default	0001-01-01	Run 06.07.2025 10:29	2025-06-07T02:30:11.123Z	0001-01-01 00:00:00	0a5ad4ff-ab3a-4ce7-817f-f88d6ac9dbb5	Run	r54357_20250607_023115	Ready	1mChip	admin	unknown	jur3-Cell1	2025-06-07T02:30:11.123Z	eb4c30ac-d81e-4a9b-b883-00c82551a36f	SubreadSetCollection	54357-SubreadSetCollection-2025-31-07T02:31:15.910Z	676fd690-02ca-48a7-ad55-3ee72f666f21	ExternalResource	54357-ExternalResource-2025-31-07T02:31:15.910Z	0	0	2025-06-07T02:30:11.123Z	0001-01-01 00:00:00	eb4c30ac-d81e-4a9b-b883-00c82551a36f	CollectionMetadata	54357-CollectionMetadata-2025-31-07T02:31:15.910Z	Ready	54357	Sequel 54357	m54357_250607_024229	0	8.0.0.84541	8.0.0.84512	r54357_20250607_023115	Run 06.07.2025 10:29	admin	2025-06-07T02:30:11.123Z	unknown	0001-01-01 00:00:00	jur3	2025-06-07T02:30:11.123Z	0001-01-01 00:00:00	B01	0	7	16500
4.0.1	2025-06-07T02:30:11.123Z	0001-01-01 00:00:00	Default	0001-01-01	Run 06.07.2025 10:29	2025-06-07T02:30:11.123Z	0001-01-01 00:00:00	0a5ad4ff-ab3a-4ce7-817f-f88d6ac9dbb5	Run	r54357_20250607_023115	Ready	1mChip	admin	unknown	jur3-Cell1	2025-06-07T02:30:11.123Z	eb4c30ac-d81e-4a9b-b883-00c82551a36f	SubreadSetCollection	54357-SubreadSetCollection-2025-31-07T02:31:15.910Z	676fd690-02ca-48a7-ad55-3ee72f666f21	ExternalResource	54357-ExternalResource-2025-31-07T02:31:15.910Z	0	0	2025-06-07T02:30:11.123Z	0001-01-01 00:00:00	eb4c30ac-d81e-4a9b-b883-00c82551a36f	CollectionMetadata	54357-CollectionMetadata-2025-31-07T02:31:15.910Z	Ready	54357	Sequel 54357	m54357_250607_024229	0	8.0.0.84541	8.0.0.84512	r54357_20250607_023115	Run 06.07.2025 10:29	admin	2025-06-07T02:30:11.123Z	unknown	0001-01-01 00:00:00	jur3	2025-06-07T02:30:11.123Z	0001-01-01 00:00:00	B01	0	7	16500
4.0.1	2025-06-07T02:30:11.123Z	0001-01-01 00:00:00	Default	0001-01-01	Run 06.07.2025 10:29	2025-06-07T02:30:11.123Z	0001-01-01 00:00:00	0a5ad4ff-ab3a-4ce7-817f-f88d6ac9dbb5	Run	r54357_20250607_023115	Ready	1mChip	admin	unknown	jur3-Cell1	2025-06-07T02:30:11.123Z	eb4c30ac-d81e-4a9b-b883-00c82551a36f	SubreadSetCollection	54357-SubreadSetCollection-2025-31-07T02:31:15.910Z	676fd690-02ca-48a7-ad55-3ee72f666f21	ExternalResource	54357-ExternalResource-2025-31-07T02:31:15.910Z	0	0	2025-06-07T02:30:11.123Z	0001-01-01 00:00:00	eb4c30ac-d81e-4a9b-b883-00c82551a36f	CollectionMetadata	54357-CollectionMetadata-2025-31-07T02:31:15.910Z	Ready	54357	Sequel 54357	m54357_250607_024229	0	8.0.0.84541	8.0.0.84512	r54357_20250607_023115	Run 06.07.2025 10:29	admin	2025-06-07T02:30:11.123Z	unknown	0001-01-01 00:00:00	jur3	2025-06-07T02:30:11.123Z	0001-01-01 00:00:00	B01	0	7	16500
4.0.1	2025-06-07T02:30:11.123Z	0001-01-01 00:00:00	Default	0001-01-01	Run 06.07.2025 10:29	2025-06-07T02:30:11.123Z	0001-01-01 00:00:00	0a5ad4ff-ab3a-4ce7-817f-f88d6ac9dbb5	Run	r54357_20250607_023115	Ready	1mChip	admin	unknown	jur3-Cell1	2025-06-07T02:30:11.123Z	eb4c30ac-d81e-4a9b-b883-00c82551a36f	SubreadSetCollection	54357-SubreadSetCollection-2025-31-07T02:31:15.910Z	676fd690-02ca-48a7-ad55-3ee72f666f21	ExternalResource	54357-ExternalResource-2025-31-07T02:31:15.910Z	0	0	2025-06-07T02:30:11.123Z	0001-01-01 00:00:00	eb4c30ac-d81e-4a9b-b883-00c82551a36f	CollectionMetadata	54357-CollectionMetadata-2025-31-07T02:31:15.910Z	Ready	54357	Sequel 54357	m54357_250607_024229	0	8.0.0.84541	8.0.0.84512	r54357_20250607_023115	Run 06.07.2025 10:29	admin	2025-06-07T02:30:11.123Z	unknown	0001-01-01 00:00:00	jur3	2025-06-07T02:30:11.123Z	0001-01-01 00:00:00	B01	0	7	16500
4.0.1	2025-06-07T02:30:11.123Z	0001-01-01 00:00:00	Default	0001-01-01	Run 06.07.2025 10:29	2025-06-07T02:30:11.123Z	0001-01-01 00:00:00	0a5ad4ff-ab3a-4ce7-817f-f88d6ac9dbb5	Run	r54357_20250607_023115	Ready	1mChip	admin	unknown	jur3-Cell1	2025-06-07T02:30:11.123Z	eb4c30ac-d81e-4a9b-b883-00c82551a36f	SubreadSetCollection	54357-SubreadSetCollection-2025-31-07T02:31:15.910Z	676fd690-02ca-48a7-ad55-3ee72f666f21	ExternalResource	54357-ExternalResource-2025-31-07T02:31:15.910Z	0	0	2025-06-07T02:30:11.123Z	0001-01-01 00:00:00	eb4c30ac-d81e-4a9b-b883-00c82551a36f	CollectionMetadata	54357-CollectionMetadata-2025-31-07T02:31:15.910Z	Ready	54357	Sequel 54357	m54357_250607_024229	0	8.0.0.84541	8.0.0.84512	r54357_20250607_023115	Run 06.07.2025 10:29	admin	2025-06-07T02:30:11.123Z	unknown	0001-01-01 00:00:00	jur3	2025-06-07T02:30:11.123Z	0001-01-01 00:00:00	B01	0	7	16500
4.0.1	2025-06-07T02:30:11.123Z	0001-01-01 00:00:00	Default	0001-01-01	Run 06.07.2025 10:29	2025-06-07T02:30:11.123Z	0001-01-01 00:00:00	0a5ad4ff-ab3a-4ce7-817f-f88d6ac9dbb5	Run	r54357_20250607_023115	Ready	1mChip	admin	unknown	jur3-Cell1	2025-06-07T02:30:11.123Z	eb4c30ac-d81e-4a9b-b883-00c82551a36f	SubreadSetCollection	54357-SubreadSetCollection-2025-31-07T02:31:15.910Z	676fd690-02ca-48a7-ad55-3ee72f666f21	ExternalResource	54357-ExternalResource-2025-31-07T02:31:15.910Z	0	0	2025-06-07T02:30:11.123Z	0001-01-01 00:00:00	eb4c30ac-d81e-4a9b-b883-00c82551a36f	CollectionMetadata	54357-CollectionMetadata-2025-31-07T02:31:15.910Z	Ready	54357	Sequel 54357	m54357_250607_024229	0	8.0.0.84541	8.0.0.84512	r54357_20250607_023115	Run 06.07.2025 10:29	admin	2025-06-07T02:30:11.123Z	unknown	0001-01-01 00:00:00	jur3	2025-06-07T02:30:11.123Z	0001-01-01 00:00:00	B01	0	7	16500
4.0.1	2025-06-07T02:30:11.123Z	0001-01-01 00:00:00	Default	0001-01-01	Run 06.07.2025 10:29	2025-06-07T02:30:11.123Z	0001-01-01 00:00:00	0a5ad4ff-ab3a-4ce7-817f-f88d6ac9dbb5	Run	r54357_20250607_023115	Ready	1mChip	admin	unknown	jur3-Cell1	2025-06-07T02:30:11.123Z	eb4c30ac-d81e-4a9b-b883-00c82551a36f	SubreadSetCollection	54357-SubreadSetCollection-2025-31-07T02:31:15.910Z	676fd690-02ca-48a7-ad55-3ee72f666f21	ExternalResource	54357-ExternalResource-2025-31-07T02:31:15.910Z	0	0	2025-06-07T02:30:11.123Z	0001-01-01 00:00:00	eb4c30ac-d81e-4a9b-b883-00c82551a36f	CollectionMetadata	54357-CollectionMetadata-2025-31-07T02:31:15.910Z	Ready	54357	Sequel 54357	m54357_250607_024229	0	8.0.0.84541	8.0.0.84512	r54357_20250607_023115	Run 06.07.2025 10:29	admin	2025-06-07T02:30:11.123Z	unknown	0001-01-01 00:00:00	jur3	2025-06-07T02:30:11.123Z	0001-01-01 00:00:00	B01	0	7	16500
4.0.1	2025-06-07T02:30:11.123Z	0001-01-01 00:00:00	Default	0001-01-01	Run 06.07.2025 10:29	2025-06-07T02:30:11.123Z	0001-01-01 00:00:00	0a5ad4ff-ab3a-4ce7-817f-f88d6ac9dbb5	Run	r54357_20250607_023115	Ready	1mChip	admin	unknown	jur3-Cell1	2025-06-07T02:30:11.123Z	eb4c30ac-d81e-4a9b-b883-00c82551a36f	SubreadSetCollection	54357-SubreadSetCollection-2025-31-07T02:31:15.910Z	676fd690-02ca-48a7-ad55-3ee72f666f21	ExternalResource	54357-ExternalResource-2025-31-07T02:31:15.910Z	0	0	2025-06-07T02:30:11.123Z	0001-01-01 00:00:00	eb4c30ac-d81e-4a9b-b883-00c82551a36f	CollectionMetadata	54357-CollectionMetadata-2025-31-07T02:31:15.910Z	Ready	54357	Sequel 54357	m54357_250607_024229	0	8.0.0.84541	8.0.0.84512	r54357_20250607_023115	Run 06.07.2025 10:29	admin	2025-06-07T02:30:11.123Z	unknown	0001-01-01 00:00:00	jur3	2025-06-07T02:30:11.123Z	0001-01-01 00:00:00	B01	0	7	16500
[truncated: 98 more columns]

## Sheet: .m54357_250607_024229.metadata
Version	CreatedAt	ModifiedAt	ns1:InvestigatorName	ns1:CreatedDate	Name	CreatedAt2	ModifiedAt2	UniqueId	MetaType	TimeStampedName	Status	ChipType	CreatedBy	StartedBy	Name2	CreatedAt3	UniqueId2	MetaType2	TimeStampedName2	UniqueId3	MetaType3	TimeStampedName3	ns2:TotalLength	ns2:NumRecords	CreatedAt4	ModifiedAt3	UniqueId4	MetaType4	TimeStampedName4	Status2	InstrumentId	InstrumentName	Context	ns4:MultiJobId	ns4:InstCtrlVer	ns4:SigProcVer	ns4:TimeStampedName	ns4:Name	ns4:CreatedBy	ns4:WhenCreated	ns4:StartedBy	ns4:WhenStarted	Name3	CreatedAt5	ModifiedAt4	ns4:WellName	ns4:Concentration	ns4:OnPlateLoadingConcentration	ns4:InsertSize
4.0.1	2025-06-07T02:30:11.123Z	0001-01-01 00:00:00	Default	0001-01-01	Run 06.07.2025 10:29	2025-06-07T02:30:11.123Z	0001-01-01 00:00:00	0a5ad4ff-ab3a-4ce7-817f-f88d6ac9dbb5	Run	r54357_20250607_023115	Ready	1mChip	admin	unknown	jur3-Cell1	2025-06-07T02:30:11.123Z	eb4c30ac-d81e-4a9b-b883-00c82551a36f	SubreadSetCollection	54357-SubreadSetCollection-2025-31-07T02:31:15.910Z	676fd690-02ca-48a7-ad55-3ee72f666f21	ExternalResource	54357-ExternalResource-2025-31-07T02:31:15.910Z	0	0	2025-06-07T02:30:11.123Z	0001-01-01 00:00:00	eb4c30ac-d81e-4a9b-b883-00c82551a36f	CollectionMetadata	54357-CollectionMetadata-2025-31-07T02:31:15.910Z	Ready	54357	Sequel 54357	m54357_250607_024229	0	8.0.0.84541	8.0.0.84512	r54357_20250607_023115	Run 06.07.2025 10:29	admin	2025-06-07T02:30:11.123Z	unknown	0001-01-01 00:00:00	jur3	2025-06-07T02:30:11.123Z	0001-01-01 00:00:00	B01	0	7	16500
4.0.1	2025-06-07T02:30:11.123Z	0001-01-01 00:00:00	Default	0001-01-01	Run 06.07.2025 10:29	2025-06-07T02:30:11.123Z	0001-01-01 00:00:00	0a5ad4ff-ab3a-4ce7-817f-f88d6ac9dbb5	Run	r54357_20250607_023115	Ready	1mChip	admin	unknown	jur3-Cell1	2025-06-07T02:30:11.123Z	eb4c30ac-d81e-4a9b-b883-00c82551a36f	SubreadSetCollection	54357-SubreadSetCollection-2025-31-07T02:31:15.910Z	676fd690-02ca-48a7-ad55-3ee72f666f21	ExternalResource	54357-ExternalResource-2025-31-07T02:31:15.910Z	0	0	2025-06-07T02:30:11.123Z	0001-01-01 00:00:00	eb4c30ac-d81e-4a9b-b883-00c82551a36f	CollectionMetadata	54357-CollectionMetadata-2025-31-07T02:31:15.910Z	Ready	54357	Sequel 54357	m54357_250607_024229	0	8.0.0.84541	8.0.0.84512	r54357_20250607_023115	Run 06.07.2025 10:29	admin	2025-06-07T02:30:11.123Z	unknown	0001-01-01 00:00:00	jur3	2025-06-07T02:30:11.123Z	0001-01-01 00:00:00	B01	0	7	16500
4.0.1	2025-06-07T02:30:11.123Z	0001-01-01 00:00:00	Default	0001-01-01	Run 06.07.2025 10:29	2025-06-07T02:30:11.123Z	0001-01-01 00:00:00	0a5ad4ff-ab3a-4ce7-817f-f88d6ac9dbb5	Run	r54357_20250607_023115	Ready	1mChip	admin	unknown	jur3-Cell1	2025-06-07T02:30:11.123Z	eb4c30ac-d81e-4a9b-b883-00c82551a36f	SubreadSetCollection	54357-SubreadSetCollection-2025-31-07T02:31:15.910Z	676fd690-02ca-48a7-ad55-3ee72f666f21	ExternalResource	54357-ExternalResource-2025-31-07T02:31:15.910Z	0	0	2025-06-07T02:30:11.123Z	0001-01-01 00:00:00	eb4c30ac-d81e-4a9b-b883-00c82551a36f	CollectionMetadata	54357-CollectionMetadata-2025-31-07T02:31:15.910Z	Ready	54357	Sequel 54357	m54357_250607_024229	0	8.0.0.84541	8.0.0.84512	r54357_20250607_023115	Run 06.07.2025 10:29	admin	2025-06-07T02:30:11.123Z	unknown	0001-01-01 00:00:00	jur3	2025-06-07T02:30:11.123Z	0001-01-01 00:00:00	B01	0	7	16500
4.0.1	2025-06-07T02:30:11.123Z	0001-01-01 00:00:00	Default	0001-01-01	Run 06.07.2025 10:29	2025-06-07T02:30:11.123Z	0001-01-01 00:00:00	0a5ad4ff-ab3a-4ce7-817f-f88d6ac9dbb5	Run	r54357_20250607_023115	Ready	1mChip	admin	unknown	jur3-Cell1	2025-06-07T02:30:11.123Z	eb4c30ac-d81e-4a9b-b883-00c82551a36f	SubreadSetCollection	54357-SubreadSetCollection-2025-31-07T02:31:15.910Z	676fd690-02ca-48a7-ad55-3ee72f666f21	ExternalResource	54357-ExternalResource-2025-31-07T02:31:15.910Z	0	0	2025-06-07T02:30:11.123Z	0001-01-01 00:00:00	eb4c30ac-d81e-4a9b-b883-00c82551a36f	CollectionMetadata	54357-CollectionMetadata-2025-31-07T02:31:15.910Z	Ready	54357	Sequel 54357	m54357_250607_024229	0	8.0.0.84541	8.0.0.84512	r54357_20250607_023115	Run 06.07.2025 10:29	admin	2025-06-07T02:30:11.123Z	unknown	0001-01-01 00:00:00	jur3	2025-06-07T02:30:11.123Z	0001-01-01 00:00:00	B01	0	7	16500
4.0.1	2025-06-07T02:30:11.123Z	0001-01-01 00:00:00	Default	0001-01-01	Run 06.07.2025 10:29	2025-06-07T02:30:11.123Z	0001-01-01 00:00:00	0a5ad4ff-ab3a-4ce7-817f-f88d6ac9dbb5	Run	r54357_20250607_023115	Ready	1mChip	admin	unknown	jur3-Cell1	2025-06-07T02:30:11.123Z	eb4c30ac-d81e-4a9b-b883-00c82551a36f	SubreadSetCollection	54357-SubreadSetCollection-2025-31-07T02:31:15.910Z	676fd690-02ca-48a7-ad55-3ee72f666f21	ExternalResource	54357-ExternalResource-2025-31-07T02:31:15.910Z	0	0	2025-06-07T02:30:11.123Z	0001-01-01 00:00:00	eb4c30ac-d81e-4a9b-b883-00c82551a36f	CollectionMetadata	54357-CollectionMetadata-2025-31-07T02:31:15.910Z	Ready	54357	Sequel 54357	m54357_250607_024229	0	8.0.0.84541	8.0.0.84512	r54357_20250607_023115	Run 06.07.2025 10:29	admin	2025-06-07T02:30:11.123Z	unknown	0001-01-01 00:00:00	jur3	2025-06-07T02:30:11.123Z	0001-01-01 00:00:00	B01	0	7	16500
4.0.1	2025-06-07T02:30:11.123Z	0001-01-01 00:00:00	Default	0001-01-01	Run 06.07.2025 10:29	2025-06-07T02:30:11.123Z	0001-01-01 00:00:00	0a5ad4ff-ab3a-4ce7-817f-f88d6ac9dbb5	Run	r54357_20250607_023115	Ready	1mChip	admin	unknown	jur3-Cell1	2025-06-07T02:30:11.123Z	eb4c30ac-d81e-4a9b-b883-00c82551a36f	SubreadSetCollection	54357-SubreadSetCollection-2025-31-07T02:31:15.910Z	676fd690-02ca-48a7-ad55-3ee72f666f21	ExternalResource	54357-ExternalResource-2025-31-07T02:31:15.910Z	0	0	2025-06-07T02:30:11.123Z	0001-01-01 00:00:00	eb4c30ac-d81e-4a9b-b883-00c82551a36f	CollectionMetadata	54357-CollectionMetadata-2025-31-07T02:31:15.910Z	Ready	54357	Sequel 54357	m54357_250607_024229	0	8.0.0.84541	8.0.0.84512	r54357_20250607_023115	Run 06.07.2025 10:29	admin	2025-06-07T02:30:11.123Z	unknown	0001-01-01 00:00:00	jur3	2025-06-07T02:30:11.123Z	0001-01-01 00:00:00	B01	0	7	16500
4.0.1	2025-06-07T02:30:11.123Z	0001-01-01 00:00:00	Default	0001-01-01	Run 06.07.2025 10:29	2025-06-07T02:30:11.123Z	0001-01-01 00:00:00	0a5ad4ff-ab3a-4ce7-817f-f88d6ac9dbb5	Run	r54357_20250607_023115	Ready	1mChip	admin	unknown	jur3-Cell1	2025-06-07T02:30:11.123Z	eb4c30ac-d81e-4a9b-b883-00c82551a36f	SubreadSetCollection	54357-SubreadSetCollection-2025-31-07T02:31:15.910Z	676fd690-02ca-48a7-ad55-3ee72f666f21	ExternalResource	54357-ExternalResource-2025-31-07T02:31:15.910Z	0	0	2025-06-07T02:30:11.123Z	0001-01-01 00:00:00	eb4c30ac-d81e-4a9b-b883-00c82551a36f	CollectionMetadata	54357-CollectionMetadata-2025-31-07T02:31:15.910Z	Ready	54357	Sequel 54357	m54357_250607_024229	0	8.0.0.84541	8.0.0.84512	r54357_20250607_023115	Run 06.07.2025 10:29	admin	2025-06-07T02:30:11.123Z	unknown	0001-01-01 00:00:00	jur3	2025-06-07T02:30:11.123Z	0001-01-01 00:00:00	B01	0	7	16500
4.0.1	2025-06-07T02:30:11.123Z	0001-01-01 00:00:00	Default	0001-01-01	Run 06.07.2025 10:29	2025-06-07T02:30:11.123Z	0001-01-01 00:00:00	0a5ad4ff-ab3a-4ce7-817f-f88d6ac9dbb5	Run	r54357_20250607_023115	Ready	1mChip	admin	unknown	jur3-Cell1	2025-06-07T02:30:11.123Z	eb4c30ac-d81e-4a9b-b883-00c82551a36f	SubreadSetCollection	54357-SubreadSetCollection-2025-31-07T02:31:15.910Z	676fd690-02ca-48a7-ad55-3ee72f666f21	ExternalResource	54357-ExternalResource-2025-31-07T02:31:15.910Z	0	0	2025-06-07T02:30:11.123Z	0001-01-01 00:00:00	eb4c30ac-d81e-4a9b-b883-00c82551a36f	CollectionMetadata	54357-CollectionMetadata-2025-31-07T02:31:15.910Z	Ready	54357	Sequel 54357	m54357_250607_024229	0	8.0.0.84541	8.0.0.84512	r54357_20250607_023115	Run 06.07.2025 10:29	admin	2025-06-07T02:30:11.123Z	unknown	0001-01-01 00:00:00	jur3	2025-06-07T02:30:11.123Z	0001-01-01 00:00:00	B01	0	7	16500
4.0.1	2025-06-07T02:30:11.123Z	0001-01-01 00:00:00	Default	0001-01-01	Run 06.07.2025 10:29	2025-06-07T02:30:11.123Z	0001-01-01 00:00:00	0a5ad4ff-ab3a-4ce7-817f-f88d6ac9dbb5	Run	r54357_20250607_023115	Ready	1mChip	admin	unknown	jur3-Cell1	2025-06-07T02:30:11.123Z	eb4c30ac-d81e-4a9b-b883-00c82551a36f	SubreadSetCollection	54357-SubreadSetCollection-2025-31-07T02:31:15.910Z	676fd690-02ca-48a7-ad55-3ee72f666f21	ExternalResource	54357-ExternalResource-2025-31-07T02:31:15.910Z	0	0	2025-06-07T02:30:11.123Z	0001-01-01 00:00:00	eb4c30ac-d81e-4a9b-b883-00c82551a36f	CollectionMetadata	54357-CollectionMetadata-2025-31-07T02:31:15.910Z	Ready	54357	Sequel 54357	m54357_250607_024229	0	8.0.0.84541	8.0.0.84512	r54357_20250607_023115	Run 06.07.2025 10:29	admin	2025-06-07T02:30:11.123Z	unknown	0001-01-01 00:00:00	jur3	2025-06-07T02:30:11.123Z	0001-01-01 00:00:00	B01	0	7	16500
4.0.1	2025-06-07T02:30:11.123Z	0001-01-01 00:00:00	Default	0001-01-01	Run 06.07.2025 10:29	2025-06-07T02:30:11.123Z	0001-01-01 00:00:00	0a5ad4ff-ab3a-4ce7-817f-f88d6ac9dbb5	Run	r54357_20250607_023115	Ready	1mChip	admin	unknown	jur3-Cell1	2025-06-07T02:30:11.123Z	eb4c30ac-d81e-4a9b-b883-00c82551a36f	SubreadSetCollection	54357-SubreadSetCollection-2025-31-07T02:31:15.910Z	676fd690-02ca-48a7-ad55-3ee72f666f21	ExternalResource	54357-ExternalResource-2025-31-07T02:31:15.910Z	0	0	2025-06-07T02:30:11.123Z	0001-01-01 00:00:00	eb4c30ac-d81e-4a9b-b883-00c82551a36f	CollectionMetadata	54357-CollectionMetadata-2025-31-07T02:31:15.910Z	Ready	54357	Sequel 54357	m54357_250607_024229	0	8.0.0.84541	8.0.0.84512	r54357_20250607_023115	Run 06.07.2025 10:29	admin	2025-06-07T02:30:11.123Z	unknown	0001-01-01 00:00:00	jur3	2025-06-07T02:30:11.123Z	0001-01-01 00:00:00	B01	0	7	16500
4.0.1	2025-06-07T02:30:11.123Z	0001-01-01 00:00:00	Default	0001-01-01	Run 06.07.2025 10:29	2025-06-07T02:30:11.123Z	0001-01-01 00:00:00	0a5ad4ff-ab3a-4ce7-817f-f88d6ac9dbb5	Run	r54357_20250607_023115	Ready	1mChip	admin	unknown	jur3-Cell1	2025-06-07T02:30:11.123Z	eb4c30ac-d81e-4a9b-b883-00c82551a36f	SubreadSetCollection	54357-SubreadSetCollection-2025-31-07T02:31:15.910Z	676fd690-02ca-48a7-ad55-3ee72f666f21	ExternalResource	54357-ExternalResource-2025-31-07T02:31:15.910Z	0	0	2025-06-07T02:30:11.123Z	0001-01-01 00:00:00	eb4c30ac-d81e-4a9b-b883-00c82551a36f	CollectionMetadata	54357-CollectionMetadata-2025-31-07T02:31:15.910Z	Ready	54357	Sequel 54357	m54357_250607_024229	0	8.0.0.84541	8.0.0.84512	r54357_20250607_023115	Run 06.07.2025 10:29	admin	2025-06-07T02:30:11.123Z	unknown	0001-01-01 00:00:00	jur3	2025-06-07T02:30:11.123Z	0001-01-01 00:00:00	B01	0	7	16500
4.0.1	2025-06-07T02:30:11.123Z	0001-01-01 00:00:00	Default	0001-01-01	Run 06.07.2025 10:29	2025-06-07T02:30:11.123Z	0001-01-01 00:00:00	0a5ad4ff-ab3a-4ce7-817f-f88d6ac9dbb5	Run	r54357_20250607_023115	Ready	1mChip	admin	unknown	jur3-Cell1	2025-06-07T02:30:11.123Z	eb4c30ac-d81e-4a9b-b883-00c82551a36f	SubreadSetCollection	54357-SubreadSetCollection-2025-31-07T02:31:15.910Z	676fd690-02ca-48a7-ad55-3ee72f666f21	ExternalResource	54357-ExternalResource-2025-31-07T02:31:15.910Z	0	0	2025-06-07T02:30:11.123Z	0001-01-01 00:00:00	eb4c30ac-d81e-4a9b-b883-00c82551a36f	CollectionMetadata	54357-CollectionMetadata-2025-31-07T02:31:15.910Z	Ready	54357	Sequel 54357	m54357_250607_024229	0	8.0.0.84541	8.0.0.84512	r54357_20250607_023115	Run 06.07.2025 10:29	admin	2025-06-07T02:30:11.123Z	unknown	0001-01-01 00:00:00	jur3	2025-06-07T02:30:11.123Z	0001-01-01 00:00:00	B01	0	7	16500
4.0.1	2025-06-07T02:30:11.123Z	0001-01-01 00:00:00	Default	0001-01-01	Run 06.07.2025 10:29	2025-06-07T02:30:11.123Z	0001-01-01 00:00:00	0a5ad4ff-ab3a-4ce7-817f-f88d6ac9dbb5	Run	r54357_20250607_023115	Ready	1mChip	admin	unknown	jur3-Cell1	2025-06-07T02:30:11.123Z	eb4c30ac-d81e-4a9b-b883-00c82551a36f	SubreadSetCollection	54357-SubreadSetCollection-2025-31-07T02:31:15.910Z	676fd690-02ca-48a7-ad55-3ee72f666f21	ExternalResource	54357-ExternalResource-2025-31-07T02:31:15.910Z	0	0	2025-06-07T02:30:11.123Z	0001-01-01 00:00:00	eb4c30ac-d81e-4a9b-b883-00c82551a36f	CollectionMetadata	54357-CollectionMetadata-2025-31-07T02:31:15.910Z	Ready	54357	Sequel 54357	m54357_250607_024229	0	8.0.0.84541	8.0.0.84512	r54357_20250607_023115	Run 06.07.2025 10:29	admin	2025-06-07T02:30:11.123Z	unknown	0001-01-01 00:00:00	jur3	2025-06-07T02:30:11.123Z	0001-01-01 00:00:00	B01	0	7	16500
4.0.1	2025-06-07T02:30:11.123Z	0001-01-01 00:00:00	Default	0001-01-01	Run 06.07.2025 10:29	2025-06-07T02:30:11.123Z	0001-01-01 00:00:00	0a5ad4ff-ab3a-4ce7-817f-f88d6ac9dbb5	Run	r54357_20250607_023115	Ready	1mChip	admin	unknown	jur3-Cell1	2025-06-07T02:30:11.123Z	eb4c30ac-d81e-4a9b-b883-00c82551a36f	SubreadSetCollection	54357-SubreadSetCollection-2025-31-07T02:31:15.910Z	676fd690-02ca-48a7-ad55-3ee72f666f21	ExternalResource	54357-ExternalResource-2025-31-07T02:31:15.910Z	0	0	2025-06-07T02:30:11.123Z	0001-01-01 00:00:00	eb4c30ac-d81e-4a9b-b883-00c82551a36f	CollectionMetadata	54357-CollectionMetadata-2025-31-07T02:31:15.910Z	Ready	54357	Sequel 54357	m54357_250607_024229	0	8.0.0.84541	8.0.0.84512	r54357_20250607_023115	Run 06.07.2025 10:29	admin	2025-06-07T02:30:11.123Z	unknown	0001-01-01 00:00:00	jur3	2025-06-07T02:30:11.123Z	0001-01-01 00:00:00	B01	0	7	16500
4.0.1	2025-06-07T02:30:11.123Z	0001-01-01 00:00:00	Default	0001-01-01	Run 06.07.2025 10:29	2025-06-07T02:30:11.123Z	0001-01-01 00:00:00	0a5ad4ff-ab3a-4ce7-817f-f88d6ac9dbb5	Run	r54357_20250607_023115	Ready	1mChip	admin	unknown	jur3-Cell1	2025-06-07T02:30:11.123Z	eb4c30ac-d81e-4a9b-b883-00c82551a36f	SubreadSetCollection	54357-SubreadSetCollection-2025-31-07T02:31:15.910Z	676fd690-02ca-48a7-ad55-3ee72f666f21	ExternalResource	54357-ExternalResource-2025-31-07T02:31:15.910Z	0	0	2025-06-07T02:30:11.123Z	0001-01-01 00:00:00	eb4c30ac-d81e-4a9b-b883-00c82551a36f	CollectionMetadata	54357-CollectionMetadata-2025-31-07T02:31:15.910Z	Ready	54357	Sequel 54357	m54357_250607_024229	0	8.0.0.84541	8.0.0.84512	r54357_20250607_023115	Run 06.07.2025 10:29	admin	2025-06-07T02:30:11.123Z	unknown	0001-01-01 00:00:00	jur3	2025-06-07T02:30:11.123Z	0001-01-01 00:00:00	B01	0	7	16500
4.0.1	2025-06-07T02:30:11.123Z	0001-01-01 00:00:00	Default	0001-01-01	Run 06.07.2025 10:29	2025-06-07T02:30:11.123Z	0001-01-01 00:00:00	0a5ad4ff-ab3a-4ce7-817f-f88d6ac9dbb5	Run	r54357_20250607_023115	Ready	1mChip	admin	unknown	jur3-Cell1	2025-06-07T02:30:11.123Z	eb4c30ac-d81e-4a9b-b883-00c82551a36f	SubreadSetCollection	54357-SubreadSetCollection-2025-31-07T02:31:15.910Z	676fd690-02ca-48a7-ad55-3ee72f666f21	ExternalResource	54357-ExternalResource-2025-31-07T02:31:15.910Z	0	0	2025-06-07T02:30:11.123Z	0001-01-01 00:00:00	eb4c30ac-d81e-4a9b-b883-00c82551a36f	CollectionMetadata	54357-CollectionMetadata-2025-31-07T02:31:15.910Z	Ready	54357	Sequel 54357	m54357_250607_024229	0	8.0.0.84541	8.0.0.84512	r54357_20250607_023115	Run 06.07.2025 10:29	admin	2025-06-07T02:30:11.123Z	unknown	0001-01-01 00:00:00	jur3	2025-06-07T02:30:11.123Z	0001-01-01 00:00:00	B01	0	7	16500
4.0.1	2025-06-07T02:30:11.123Z	0001-01-01 00:00:00	Default	0001-01-01	Run 06.07.2025 10:29	2025-06-07T02:30:11.123Z	0001-01-01 00:00:00	0a5ad4ff-ab3a-4ce7-817f-f88d6ac9dbb5	Run	r54357_20250607_023115	Ready	1mChip	admin	unknown	jur3-Cell1	2025-06-07T02:30:11.123Z	eb4c30ac-d81e-4a9b-b883-00c82551a36f	SubreadSetCollection	54357-SubreadSetCollection-2025-31-07T02:31:15.910Z	676fd690-02ca-48a7-ad55-3ee72f666f21	ExternalResource	54357-ExternalResource-2025-31-07T02:31:15.910Z	0	0	2025-06-07T02:30:11.123Z	0001-01-01 00:00:00	eb4c30ac-d81e-4a9b-b883-00c82551a36f	CollectionMetadata	54357-CollectionMetadata-2025-31-07T02:31:15.910Z	Ready	54357	Sequel 54357	m54357_250607_024229	0	8.0.0.84541	8.0.0.84512	r54357_20250607_023115	Run 06.07.2025 10:29	admin	2025-06-07T02:30:11.123Z	unknown	0001-01-01 00:00:00	jur3	2025-06-07T02:30:11.123Z	0001-01-01 00:00:00	B01	0	7	16500
4.0.1	2025-06-07T02:30:11.123Z	0001-01-01 00:00:00	Default	0001-01-01	Run 06.07.2025 10:29	2025-06-07T02:30:11.123Z	0001-01-01 00:00:00	0a5ad4ff-ab3a-4ce7-817f-f88d6ac9dbb5	Run	r54357_20250607_023115	Ready	1mChip	admin	unknown	jur3-Cell1	2025-06-07T02:30:11.123Z	eb4c30ac-d81e-4a9b-b883-00c82551a36f	SubreadSetCollection	54357-SubreadSetCollection-2025-31-07T02:31:15.910Z	676fd690-02ca-48a7-ad55-3ee72f666f21	ExternalResource	54357-ExternalResource-2025-31-07T02:31:15.910Z	0	0	2025-06-07T02:30:11.123Z	0001-01-01 00:00:00	eb4c30ac-d81e-4a9b-b883-00c82551a36f	CollectionMetadata	54357-CollectionMetadata-2025-31-07T02:31:15.910Z	Ready	54357	Sequel 54357	m54357_250607_024229	0	8.0.0.84541	8.0.0.84512	r54357_20250607_023115	Run 06.07.2025 10:29	admin	2025-06-07T02:30:11.123Z	unknown	0001-01-01 00:00:00	jur3	2025-06-07T02:30:11.123Z	0001-01-01 00:00:00	B01	0	7	16500
4.0.1	2025-06-07T02:30:11.123Z	0001-01-01 00:00:00	Default	0001-01-01	Run 06.07.2025 10:29	2025-06-07T02:30:11.123Z	0001-01-01 00:00:00	0a5ad4ff-ab3a-4ce7-817f-f88d6ac9dbb5	Run	r54357_20250607_023115	Ready	1mChip	admin	unknown	jur3-Cell1	2025-06-07T02:30:11.123Z	eb4c30ac-d81e-4a9b-b883-00c82551a36f	SubreadSetCollection	54357-SubreadSetCollection-2025-31-07T02:31:15.910Z	676fd690-02ca-48a7-ad55-3ee72f666f21	ExternalResource	54357-ExternalResource-2025-31-07T02:31:15.910Z	0	0	2025-06-07T02:30:11.123Z	0001-01-01 00:00:00	eb4c30ac-d81e-4a9b-b883-00c82551a36f	CollectionMetadata	54357-CollectionMetadata-2025-31-07T02:31:15.910Z	Ready	54357	Sequel 54357	m54357_250607_024229	0	8.0.0.84541	8.0.0.84512	r54357_20250607_023115	Run 06.07.2025 10:29	admin	2025-06-07T02:30:11.123Z	unknown	0001-01-01 00:00:00	jur3	2025-06-07T02:30:11.123Z	0001-01-01 00:00:00	B01	0	7	16500
4.0.1	2025-06-07T02:30:11.123Z	0001-01-01 00:00:00	Default	0001-01-01	Run 06.07.2025 10:29	2025-06-07T02:30:11.123Z	0001-01-01 00:00:00	0a5ad4ff-ab3a-4ce7-817f-f88d6ac9dbb5	Run	r54357_20250607_023115	Ready	1mChip	admin	unknown	jur3-Cell1	2025-06-07T02:30:11.123Z	eb4c30ac-d81e-4a9b-b883-00c82551a36f	SubreadSetCollection	54357-SubreadSetCollection-2025-31-07T02:31:15.910Z	676fd690-02ca-48a7-ad55-3ee72f666f21	ExternalResource	54357-ExternalResource-2025-31-07T02:31:15.910Z	0	0	2025-06-07T02:30:11.123Z	0001-01-01 00:00:00	eb4c30ac-d81e-4a9b-b883-00c82551a36f	CollectionMetadata	54357-CollectionMetadata-2025-31-07T02:31:15.910Z	Ready	54357	Sequel 54357	m54357_250607_024229	0	8.0.0.84541	8.0.0.84512	r54357_20250607_023115	Run 06.07.2025 10:29	admin	2025-06-07T02:30:11.123Z	unknown	0001-01-01 00:00:00	jur3	2025-06-07T02:30:11.123Z	0001-01-01 00:00:00	B01	0	7	16500
4.0.1	2025-06-07T02:30:11.123Z	0001-01-01 00:00:00	Default	0001-01-01	Run 06.07.2025 10:29	2025-06-07T02:30:11.123Z	0001-01-01 00:00:00	0a5ad4ff-ab3a-4ce7-817f-f88d6ac9dbb5	Run	r54357_20250607_023115	Ready	1mChip	admin	unknown	jur3-Cell1	2025-06-07T02:30:11.123Z	eb4c30ac-d81e-4a9b-b883-00c82551a36f	SubreadSetCollection	54357-SubreadSetCollection-2025-31-07T02:31:15.910Z	676fd690-02ca-48a7-ad55-3ee72f666f21	ExternalResource	54357-ExternalResource-2025-31-07T02:31:15.910Z	0	0	2025-06-07T02:30:11.123Z	0001-01-01 00:00:00	eb4c30ac-d81e-4a9b-b883-00c82551a36f	CollectionMetadata	54357-CollectionMetadata-2025-31-07T02:31:15.910Z	Ready	54357	Sequel 54357	m54357_250607_024229	0	8.0.0.84541	8.0.0.84512	r54357_20250607_023115	Run 06.07.2025 10:29	admin	2025-06-07T02:30:11.123Z	unknown	0001-01-01 00:00:00	jur3	2025-06-07T02:30:11.123Z	0001-01-01 00:00:00	B01	0	7	16500
4.0.1	2025-06-07T02:30:11.123Z	0001-01-01 00:00:00	Default	0001-01-01	Run 06.07.2025 10:29	2025-06-07T02:30:11.123Z	0001-01-01 00:00:00	0a5ad4ff-ab3a-4ce7-817f-f88d6ac9dbb5	Run	r54357_20250607_023115	Ready	1mChip	admin	unknown	jur3-Cell1	2025-06-07T02:30:11.123Z	eb4c30ac-d81e-4a9b-b883-00c82551a36f	SubreadSetCollection	54357-SubreadSetCollection-2025-31-07T02:31:15.910Z	676fd690-02ca-48a7-ad55-3ee72f666f21	ExternalResource	54357-ExternalResource-2025-31-07T02:31:15.910Z	0	0	2025-06-07T02:30:11.123Z	0001-01-01 00:00:00	eb4c30ac-d81e-4a9b-b883-00c82551a36f	CollectionMetadata	54357-CollectionMetadata-2025-31-07T02:31:15.910Z	Ready	54357	Sequel 54357	m54357_250607_024229	0	8.0.0.84541	8.0.0.84512	r54357_20250607_023115	Run 06.07.2025 10:29	admin	2025-06-07T02:30:11.123Z	unknown	0001-01-01 00:00:00	jur3	2025-06-07T02:30:11.123Z	0001-01-01 00:00:00	B01	0	7	16500
4.0.1	2025-06-07T02:30:11.123Z	0001-01-01 00:00:00	Default	0001-01-01	Run 06.07.2025 10:29	2025-06-07T02:30:11.123Z	0001-01-01 00:00:00	0a5ad4ff-ab3a-4ce7-817f-f88d6ac9dbb5	Run	r54357_20250607_023115	Ready	1mChip	admin	unknown	jur3-Cell1	2025-06-07T02:30:11.123Z	eb4c30ac-d81e-4a9b-b883-00c82551a36f	SubreadSetCollection	54357-SubreadSetCollection-2025-31-07T02:31:15.910Z	676fd690-02ca-48a7-ad55-3ee72f666f21	ExternalResource	54357-ExternalResource-2025-31-07T02:31:15.910Z	0	0	2025-06-07T02:30:11.123Z	0001-01-01 00:00:00	eb4c30ac-d81e-4a9b-b883-00c82551a36f	CollectionMetadata	54357-CollectionMetadata-2025-31-07T02:31:15.910Z	Ready	54357	Sequel 54357	m54357_250607_024229	0	8.0.0.84541	8.0.0.84512	r54357_20250607_023115	Run 06.07.2025 10:29	admin	2025-06-07T02:30:11.123Z	unknown	0001-01-01 00:00:00	jur3	2025-06-07T02:30:11.123Z	0001-01-01 00:00:00	B01	0	7	16500
4.0.1	2025-06-07T02:30:11.123Z	0001-01-01 00:00:00	Default	0001-01-01	Run 06.07.2025 10:29	2025-06-07T02:30:11.123Z	0001-01-01 00:00:00	0a5ad4ff-ab3a-4ce7-817f-f88d6ac9dbb5	Run	r54357_20250607_023115	Ready	1mChip	admin	unknown	jur3-Cell1	2025-06-07T02:30:11.123Z	eb4c30ac-d81e-4a9b-b883-00c82551a36f	SubreadSetCollection	54357-SubreadSetCollection-2025-31-07T02:31:15.910Z	676fd690-02ca-48a7-ad55-3ee72f666f21	ExternalResource	54357-ExternalResource-2025-31-07T02:31:15.910Z	0	0	2025-06-07T02:30:11.123Z	0001-01-01 00:00:00	eb4c30ac-d81e-4a9b-b883-00c82551a36f	CollectionMetadata	54357-CollectionMetadata-2025-31-07T02:31:15.910Z	Ready	54357	Sequel 54357	m54357_250607_024229	0	8.0.0.84541	8.0.0.84512	r54357_20250607_023115	Run 06.07.2025 10:29	admin	2025-06-07T02:30:11.123Z	unknown	0001-01-01 00:00:00	jur3	2025-06-07T02:30:11.123Z	0001-01-01 00:00:00	B01	0	7	16500
4.0.1	2025-06-07T02:30:11.123Z	0001-01-01 00:00:00	Default	0001-01-01	Run 06.07.2025 10:29	2025-06-07T02:30:11.123Z	0001-01-01 00:00:00	0a5ad4ff-ab3a-4ce7-817f-f88d6ac9dbb5	Run	r54357_20250607_023115	Ready	1mChip	admin	unknown	jur3-Cell1	2025-06-07T02:30:11.123Z	eb4c30ac-d81e-4a9b-b883-00c82551a36f	SubreadSetCollection	54357-SubreadSetCollection-2025-31-07T02:31:15.910Z	676fd690-02ca-48a7-ad55-3ee72f666f21	ExternalResource	54357-ExternalResource-2025-31-07T02:31:15.910Z	0	0	2025-06-07T02:30:11.123Z	0001-01-01 00:00:00	eb4c30ac-d81e-4a9b-b883-00c82551a36f	CollectionMetadata	54357-CollectionMetadata-2025-31-07T02:31:15.910Z	Ready	54357	Sequel 54357	m54357_250607_024229	0	8.0.0.84541	8.0.0.84512	r54357_20250607_023115	Run 06.07.2025 10:29	admin	2025-06-07T02:30:11.123Z	unknown	0001-01-01 00:00:00	jur3	2025-06-07T02:30:11.123Z	0001-01-01 00:00:00	B01	0	7	16500
4.0.1	2025-06-07T02:30:11.123Z	0001-01-01 00:00:00	Default	0001-01-01	Run 06.07.2025 10:29	2025-06-07T02:30:11.123Z	0001-01-01 00:00:00	0a5ad4ff-ab3a-4ce7-817f-f88d6ac9dbb5	Run	r54357_20250607_023115	Ready	1mChip	admin	unknown	jur3-Cell1	2025-06-07T02:30:11.123Z	eb4c30ac-d81e-4a9b-b883-00c82551a36f	SubreadSetCollection	54357-SubreadSetCollection-2025-31-07T02:31:15.910Z	676fd690-02ca-48a7-ad55-3ee72f666f21	ExternalResource	54357-ExternalResource-2025-31-07T02:31:15.910Z	0	0	2025-06-07T02:30:11.123Z	0001-01-01 00:00:00	eb4c30ac-d81e-4a9b-b883-00c82551a36f	CollectionMetadata	54357-CollectionMetadata-2025-31-07T02:31:15.910Z	Ready	54357	Sequel 54357	m54357_250607_024229	0	8.0.0.84541	8.0.0.84512	r54357_20250607_023115	Run 06.07.2025 10:29	admin	2025-06-07T02:30:11.123Z	unknown	0001-01-01 00:00:00	jur3	2025-06-07T02:30:11.123Z	0001-01-01 00:00:00	B01	0	7	16500
4.0.1	2025-06-07T02:30:11.123Z	0001-01-01 00:00:00	Default	0001-01-01	Run 06.07.2025 10:29	2025-06-07T02:30:11.123Z	0001-01-01 00:00:00	0a5ad4ff-ab3a-4ce7-817f-f88d6ac9dbb5	Run	r54357_20250607_023115	Ready	1mChip	admin	unknown	jur3-Cell1	2025-06-07T02:30:11.123Z	eb4c30ac-d81e-4a9b-b883-00c82551a36f	SubreadSetCollection	54357-SubreadSetCollection-2025-31-07T02:31:15.910Z	676fd690-02ca-48a7-ad55-3ee72f666f21	ExternalResource	54357-ExternalResource-2025-31-07T02:31:15.910Z	0	0	2025-06-07T02:30:11.123Z	0001-01-01 00:00:00	eb4c30ac-d81e-4a9b-b883-00c82551a36f	CollectionMetadata	54357-CollectionMetadata-2025-31-07T02:31:15.910Z	Ready	54357	Sequel 54357	m54357_250607_024229	0	8.0.0.84541	8.0.0.84512	r54357_20250607_023115	Run 06.07.2025 10:29	admin	2025-06-07T02:30:11.123Z	unknown	0001-01-01 00:00:00	jur3	2025-06-07T02:30:11.123Z	0001-01-01 00:00:00	B01	0	7	16500
4.0.1	2025-06-07T02:30:11.123Z	0001-01-01 00:00:00	Default	0001-01-01	Run 06.07.2025 10:29	2025-06-07T02:30:11.123Z	0001-01-01 00:00:00	0a5ad4ff-ab3a-4ce7-817f-f88d6ac9dbb5	Run	r54357_20250607_023115	Ready	1mChip	admin	unknown	jur3-Cell1	2025-06-07T02:30:11.123Z	eb4c30ac-d81e-4a9b-b883-00c82551a36f	SubreadSetCollection	54357-SubreadSetCollection-2025-31-07T02:31:15.910Z	676fd690-02ca-48a7-ad55-3ee72f666f21	ExternalResource	54357-ExternalResource-2025-31-07T02:31:15.910Z	0	0	2025-06-07T02:30:11.123Z	0001-01-01 00:00:00	eb4c30ac-d81e-4a9b-b883-00c82551a36f	CollectionMetadata	54357-CollectionMetadata-2025-31-07T02:31:15.910Z	Ready	54357	Sequel 54357	m54357_250607_024229	0	8.0.0.84541	8.0.0.84512	r54357_20250607_023115	Run 06.07.2025 10:29	admin	2025-06-07T02:30:11.123Z	unknown	0001-01-01 00:00:00	jur3	2025-06-07T02:30:11.123Z	0001-01-01 00:00:00	B01	0	7	16500
4.0.1	2025-06-07T02:30:11.123Z	0001-01-01 00:00:00	Default	0001-01-01	Run 06.07.2025 10:29	2025-06-07T02:30:11.123Z	0001-01-01 00:00:00	0a5ad4ff-ab3a-4ce7-817f-f88d6ac9dbb5	Run	r54357_20250607_023115	Ready	1mChip	admin	unknown	jur3-Cell1	2025-06-07T02:30:11.123Z	eb4c30ac-d81e-4a9b-b883-00c82551a36f	SubreadSetCollection	54357-SubreadSetCollection-2025-31-07T02:31:15.910Z	676fd690-02ca-48a7-ad55-3ee72f666f21	ExternalResource	54357-ExternalResource-2025-31-07T02:31:15.910Z	0	0	2025-06-07T02:30:11.123Z	0001-01-01 00:00:00	eb4c30ac-d81e-4a9b-b883-00c82551a36f	CollectionMetadata	54357-CollectionMetadata-2025-31-07T02:31:15.910Z	Ready	54357	Sequel 54357	m54357_250607_024229	0	8.0.0.84541	8.0.0.84512	r54357_20250607_023115	Run 06.07.2025 10:29	admin	2025-06-07T02:30:11.123Z	unknown	0001-01-01 00:00:00	jur3	2025-06-07T02:30:11.123Z	0001-01-01 00:00:00	B01	0	7	16500
4.0.1	2025-06-07T02:30:11.123Z	0001-01-01 00:00:00	Default	0001-01-01	Run 06.07.2025 10:29	2025-06-07T02:30:11.123Z	0001-01-01 00:00:00	0a5ad4ff-ab3a-4ce7-817f-f88d6ac9dbb5	Run	r54357_20250607_023115	Ready	1mChip	admin	unknown	jur3-Cell1	2025-06-07T02:30:11.123Z	eb4c30ac-d81e-4a9b-b883-00c82551a36f	SubreadSetCollection	54357-SubreadSetCollection-2025-31-07T02:31:15.910Z	676fd690-02ca-48a7-ad55-3ee72f666f21	ExternalResource	54357-ExternalResource-2025-31-07T02:31:15.910Z	0	0	2025-06-07T02:30:11.123Z	0001-01-01 00:00:00	eb4c30ac-d81e-4a9b-b883-00c82551a36f	CollectionMetadata	54357-CollectionMetadata-2025-31-07T02:31:15.910Z	Ready	54357	Sequel 54357	m54357_250607_024229	0	8.0.0.84541	8.0.0.84512	r54357_20250607_023115	Run 06.07.2025 10:29	admin	2025-06-07T02:30:11.123Z	unknown	0001-01-01 00:00:00	jur3	2025-06-07T02:30:11.123Z	0001-01-01 00:00:00	B01	0	7	16500
4.0.1	2025-06-07T02:30:11.123Z	0001-01-01 00:00:00	Default	0001-01-01	Run 06.07.2025 10:29	2025-06-07T02:30:11.123Z	0001-01-01 00:00:00	0a5ad4ff-ab3a-4ce7-817f-f88d6ac9dbb5	Run	r54357_20250607_023115	Ready	1mChip	admin	unknown	jur3-Cell1	2025-06-07T02:30:11.123Z	eb4c30ac-d81e-4a9b-b883-00c82551a36f	SubreadSetCollection	54357-SubreadSetCollection-2025-31-07T02:31:15.910Z	676fd690-02ca-48a7-ad55-3ee72f666f21	ExternalResource	54357-ExternalResource-2025-31-07T02:31:15.910Z	0	0	2025-06-07T02:30:11.123Z	0001-01-01 00:00:00	eb4c30ac-d81e-4a9b-b883-00c82551a36f	CollectionMetadata	54357-CollectionMetadata-2025-31-07T02:31:15.910Z	Ready	54357	Sequel 54357	m54357_250607_024229	0	8.0.0.84541	8.0.0.84512	r54357_20250607_023115	Run 06.07.2025 10:29	admin	2025-06-07T02:30:11.123Z	unknown	0001-01-01 00:00:00	jur3	2025-06-07T02:30:11.123Z	0001-01-01 00:00:00	B01	0	7	16500
[truncated: 98 more columns]
