# Supplementary material for: AI‐Assisted Digital Single‐Molecule Activity Tracker for Decoupling Intrinsic Heterogeneity from Photo‐Oxidative Damage in High‐Photon‐Flux Enzymology
Source: Adv Sci (Weinh). 2026 Jun 18:e76238. Online ahead of print. doi: 10.1002/advs.76238 (PMC13336840; doi:10.1002/advs.76238)
Supplement: Supplementary file 2 — Supporting File 2: advs76238‐sup‐0002‐DataFile.zip. [file ADVS-9999-e76238-s001.zip › Data S7.xlsx]

## Sheet: C1_0C_hist_data
Counts	0	1	2	3	4	5	6	7	8	9	10	11	12	13	14	15	16	17	18	19	20	21	22	23	24	25	26	27	28	29
-2	2	0	1	1	0	0	0	0	2	0	0	0	0	0	1	2	1	1	0	0	0	1	0	0	1	0	0	0	0	0
-1.69388	0	1	1	1	0	0	0	1	1	2	0	1	0	0	0	0	1	0	0	0	1	1	0	0	1	0	0	0	0	0
-1.38776	1	0	3	4	1	0	0	3	1	2	0	0	0	0	2	0	1	2	2	1	0	0	2	1	2	0	0	1	0	0
-1.08163	0	1	0	0	0	1	1	2	1	3	0	1	0	0	1	0	0	0	3	1	3	2	1	0	0	0	3	0	0	2
-0.77551	2	0	0	2	1	0	0	1	1	4	1	1	2	1	1	3	2	2	2	1	1	1	0	0	1	1	1	0	0	3
-0.46939	0	0	2	2	3	0	0	2	0	3	0	1	0	0	2	2	2	2	4	0	1	3	2	0	1	0	1	4	0	2
-0.16327	2	0	3	4	1	1	0	2	2	2	1	2	1	2	3	5	5	0	1	4	3	0	1	1	4	0	1	1	0	2
0.14286	2	0	2	4	2	4	1	2	0	6	1	3	2	0	4	2	7	5	6	0	1	1	2	1	6	3	0	4	0	1
0.44898	4	3	3	4	0	1	3	4	2	4	2	1	2	2	7	3	1	4	7	1	0	5	3	0	1	1	1	5	2	4
0.7551	8	4	2	7	2	1	2	3	7	4	3	2	3	4	5	4	2	1	8	1	2	4	5	2	7	0	1	2	3	2
1.06122	6	3	11	7	4	2	6	7	4	7	1	4	3	4	6	6	4	5	7	4	5	6	3	3	6	3	4	10	0	5
1.36735	7	5	16	9	1	1	2	5	8	5	1	2	6	3	3	2	6	7	1	3	2	7	2	5	9	1	9	7	3	7
1.67347	9	3	7	8	2	6	5	8	7	4	8	3	4	6	7	2	6	6	9	10	5	5	6	3	6	6	6	8	2	5
1.97959	5	5	8	14	7	6	7	5	5	9	8	5	9	4	7	5	10	10	9	7	6	10	6	5	12	4	4	3	2	3
2.28571	12	6	11	8	7	6	4	2	12	13	6	5	11	11	3	4	12	12	5	6	6	5	16	6	7	6	5	7	0	7
2.59184	6	5	14	10	7	4	9	4	8	14	10	4	8	7	6	9	10	6	7	10	8	11	6	5	7	3	11	9	5	9
2.89796	9	4	6	10	6	7	8	11	7	5	9	9	4	9	13	15	8	7	6	7	8	7	14	3	11	9	13	7	4	12
3.20408	4	4	11	5	7	9	8	12	9	9	12	7	10	9	13	13	6	8	6	8	3	12	7	7	8	12	14	10	12	9
3.5102	11	7	5	7	15	7	11	13	12	5	10	10	13	11	10	11	9	6	6	10	10	8	6	9	8	6	7	8	15	7
3.81633	11	11	9	7	9	6	15	9	12	8	9	13	12	7	10	4	5	6	15	17	8	11	11	9	10	10	8	12	14	13
4.12245	14	9	6	7	8	9	12	13	15	10	13	14	20	7	8	6	16	8	13	8	9	13	7	14	6	6	6	10	10	8
4.42857	10	7	9	12	19	16	11	11	10	21	11	10	21	13	5	10	10	15	12	17	13	13	12	15	14	16	10	20	12	8
4.73469	18	14	12	13	33	11	10	22	10	25	17	13	22	18	11	11	13	17	16	17	46	13	12	17	12	20	13	29	6	7
5.04082	37	21	18	20	54	25	23	34	17	40	28	16	36	21	14	20	23	24	39	25	42	22	21	28	25	43	20	47	21	18
5.34694	55	25	22	44	79	31	30	66	26	68	44	28	82	49	31	32	28	36	63	62	75	46	28	50	28	59	26	85	28	30
5.65306	95	45	44	69	108	47	57	97	38	97	83	42	144	86	34	36	50	51	119	79	109	74	49	85	29	103	48	117	57	51
5.95918	157	77	61	125	155	101	77	154	51	136	120	85	158	124	65	67	67	73	169	118	138	124	79	120	68	151	83	154	75	74
6.26531	216	109	100	175	176	139	135	175	107	159	146	98	216	158	84	111	118	122	211	148	196	141	115	169	105	180	113	187	119	123
6.57143	222	178	138	181	192	196	165	219	134	189	182	138	170	216	148	155	154	188	221	164	190	192	137	146	123	180	177	171	164	141
6.87755	203	229	174	213	175	220	186	190	198	207	216	189	161	200	185	181	163	168	195	196	180	205	186	190	189	198	187	166	195	201
7.18367	180	220	200	197	151	242	210	173	217	160	206	204	154	202	206	201	203	189	162	195	192	218	197	178	166	177	214	178	192	183
7.4898	117	215	205	139	150	180	204	132	202	133	140	194	134	159	193	177	211	189	117	142	132	158	198	170	172	132	212	121	203	167
7.79592	72	157	172	127	87	116	153	102	164	109	115	175	79	100	176	142	164	155	63	123	93	109	166	149	184	110	161	84	163	155
8.10204	45	100	115	66	57	84	103	53	137	64	91	125	51	74	130	144	110	103	39	101	53	73	126	74	128	78	100	58	121	129
8.40816	24	57	92	38	34	49	79	29	68	26	49	92	22	38	88	93	80	69	23	43	23	42	77	57	91	30	60	29	87	79
8.71429	11	33	49	28	21	33	31	8	63	18	25	60	14	25	61	66	37	51	11	41	15	28	41	33	58	20	43	22	39	48
9.02041	5	19	35	11	8	16	16	9	27	8	15	20	9	11	18	30	24	24	7	9	6	9	24	19	40	10	18	6	19	35
9.32653	4	5	13	6	2	9	4	3	4	3	7	9	5	8	16	9	14	6	2	5	2	5	14	11	25	9	4	5	9	25
9.63265	1	6	7	5	3	2	2	0	0	4	0	1	2	1	10	4	4	9	2	3	1	2	6	3	9	2	5	1	4	6
9.93878	1	2	2	0	2	2	0	2	0	1	0	2	0	0	2	1	1	1	1	3	1	0	1	1	5	1	1	0	2	6
10.2449	1	0	1	0	0	0	0	0	0	1	0	1	0	0	0	0	1	1	0	0	0	3	1	1	3	0	0	0	1	3
10.551	0	0	0	0	1	0	0	0	0	0	0	0	0	0	0	1	0	0	0	0	1	0	0	0	1	0	0	0	1	0
10.8571	0	0	0	0	0	0	0	0	0	0	0	0	0	0	0	0	0	0	0	0	0	0	0	0	0	0	0	1	0	0
11.1633	0	0	0	0	0	0	0	0	0	0	0	0	0	0	0	0	0	0	0	0	0	0	0	0	0	0	0	0	0	0
11.4694	0	0	0	0	0	0	0	0	0	0	0	0	0	0	0	0	0	0	0	0	0	0	0	0	0	0	0	0	0	0
11.7755	0	0	0	0	0	0	0	0	0	0	0	0	0	0	0	0	0	0	0	0	0	0	0	0	0	0	0	0	0	0
12.0816	0	0	0	0	0	0	0	0	0	0	0	0	0	0	0	0	0	0	0	0	0	0	0	0	0	0	0	0	0	0

## Sheet: C1_0C_hist_parameter
Timestamp	μ	σ2
1	6.68748	0.772534
2	7.17906	0.764226
3	7.33262	0.858557
4	6.91009	0.841097
5	6.69023	0.963184
6	7.04513	0.769102
7	7.17648	0.85496
8	6.74315	0.859684
9	7.31681	-0.816206
10	6.78371	0.911504
11	6.94603	0.880046
12	7.30898	0.879849
13	6.59832	0.926875
14	6.88934	0.840381
15	7.3422	0.847574
16	7.29716	0.921808
17	7.2594	0.861854
18	7.17809	0.902264
19	6.62299	0.791663
20	6.96239	0.948452
21	6.71564	0.907421
22	6.94795	0.835075
23	7.26619	0.879497
24	6.98101	0.96876
25	7.3618	0.937417
26	6.78481	0.927179
27	7.19409	0.818956
28	6.66053	0.959831
29	7.23048	0.87938
30	7.24215	0.935718

## Sheet: C1_30C_hist_data
Counts	0	1	2	3	4	5	6	7	8	9	10	11	12	13	14	15	16	17	18	19	20	21	22	23	24	25	26	27	28	29
-2	0	0	0	0	0	0	0	0	0	2	0	3	0	0	1	0	0	1	0	0	1	0	0	1	1	0	1	0	1	0
-1.69388	1	1	1	0	0	0	0	0	1	2	1	1	0	0	0	0	1	2	1	0	2	0	2	1	2	0	0	1	2	0
-1.38776	0	0	1	1	1	1	2	0	0	0	1	4	0	1	2	1	0	2	0	0	1	0	1	1	0	1	0	0	1	1
-1.08163	3	3	1	1	0	0	1	0	2	2	5	1	0	1	1	2	1	2	0	2	2	1	7	1	2	1	0	1	4	0
-0.77551	2	3	1	1	0	1	3	1	1	2	4	4	1	1	2	1	0	1	0	1	0	1	1	1	1	0	0	2	0	1
-0.46939	0	2	1	0	0	0	3	0	5	2	4	7	0	0	4	1	3	2	0	0	1	3	3	3	3	0	1	0	2	3
-0.16327	1	4	2	0	0	2	2	0	1	5	4	4	1	1	2	2	6	6	0	0	1	3	2	1	4	0	2	3	1	1
0.14286	2	5	1	1	0	3	4	0	6	5	4	3	1	1	1	1	3	5	1	3	1	2	3	0	4	1	2	3	2	0
0.44898	3	3	6	2	2	2	5	0	9	5	5	4	0	0	5	2	5	9	2	7	5	4	6	3	5	1	6	4	6	1
0.7551	4	3	1	4	2	5	7	1	7	9	5	7	2	1	10	3	8	9	1	1	6	4	11	8	8	1	1	6	14	3
1.06122	7	7	5	1	1	4	7	5	7	6	8	5	4	3	10	5	3	9	10	3	4	6	6	3	6	3	1	3	6	3
1.36735	3	8	3	1	1	14	10	4	8	7	8	5	8	8	5	3	6	7	2	8	12	5	8	4	6	4	3	3	8	3
1.67347	6	12	6	9	4	4	11	2	9	7	8	9	5	4	10	8	9	10	8	4	2	10	4	2	5	3	8	8	6	6
1.97959	6	12	10	3	2	4	11	3	9	5	10	6	6	5	10	7	6	7	13	9	8	7	7	8	13	7	5	6	11	4
2.28571	9	15	7	3	9	9	9	3	12	15	9	11	9	10	11	6	5	5	6	8	4	12	5	12	7	8	8	7	7	3
2.59184	14	11	9	6	7	7	10	4	7	12	7	6	2	9	12	7	14	9	6	4	6	11	12	7	8	5	9	2	13	3
2.89796	6	6	11	6	10	8	4	3	14	7	11	12	9	8	11	8	11	8	5	7	4	5	10	3	7	9	4	12	12	8
3.20408	11	9	13	5	6	6	9	12	6	2	15	9	8	8	8	5	7	8	13	8	12	5	10	9	10	5	9	13	7	7
3.5102	8	8	6	8	9	9	16	7	2	10	6	12	8	7	8	6	15	3	6	14	10	6	13	9	14	9	16	13	6	10
3.81633	17	5	10	12	20	9	12	10	7	8	13	11	15	9	13	15	14	9	11	12	12	13	6	14	9	12	19	10	8	12
4.12245	19	9	21	13	11	15	28	14	19	12	13	12	20	19	10	13	10	10	18	7	17	11	11	15	16	15	24	23	12	27
4.42857	29	11	22	21	19	18	46	19	9	16	23	20	23	25	23	12	17	13	26	16	12	27	8	10	21	13	26	39	12	21
4.73469	41	23	36	29	19	23	57	25	12	20	45	34	50	37	42	18	32	24	52	25	16	41	26	22	51	36	29	47	11	59
5.04082	92	43	52	47	37	31	97	32	24	39	66	54	63	69	59	23	73	40	95	44	23	56	44	31	84	67	90	88	20	83
5.34694	131	66	71	82	78	81	91	83	54	57	111	102	98	104	97	31	113	93	108	96	32	135	66	65	120	105	102	122	31	120
5.65306	175	90	116	116	156	126	160	116	82	100	140	131	126	160	129	64	161	116	165	136	55	149	126	87	182	142	132	159	67	178
5.95918	193	125	162	167	185	187	192	184	141	154	171	161	185	201	176	108	202	162	190	199	101	197	166	153	180	167	181	189	134	193
6.26531	218	167	209	215	227	201	183	218	204	178	201	203	170	211	202	188	223	238	201	214	153	223	197	183	222	225	217	218	173	222
6.57143	194	191	201	208	231	223	188	249	205	185	184	196	170	201	196	177	237	235	197	239	198	192	236	219	198	196	194	182	190	193
6.87755	154	205	182	173	198	208	159	210	186	205	177	189	192	168	152	214	157	188	158	176	233	174	184	215	155	169	161	156	240	156
7.18367	98	177	166	177	154	163	91	167	211	176	122	153	149	114	168	223	108	154	127	152	234	103	172	194	106	152	111	103	225	116
7.4898	58	129	114	119	94	112	70	122	147	133	104	88	106	91	81	200	57	89	74	96	169	93	97	128	66	91	92	79	177	67
7.79592	38	88	56	74	57	59	43	39	101	96	48	60	81	53	67	112	34	58	53	48	124	39	71	73	33	60	53	52	90	36
8.10204	19	81	40	52	19	26	33	30	40	53	29	39	40	30	30	66	27	23	21	30	60	26	34	53	24	42	44	17	44	19
8.40816	16	43	30	19	15	14	8	10	23	29	16	15	15	12	11	34	11	15	7	11	43	14	15	32	8	20	19	11	28	12
8.71429	6	15	10	7	4	8	11	7	13	12	7	4	15	8	10	16	4	7	5	6	18	6	12	12	7	11	10	4	13	12
9.02041	2	6	6	2	7	3	3	7	4	4	2	0	2	4	4	6	1	4	5	4	5	3	4	4	0	8	8	2	3	3
9.32653	2	3	0	3	2	1	2	2	2	5	1	2	6	4	2	2	0	4	2	0	2	2	3	1	0	1	1	1	1	2
9.63265	1	0	0	0	3	2	0	1	0	0	0	0	0	1	2	0	3	1	0	0	1	1	0	0	0	0	0	0	0	1
9.93878	0	0	1	0	0	0	0	0	0	2	1	1	0	0	0	0	1	0	0	0	0	0	0	0	0	0	1	1	1	0
10.2449	0	0	0	1	0	0	0	0	0	0	0	0	0	1	1	0	0	1	0	0	0	0	0	0	0	0	0	0	1	0
10.551	0	0	0	0	0	0	0	0	0	0	1	0	0	0	0	0	0	0	0	0	0	0	0	0	0	0	0	0	0	0
10.8571	0	0	0	0	0	0	0	0	0	0	0	0	0	0	0	0	0	0	0	0	0	0	0	0	0	0	0	0	0	0
11.1633	0	0	0	0	0	0	0	0	0	0	0	0	0	0	0	0	0	0	0	0	0	0	0	0	0	0	0	0	0	0
11.4694	0	0	0	0	0	0	0	0	0	0	0	0	0	0	0	0	0	0	0	0	0	0	0	0	0	0	0	0	0	0
11.7755	0	0	0	1	0	0	0	0	0	0	0	0	0	0	0	0	0	0	0	0	0	0	0	0	0	0	0	0	0	0
12.0816	0	0	0	0	0	0	0	0	0	0	0	0	0	0	0	0	0	0	0	0	0	0	0	0	0	0	0	0	0	0

## Sheet: C1_30C_hist_parameter
Timestamp	μ	σ2
1	6.25584	0.83251
2	6.80881	0.898902
3	6.59819	0.852991
4	6.61569	0.86667
5	6.51989	0.762394
6	6.58664	0.78637
7	6.28534	0.917702
8	6.59276	0.74644
9	6.79881	0.802448
10	6.75298	0.868376
11	6.43385	0.897017
12	6.5202	0.862242
13	6.52897	0.967233
14	6.38545	0.847326
15	6.48745	0.880651
16	6.97334	0.78385
17	6.34333	0.756591
18	6.548	0.751426
19	6.33261	0.889868
20	6.4969	0.780601
21	6.99406	-0.74134
22	6.35769	0.833493
23	6.60545	0.794517
24	6.74879	0.797462
25	6.28653	0.831916
26	6.47779	0.880778
27	6.4075	0.895127
28	6.29569	0.885153
29	6.90383	0.735089
30	6.28628	0.848824

## Sheet: C1_50C_hist_data
Counts	0	1	2	3	4	5	6	7	8	9	10	11	12	13	14	15	16	17	18	19	20	21	22	23	24	25	26	27	28	29
-2	0	0	0	0	1	0	0	0	0	1	0	0	0	0	0	0	0	0	0	0	0	0	0	1	0	0	0	0	0	0
-1.69388	0	0	1	0	0	0	0	0	1	0	0	0	0	1	0	0	0	0	0	0	0	1	1	0	1	0	0	0	0	0
-1.38776	0	0	0	1	0	0	0	0	0	0	1	0	1	1	0	0	0	0	0	1	1	1	0	0	1	0	0	0	0	0
-1.08163	0	1	1	0	0	0	1	0	1	0	1	1	0	0	0	0	1	0	0	1	2	0	0	0	0	1	0	1	0	0
-0.77551	0	0	0	0	0	1	1	0	0	1	2	0	0	0	0	0	1	1	0	0	2	0	1	0	2	1	0	0	0	0
-0.46939	1	2	0	0	1	0	1	1	1	1	2	0	1	2	0	0	1	0	0	0	2	0	0	0	0	0	0	1	0	0
-0.16327	1	1	0	0	0	1	1	1	1	1	0	0	1	1	1	0	2	2	1	1	1	0	1	0	0	0	3	2	1	1
0.14286	3	0	0	0	1	0	1	0	1	4	3	2	1	2	0	0	0	1	1	2	1	1	1	0	1	1	4	1	2	1
0.44898	0	1	1	2	0	1	2	1	2	1	0	1	2	1	1	2	0	0	0	1	2	2	0	1	1	2	1	0	3	1
0.7551	0	0	1	3	3	0	0	3	2	1	1	1	1	1	1	0	2	1	2	2	1	0	2	0	2	2	0	1	0	2
1.06122	0	1	2	4	2	2	1	1	0	0	2	3	3	1	3	1	0	1	3	2	3	1	1	0	1	3	3	2	1	0
1.36735	1	2	1	3	0	1	0	1	3	3	3	2	3	1	4	0	1	0	0	2	2	0	3	0	2	4	4	2	4	3
1.67347	3	3	4	2	2	2	2	3	1	3	4	6	4	1	3	1	1	3	1	3	5	2	1	3	1	3	2	4	0	1
1.97959	0	4	1	2	2	3	2	3	6	1	1	1	1	3	3	3	5	1	1	3	4	0	6	1	2	5	1	6	0	6
2.28571	3	2	4	4	0	0	4	2	4	4	2	3	2	1	2	2	3	1	1	3	1	0	2	5	1	0	0	1	4	4
2.59184	3	5	2	3	2	2	2	1	2	3	3	0	4	0	3	2	4	0	1	3	1	2	2	1	3	2	3	3	3	2
2.89796	2	3	6	3	3	0	2	1	6	2	4	2	2	3	2	0	3	2	1	4	2	7	5	0	5	4	3	5	0	4
3.20408	0	3	4	1	1	2	6	3	2	2	5	2	0	1	5	7	5	2	3	2	0	3	1	3	4	1	2	2	4	1
3.5102	2	2	0	5	1	4	3	7	4	1	2	1	2	5	2	4	3	2	1	3	2	2	6	6	3	1	5	2	4	1
3.81633	2	3	3	2	6	5	2	2	1	6	3	4	4	5	1	5	8	3	4	2	3	0	2	7	2	3	3	4	6	2
4.12245	4	4	2	0	6	4	4	2	2	1	4	1	1	5	5	2	1	3	5	5	5	3	6	6	5	6	7	9	3	6
4.42857	7	1	4	1	10	13	6	5	4	1	8	3	2	5	6	3	2	4	4	5	6	6	2	6	4	10	3	6	3	8
4.73469	18	4	7	5	16	13	11	14	11	5	8	8	8	10	18	6	11	5	12	15	6	8	2	10	19	7	10	10	6	14
5.04082	15	5	19	7	22	27	19	10	17	7	19	6	11	18	15	8	15	14	16	21	10	8	9	19	22	23	17	25	25	21
5.34694	38	7	14	19	33	35	38	9	36	23	46	12	20	28	25	12	32	16	19	48	28	23	19	16	41	26	27	34	35	34
5.65306	50	17	33	23	40	53	46	18	48	26	52	24	30	50	44	22	43	27	27	55	36	24	27	52	41	42	38	49	43	50
5.95918	64	33	47	33	64	65	48	27	57	39	58	43	52	52	60	44	50	39	40	56	59	24	35	43	69	56	46	45	62	62
6.26531	65	48	61	43	61	61	71	51	58	55	81	47	46	59	44	44	50	57	52	60	52	57	47	73	65	65	66	64	73	51
6.57143	57	62	57	78	61	71	59	52	65	62	57	53	53	55	51	57	56	68	51	55	69	62	52	70	59	49	63	55	62	73
6.87755	51	74	53	64	53	40	50	62	57	81	47	53	70	64	54	72	69	67	57	45	52	64	60	52	49	56	43	52	53	47
7.18367	32	65	50	59	38	29	36	66	39	57	32	60	50	41	44	52	37	56	38	36	57	45	46	52	17	42	56	28	33	37
7.4898	33	54	32	53	23	21	23	40	20	40	13	49	51	33	36	54	29	42	39	19	30	50	47	27	26	26	34	22	23	25
7.79592	8	29	28	29	9	8	15	41	12	24	4	41	31	11	23	32	23	23	44	12	23	42	40	8	9	19	10	20	10	8
8.10204	8	19	23	13	10	5	11	28	5	12	4	21	10	7	18	19	11	21	26	5	4	19	29	10	10	3	11	11	7	4
8.40816	5	13	7	8	1	5	6	14	3	5	1	12	5	3	0	15	4	8	16	3	3	10	12	3	3	3	7	6	5	3
8.71429	1	6	5	4	2	1	2	5	3	3	3	10	3	4	1	5	3	5	5	1	2	5	5	1	3	5	2	2	1	1
9.02041	0	0	1	2	1	0	0	1	1	1	1	4	2	1	1	1	0	2	5	0	0	4	3	1	1	3	1	2	0	3
9.32653	0	1	3	0	2	1	0	0	0	0	0	1	0	0	0	1	1	0	1	1	0	1	1	0	0	2	0	0	0	1
9.63265	0	1	0	0	0	0	1	1	1	0	0	0	0	1	0	0	0	0	0	0	0	0	0	0	0	0	0	0	1	0
9.93878	0	1	0	0	0	1	0	0	0	0	0	0	0	0	1	0	0	0	0	0	0	0	0	0	1	0	0	0	0	0
10.2449	0	0	0	0	0	0	0	0	0	0	0	0	0	0	0	0	0	0	0	0	0	0	0	0	0	0	0	0	0	0
10.551	0	0	0	0	0	0	0	0	0	0	0	0	0	0	0	0	0	0	0	0	0	0	0	0	0	0	0	0	0	0
10.8571	0	0	0	0	0	0	0	0	0	0	0	0	0	0	0	0	0	0	0	0	0	0	0	0	0	0	0	0	0	0
11.1633	0	0	0	0	0	0	0	0	0	0	0	0	0	0	0	0	0	0	0	0	0	0	0	0	0	0	0	0	0	0
11.4694	0	0	0	0	0	0	0	0	0	0	0	0	0	0	0	0	0	0	0	0	0	0	0	0	0	0	0	0	0	0
11.7755	0	0	0	0	0	0	0	0	0	0	0	0	0	0	0	1	0	0	0	0	0	0	0	0	0	0	0	0	0	0
12.0816	0	0	0	0	0	0	0	0	0	0	0	0	0	0	0	0	0	0	0	0	0	0	0	0	0	0	0	0	0	0

## Sheet: C1_50C_hist_parameter
Timestamp	μ	σ2
1	6.34302	0.841706
2	6.95806	0.723724
3	6.6842	0.904584
4	6.87879	0.751817
5	6.37417	0.843799
6	6.26354	0.804145
7	6.39192	0.848916
8	6.99773	0.841321
9	6.40164	0.806846
10	6.78647	0.741464
11	6.26526	0.733396
12	6.93931	0.909662
13	6.77174	0.863116
14	6.47607	0.854971
15	6.5317	0.972512
16	6.90862	0.833699
17	6.53542	0.891559
18	6.78353	0.799748
19	6.82618	1.04817
20	6.25471	0.860504
21	6.58295	0.818893
22	6.89194	0.87692
23	6.92173	0.945332
24	6.5139	0.768233
25	6.26858	0.800709
26	6.44928	0.862541
27	6.54513	0.850781
28	6.3659	0.90577
29	6.36716	0.771419
30	6.3539	0.830153

## Sheet: C1_60C_hist_data
Counts	0	1	2	3	4	5	6	7	8	9	10	11	12	13	14	15	16	17	18	19	20	21	22	23	24	25	26	27	28	29
-2	0	0	0	0	0	0	0	0	0	0	0	0	0	0	0	0	0	0	0	0	0	0	0	0	0	0	0	0	0	0
-1.69388	0	0	0	0	0	0	0	0	0	0	0	0	0	0	0	0	0	0	0	0	0	1	0	0	0	0	0	0	0	0
-1.38776	0	0	0	0	0	0	0	0	0	0	0	0	0	0	0	0	0	0	0	0	0	0	0	0	1	0	0	0	0	0
-1.08163	0	0	0	0	0	0	0	0	0	1	0	0	0	0	0	0	0	0	0	0	1	0	0	0	0	0	0	0	0	0
-0.77551	0	0	0	0	1	0	1	0	0	1	0	0	0	0	0	0	0	0	0	0	0	0	0	0	0	0	1	0	0	0
-0.46939	0	0	0	0	0	0	0	0	0	0	0	0	0	0	0	0	0	0	0	0	0	0	0	0	0	0	0	0	0	0
-0.16327	0	0	0	0	1	0	0	0	0	1	0	0	0	0	0	0	0	0	0	0	0	0	0	0	0	0	1	0	0	0
0.14286	1	0	1	0	0	0	0	0	1	0	0	0	0	0	0	0	0	0	0	1	0	0	2	1	0	0	0	0	1	1
0.44898	1	0	0	0	0	0	0	0	0	0	0	0	0	0	0	0	0	0	0	0	0	0	0	0	1	0	0	0	2	1
0.7551	0	0	0	1	0	0	0	0	0	0	0	0	0	0	0	0	0	0	1	0	1	0	1	0	0	0	1	0	0	0
1.06122	0	0	0	0	0	1	1	1	0	0	1	1	1	0	0	0	1	0	0	1	0	0	0	1	1	1	0	0	0	1
1.36735	0	1	0	0	0	2	1	0	0	0	1	1	0	0	1	0	0	0	0	0	0	0	0	2	2	0	0	0	0	0
1.67347	0	0	0	0	0	0	1	0	0	0	0	0	0	0	1	1	0	1	0	0	0	1	0	0	0	1	0	0	0	0
1.97959	0	0	0	1	2	0	0	0	1	0	1	0	0	1	0	0	0	0	0	0	0	0	0	0	0	0	0	0	0	0
2.28571	1	0	0	0	2	0	0	0	0	0	1	1	0	0	0	0	0	1	0	1	0	0	0	0	0	1	1	1	0	1
2.59184	1	0	0	0	0	0	0	0	2	1	0	0	1	0	0	0	2	0	0	1	1	0	0	0	0	1	0	0	0	1
2.89796	0	0	1	2	0	0	1	2	1	0	0	0	1	2	0	1	0	0	0	2	0	1	0	0	0	1	0	1	0	0
3.20408	1	0	0	1	0	1	0	1	0	0	0	0	2	0	0	1	1	0	0	0	0	0	0	0	2	0	0	0	0	0
3.5102	1	1	0	0	0	0	0	0	0	0	0	0	0	1	0	0	0	2	0	0	0	0	0	1	1	1	0	1	0	0
3.81633	0	1	1	0	1	2	1	0	0	0	0	0	0	0	0	1	0	0	0	1	0	0	0	1	2	0	0	1	2	0
4.12245	1	0	2	0	0	1	1	0	0	2	3	2	0	1	1	2	0	0	3	0	1	1	0	0	0	1	3	1	0	0
4.42857	2	1	4	0	0	2	2	0	0	2	2	0	4	1	1	1	0	2	0	1	1	0	0	1	3	0	1	0	1	1
4.73469	0	1	1	1	2	4	0	1	0	4	2	2	2	3	4	1	0	2	2	2	2	2	1	3	4	0	1	2	4	1
5.04082	7	1	4	6	1	1	2	6	5	4	4	0	3	2	3	2	3	1	6	5	1	4	1	5	1	2	4	5	0	0
5.34694	4	10	1	2	7	7	1	4	6	6	2	5	7	3	6	1	3	4	7	8	7	4	3	5	7	3	5	3	2	2
5.65306	12	10	9	4	10	3	10	2	10	5	8	4	13	10	4	4	5	10	6	6	6	6	10	11	4	2	4	7	7	4
5.95918	5	8	9	10	8	7	6	6	13	8	11	4	8	4	7	8	7	10	8	14	4	4	12	9	6	7	10	6	13	4
6.26531	14	15	12	5	11	13	9	9	7	9	12	8	8	13	12	9	9	9	16	8	9	10	12	12	13	7	9	9	8	10
6.57143	9	14	11	10	11	10	17	10	6	14	15	12	11	13	9	13	14	12	11	4	13	7	14	10	9	9	9	13	10	13
6.87755	7	6	7	9	8	12	10	8	9	7	4	10	10	8	9	9	18	9	4	13	10	12	9	4	8	13	10	16	11	10
7.18367	5	2	11	12	5	6	5	8	5	10	1	8	4	7	5	14	4	4	7	8	5	8	3	5	7	14	9	3	10	7
7.4898	1	5	0	9	2	1	4	7	7	4	5	10	1	5	9	2	4	4	1	1	11	9	4	7	4	3	5	3	6	11
7.79592	3	0	3	3	1	3	3	8	4	0	3	4	2	1	3	3	3	3	3	0	4	2	2	1	2	7	3	3	2	4
8.10204	1	1	2	0	2	1	3	1	0	0	1	3	0	2	4	2	4	1	0	1	1	4	5	0	1	2	1	2	0	3
8.40816	1	1	0	2	3	2	0	3	2	0	0	2	1	1	0	2	1	2	1	0	0	2	0	0	0	1	1	1	0	3
8.71429	0	1	0	0	1	0	0	1	0	0	0	1	0	0	0	0	0	2	2	0	0	1	0	0	0	2	0	0	0	0
9.02041	0	0	0	0	0	0	0	0	0	0	0	1	0	1	0	2	0	0	0	1	1	0	0	0	0	0	0	0	0	1
9.32653	0	0	0	1	0	0	0	0	0	0	2	0	0	0	0	0	0	0	0	0	0	0	0	0	0	0	0	1	0	0
9.63265	1	0	0	0	0	0	0	1	0	0	0	0	0	0	0	0	0	0	0	0	0	0	0	0	0	0	0	0	0	0
9.93878	0	0	0	0	0	0	0	0	0	0	0	0	0	0	0	0	0	0	0	0	0	0	0	0	0	0	0	0	0	0
10.2449	0	0	0	0	0	0	0	0	0	0	0	0	0	0	0	0	0	0	0	0	0	0	0	0	0	0	0	0	0	0
10.551	0	0	0	0	0	0	0	0	0	0	0	0	0	0	0	0	0	0	0	0	0	0	0	0	0	0	0	0	0	0
10.8571	0	0	0	0	0	0	0	0	0	0	0	0	0	0	0	0	0	0	0	0	0	0	0	0	0	0	0	0	0	0
11.1633	0	0	0	0	0	0	0	0	0	0	0	0	0	0	0	0	0	0	0	0	0	0	0	0	0	0	0	0	0	0
11.4694	0	0	0	0	0	0	0	0	0	0	0	0	0	0	0	0	0	0	0	0	0	0	0	0	0	0	0	0	0	0
11.7755	0	0	0	0	0	0	0	0	0	0	0	0	0	0	0	0	0	0	0	0	0	0	0	0	0	0	0	0	0	0
12.0816	0	0	0	0	0	0	0	0	0	0	0	0	0	0	0	0	0	0	0	0	0	0	0	0	0	0	0	0	0	0

## Sheet: C1_60C_hist_parameter
Timestamp	μ	σ2
1	6.24315	0.808833
2	6.2617	0.669685
3	6.45445	0.763314
4	6.77009	0.864705
5	6.32188	0.747703
6	6.51598	0.713183
7	6.56643	0.666503
8	6.81103	0.988892
9	6.34012	0.929049
10	6.45186	0.840113
11	6.32065	0.565753
12	6.87835	0.83884
13	6.20676	0.830305
14	6.50776	0.762858
15	6.57176	0.981629
16	6.73056	0.671915
17	6.68335	0.589753
18	6.39848	0.777136
19	6.2741	0.773132
20	6.26128	0.86512
21	6.69183	0.876862
22	6.76095	0.95778
23	6.37995	0.631222
24	6.2276	0.838176
25	6.46204	0.851725
26	6.90975	0.711487
27	6.5635	0.876544
28	6.57769	0.704229
29	6.58129	0.772145
30	6.8827	0.775756

## Sheet: C1_70C_hist_data
Counts	0	1	2	3	4	5	6	7	8	9	10	11	12	13	14	15	16	17	18	19	20	21	22	23	24	25	26	27	28	29
-2	0	0	0	0	0	0	0	0	0	0	0	0	0	0	0	0	0	0	0	0	0	0	0	0	0	0	0	0	0	0
-1.69388	0	0	0	0	0	0	0	0	0	0	0	0	0	0	0	0	0	0	0	0	0	0	0	0	0	0	0	0	0	0
-1.38776	0	0	0	0	0	0	0	0	0	0	0	0	0	0	0	0	0	0	0	0	0	0	0	0	0	0	0	0	0	0
-1.08163	0	0	0	0	0	0	0	0	0	0	0	0	0	0	0	0	0	0	0	0	0	0	0	0	0	0	0	0	0	0
-0.77551	0	0	0	0	0	0	0	0	0	0	0	0	0	0	0	0	0	0	0	0	0	0	0	0	0	0	0	0	0	0
-0.46939	0	0	0	0	0	0	0	0	0	0	0	0	0	0	0	0	0	0	0	0	0	0	0	0	0	0	0	0	0	0
-0.16327	0	0	0	0	0	0	0	0	0	0	0	0	0	0	0	0	0	0	0	0	0	0	0	0	0	0	0	0	0	0
0.14286	0	0	0	0	0	0	0	0	0	0	0	0	0	0	0	0	0	0	0	0	0	0	0	0	0	0	0	0	0	0
0.44898	0	0	0	0	0	0	0	0	0	0	0	0	0	0	0	0	0	0	0	0	0	0	0	0	0	0	0	0	0	0
0.7551	0	0	0	0	0	0	0	0	0	0	0	0	0	0	0	0	0	0	0	0	0	0	0	0	0	0	0	0	0	0
1.06122	0	0	0	0	0	0	0	0	0	0	0	0	0	0	0	0	0	0	0	0	0	0	0	0	0	0	0	0	0	0
1.36735	0	0	0	0	0	0	0	0	0	0	0	0	0	0	0	0	0	0	0	0	0	0	0	0	0	0	0	0	0	0
1.67347	0	0	0	0	0	0	0	0	0	0	0	0	0	0	0	0	0	0	0	0	0	0	0	0	0	0	0	0	0	0
1.97959	0	0	0	0	0	0	0	0	0	0	0	0	0	0	0	0	0	0	0	0	0	0	0	0	0	0	0	0	0	0
2.28571	0	0	0	0	0	0	0	0	0	0	0	0	0	0	0	0	0	0	0	0	0	0	0	0	0	0	0	0	0	0
2.59184	0	0	0	0	0	0	0	0	0	0	0	0	0	0	0	0	0	0	0	0	0	0	0	0	0	0	0	0	0	0
2.89796	0	0	0	0	0	0	0	0	0	0	0	0	0	0	0	0	0	0	0	0	0	0	0	0	0	0	0	0	0	0
3.20408	0	0	0	0	0	0	0	0	0	0	0	0	0	0	0	0	0	0	0	0	0	0	0	0	0	0	0	0	0	0
3.5102	0	0	0	0	0	0	0	0	0	0	0	0	0	0	0	0	0	0	0	0	0	0	0	0	0	0	0	0	0	0
3.81633	0	0	0	0	0	0	0	0	0	0	0	0	0	0	0	0	0	0	0	0	0	0	0	0	0	0	0	0	0	0
4.12245	0	0	0	0	0	0	0	0	0	0	0	0	0	0	0	0	0	0	0	0	0	0	0	0	0	0	0	0	0	0
4.42857	0	0	0	0	0	0	0	0	0	0	0	0	0	0	0	0	0	0	0	0	0	0	0	0	0	0	0	0	0	0
4.73469	0	0	0	0	0	0	0	0	0	0	0	0	0	0	0	0	0	0	0	0	0	0	0	0	0	0	0	0	0	0
5.04082	0	0	0	0	0	0	0	0	0	0	0	0	0	0	0	0	0	0	0	0	0	0	0	0	0	0	0	0	0	0
5.34694	0	0	0	0	0	0	0	0	0	0	0	0	0	0	0	0	0	0	0	0	0	0	0	0	0	0	0	0	0	0
5.65306	0	0	0	0	0	0	0	0	0	0	0	0	0	0	0	0	0	0	0	0	0	0	0	0	0	0	0	0	0	0
5.95918	0	0	0	0	0	0	0	0	0	0	0	0	0	0	0	0	0	0	0	0	0	0	0	0	0	0	0	0	0	0
6.26531	0	0	0	0	0	0	0	0	0	0	0	0	0	0	0	0	0	0	0	0	0	0	0	0	0	0	0	0	0	0
6.57143	0	0	0	0	0	0	0	0	0	0	0	0	0	0	0	0	0	0	0	0	0	0	0	0	0	0	0	0	0	0
6.87755	0	0	0	0	0	0	0	0	0	0	0	0	0	0	0	0	0	0	0	0	0	0	0	0	0	0	0	0	0	0
7.18367	0	0	0	0	0	0	0	0	0	0	0	0	0	0	0	0	0	0	0	0	0	0	0	0	0	0	0	0	0	0
7.4898	0	0	0	0	0	0	0	0	0	0	0	0	0	0	0	0	0	0	0	0	0	0	0	0	0	0	0	0	0	0
7.79592	0	0	0	0	0	0	0	0	0	0	0	0	0	0	0	0	0	0	0	0	0	0	0	0	0	0	0	0	0	0
8.10204	0	0	0	0	0	0	0	0	0	0	0	0	0	0	0	0	0	0	0	0	0	0	0	0	0	0	0	0	0	0
8.40816	0	0	0	0	0	0	0	0	0	0	0	0	0	0	0	0	0	0	0	0	0	0	0	0	0	0	0	0	0	0
8.71429	0	0	0	0	0	0	0	0	0	0	0	0	0	0	0	0	0	0	0	0	0	0	0	0	0	0	0	0	0	0
9.02041	0	0	0	0	0	0	0	0	0	0	0	0	0	0	0	0	0	0	0	0	0	0	0	0	0	0	0	0	0	0
9.32653	0	0	0	0	0	0	0	0	0	0	0	0	0	0	0	0	0	0	0	0	0	0	0	0	0	0	0	0	0	0
9.63265	0	0	0	0	0	0	0	0	0	0	0	0	0	0	0	0	0	0	0	0	0	0	0	0	0	0	0	0	0	0
9.93878	0	0	0	0	0	0	0	0	0	0	0	0	0	0	0	0	0	0	0	0	0	0	0	0	0	0	0	0	0	0
10.2449	0	0	0	0	0	0	0	0	0	0	0	0	0	0	0	0	0	0	0	0	0	0	0	0	0	0	0	0	0	0
10.551	0	0	0	0	0	0	0	0	0	0	0	0	0	0	0	0	0	0	0	0	0	0	0	0	0	0	0	0	0	0
10.8571	0	0	0	0	0	0	0	0	0	0	0	0	0	0	0	0	0	0	0	0	0	0	0	0	0	0	0	0	0	0
11.1633	0	0	0	0	0	0	0	0	0	0	0	0	0	0	0	0	0	0	0	0	0	0	0	0	0	0	0	0	0	0
11.4694	0	0	0	0	0	0	0	0	0	0	0	0	0	0	0	0	0	0	0	0	0	0	0	0	0	0	0	0	0	0
11.7755	0	0	0	0	0	0	0	0	0	0	0	0	0	0	0	0	0	0	0	0	0	0	0	0	0	0	0	0	0	0
12.0816	0	0	0	0	0	0	0	0	0	0	0	0	0	0	0	0	0	0	0	0	0	0	0	0	0	0	0	0	0	0

## Sheet: C1_70C_hist_parameter
Timestamp	μ	σ2
1	5.695	0.769994
2	5.695	0.769994
3	5.695	0.769994
4	5.695	0.769994
5	5.695	0.769994
6	5.695	0.769994
7	5.695	0.769994
8	5.695	0.769994
9	5.695	0.769994
10	5.695	0.769994
11	5.695	0.769994
12	5.695	0.769994
13	5.695	0.769994
14	5.695	0.769994
15	5.695	0.769994
16	5.695	0.769994
17	5.695	0.769994
18	5.695	0.769994
19	5.695	0.769994
20	5.695	0.769994
21	5.695	0.769994
22	5.695	0.769994
23	5.695	0.769994
24	5.695	0.769994
25	5.695	0.769994
26	5.695	0.769994
27	5.695	0.769994
28	5.695	0.769994
29	5.695	0.769994
30	5.695	0.769994

[truncated: 60 more sheets: C2_0C_hist_data, C2_0C_hist_parameter, C2_30C_hist_data, C2_30C_hist_parameter, C2_50C_hist_data, C2_50C_hist_parameter, C2_60C_hist_data, C2_60C_hist_parameter, C2_70C_hist_data, C2_70C_hist_parameter, C3_0C_hist_data, C3_0C_hist_parameter, C3_30C_hist_data, C3_30C_hist_parameter, C3_50C_hist_data, C3_50C_hist_parameter, C3_60C_hist_data, C3_60C_hist_parameter, C3_70C_hist_data, C3_70C_hist_parameter …]
