# Supplementary material for: AI‐Assisted Digital Single‐Molecule Activity Tracker for Decoupling Intrinsic Heterogeneity from Photo‐Oxidative Damage in High‐Photon‐Flux Enzymology
Source: Adv Sci (Weinh). 2026 Jun 18:e76238. Online ahead of print. doi: 10.1002/advs.76238 (PMC13336840; doi:10.1002/advs.76238)
Supplement: Supplementary file 2 — Supporting File 2: advs76238‐sup‐0002‐DataFile.zip. [file ADVS-9999-e76238-s001.zip › Data S8.xlsx]

## Sheet: M5_Laser time_0_hist_data
count	0	1	2	3	4	5	6	7	8	9	10	11	12	13	14	15	16	17	18	19	20	21	22	23	24	25	26	27	28	29
-2	4	3	1	4	4	10	7	3	6	3	2	6	6	3	3	4	5	3	4	7	8	2	3	5	0	2	3	3	5	4
-1.69388	7	2	6	7	5	11	1	3	7	8	4	5	5	7	5	4	7	5	7	8	3	3	5	2	2	4	6	2	5	9
-1.38776	6	4	7	7	7	6	8	3	6	14	6	8	6	8	8	5	4	5	5	10	5	6	6	14	3	2	5	6	4	3
-1.08163	8	8	3	7	2	6	11	6	8	10	9	10	7	2	9	4	8	2	5	5	6	7	5	12	6	4	8	8	9	8
-0.77551	9	4	9	8	9	11	3	8	12	15	9	7	13	7	9	4	14	9	9	10	7	4	8	7	10	10	9	4	11	10
-0.46939	7	7	9	10	12	7	11	9	16	15	9	16	12	10	16	9	10	9	17	7	6	7	10	9	17	6	14	11	11	12
-0.16327	19	18	18	22	18	15	12	21	21	17	19	22	21	10	14	13	19	15	20	21	24	33	18	16	19	20	18	12	23	19
0.14286	41	36	53	31	32	35	22	94	32	37	25	30	34	39	30	32	31	103	46	34	36	41	51	37	36	77	24	39	68	68
0.44898	126	49	287	71	66	87	67	343	72	140	136	132	184	93	64	60	133	335	211	232	106	205	179	219	77	276	131	154	208	288
0.7551	411	436	575	530	415	478	336	520	362	497	568	437	716	495	500	439	557	531	502	756	367	454	423	614	338	578	640	565	489	638
1.06122	554	786	405	658	739	680	773	347	659	583	569	567	433	625	713	772	519	336	452	359	562	444	490	454	619	389	538	534	471	362
1.36735	292	127	103	141	172	152	241	100	289	163	120	230	70	185	128	146	171	111	186	56	307	240	251	101	326	111	92	127	173	76
1.67347	38	25	38	32	24	27	33	44	41	36	41	50	23	27	28	23	40	42	41	30	75	76	67	31	63	40	27	41	47	26
1.97959	21	15	20	14	23	12	18	23	14	12	17	19	18	20	14	16	21	19	27	9	21	21	14	19	20	22	20	16	18	15
2.28571	10	14	8	11	13	4	8	16	4	7	13	8	12	11	11	11	12	15	11	10	11	8	11	14	12	6	11	17	8	9
2.59184	8	6	4	2	9	5	5	12	3	5	8	8	5	5	2	8	2	10	10	5	5	9	6	8	5	4	12	12	3	3
2.89796	3	8	5	4	8	1	3	5	3	3	3	8	5	6	4	4	3	6	6	3	4	5	5	3	5	3	6	4	1	5
3.20408	2	5	5	1	5	1	2	4	0	2	5	6	2	4	3	3	2	5	7	2	4	2	3	2	8	8	2	6	1	3
3.5102	4	7	3	1	3	3	2	10	1	4	4	3	5	8	2	3	5	3	2	3	2	3	2	3	4	3	5	7	4	2
3.81633	1	7	1	1	5	0	3	4	3	0	2	3	0	2	5	7	1	2	4	0	0	3	2	2	3	5	3	4	2	1
4.12245	0	2	1	1	0	1	2	3	1	1	2	2	2	3	1	1	2	2	0	2	2	3	3	1	1	3	1	2	2	0
4.42857	0	3	3	2	0	0	0	3	1	0	1	4	0	4	1	2	1	4	1	0	2	1	0	0	1	2	2	4	0	0
4.73469	2	4	2	3	1	0	0	0	0	0	1	1	2	4	0	1	2	3	0	2	1	1	0	0	3	1	2	1	0	2
5.04082	1	1	1	1	2	0	0	2	0	1	1	1	0	1	0	3	1	1	0	0	2	2	1	1	3	1	0	2	0	0
5.34694	0	0	1	0	1	2	1	0	0	1	0	0	0	2	1	0	0	0	1	1	0	0	1	1	0	5	0	1	0	0
5.65306	0	1	0	1	1	1	0	1	0	0	1	0	0	0	0	0	0	2	0	0	0	2	0	0	0	0	0	0	0	0
5.95918	0	0	0	1	0	0	1	0	1	0	0	0	0	0	0	1	0	0	0	0	0	1	0	0	0	0	0	1	0	0
6.26531	0	0	0	0	0	0	0	0	0	0	0	0	0	0	0	0	1	0	0	0	0	0	1	0	0	0	0	0	0	0
6.57143	0	0	0	0	0	0	0	0	0	0	0	0	0	1	0	1	0	0	1	0	0	0	0	0	0	0	0	1	0	0
6.87755	0	0	0	0	0	0	0	0	0	0	0	0	0	0	0	2	0	0	0	1	0	0	0	0	1	0	0	0	0	0
7.18367	0	0	0	0	0	0	0	0	0	0	0	0	0	0	0	0	0	0	0	0	0	0	0	0	0	0	0	0	0	0
7.4898	0	0	0	0	0	0	0	0	0	0	0	0	0	0	0	0	0	0	0	0	0	0	0	0	0	0	0	0	0	0
7.79592	0	0	0	0	0	0	0	0	0	0	0	0	0	0	0	0	0	0	0	0	0	1	0	0	0	0	0	1	0	0
8.10204	0	0	0	0	0	0	0	0	0	0	0	0	0	0	0	0	0	0	0	0	0	0	0	0	0	0	0	0	0	0
8.40816	0	0	0	0	0	0	0	0	0	0	0	0	0	0	0	0	0	0	0	0	0	0	0	0	0	0	0	0	0	0
8.71429	0	0	0	1	0	0	0	0	0	0	0	0	0	0	0	0	0	0	0	0	0	0	0	0	0	0	0	0	0	0
9.02041	0	0	0	0	0	0	0	0	0	0	0	0	0	0	0	0	0	0	0	0	0	0	0	0	0	0	0	0	0	0
9.32653	0	0	0	0	0	0	0	0	0	0	0	0	0	0	0	0	0	0	0	0	0	0	0	0	0	0	0	0	0	0
9.63265	0	0	0	0	0	0	0	0	0	0	0	0	0	0	0	0	0	0	0	0	0	0	0	0	0	0	0	0	0	0
9.93878	0	0	0	0	0	0	0	0	0	0	0	0	0	0	0	0	0	0	0	0	0	0	0	0	0	0	0	0	0	0
10.2449	0	0	0	0	0	0	0	0	0	0	0	0	0	0	0	0	0	0	0	0	0	0	0	0	0	0	0	0	0	0
10.551	0	0	0	0	0	0	0	0	0	0	0	0	0	0	0	0	0	0	0	0	0	0	0	0	0	0	0	0	0	0
10.8571	0	0	0	0	0	0	0	0	0	0	0	0	0	0	0	0	0	0	0	0	0	0	0	0	0	0	0	0	0	0
11.1633	0	0	0	0	0	0	0	0	0	0	0	0	0	0	0	0	0	0	0	0	0	0	0	0	0	0	0	0	0	0
11.4694	0	0	0	0	0	0	0	0	0	0	0	0	0	0	0	0	0	0	0	0	0	0	0	0	0	0	0	0	0	0
11.7755	0	0	0	0	0	0	0	0	0	0	0	0	0	0	0	0	0	0	0	0	0	0	0	0	0	0	0	0	0	0
12.0816	0	0	0	0	0	0	0	0	0	0	0	0	0	0	0	0	0	0	0	0	0	0	0	0	0	0	0	0	0	0

## Sheet: M5_Laser time_0_hist_parameter
Timestamp	μ	σ2
1	1.21698	-0.307917
2	1.20066	0.194233
3	1.02865	0.295528
4	1.16485	0.225715
5	1.21155	0.213006
6	1.18283	-0.226724
7	1.25103	-0.214489
8	0.982778	0.331153
9	1.25145	-0.255777
10	1.15431	-0.26524
11	1.12545	0.246813
12	1.19002	0.290956
13	1.04784	-0.223485
14	1.17559	-0.249966
15	1.17849	-0.210973
16	1.20297	-0.20285
17	1.12682	-0.269204
18	0.982233	0.331125
19	1.10563	-0.321934
20	1.0129	0.218066
21	1.2485	0.307491
22	1.14457	0.361908
23	1.17473	-0.346289
24	1.06142	-0.264485
25	1.2708	-0.276226
26	1.02539	-0.299294
27	1.0993	0.229497
28	1.1146	0.259245
29	1.10895	-0.322751
30	1.0035	0.266413

## Sheet: M8_Laser time_0_hist_data
count	0	1	2	3	4	5	6	7	8	9	10	11	12	13	14	15	16	17	18	19	20	21	22	23	24	25	26	27	28	29
-2	3	2	1	2	2	0	2	3	1	2	1	6	4	1	1	0	0	1	3	0	1	1	6	2	0	4	1	0	0	1
-1.69388	1	0	1	4	4	0	0	2	2	3	1	2	0	3	1	1	2	0	1	0	2	0	3	0	3	1	2	0	0	2
-1.38776	1	0	2	3	1	0	1	4	2	4	0	3	5	5	4	3	2	1	0	4	5	3	3	0	3	8	2	0	1	0
-1.08163	1	3	1	3	5	4	1	3	3	1	2	3	3	6	7	2	2	2	4	5	4	2	8	2	2	4	5	1	1	0
-0.77551	4	2	2	6	3	3	4	5	3	5	3	4	5	2	6	0	2	3	2	5	3	2	3	5	5	8	5	1	1	2
-0.46939	5	2	3	5	3	2	3	6	2	10	3	8	6	2	5	2	1	2	4	3	2	3	5	2	3	8	9	4	6	0
-0.16327	4	3	5	10	3	3	7	6	7	6	3	7	5	10	9	4	3	4	6	5	4	6	6	3	5	10	5	3	8	4
0.14286	8	4	8	9	3	6	6	7	3	3	7	7	9	9	3	5	3	7	3	6	11	5	5	1	10	12	14	2	11	6
0.44898	7	5	7	9	5	6	6	10	4	7	2	14	8	7	11	7	9	6	8	7	7	10	7	7	10	9	7	5	8	4
0.7551	4	8	11	11	5	9	7	10	8	8	7	9	8	16	8	2	7	10	15	10	4	4	13	13	10	9	6	11	10	10
1.06122	15	8	8	24	8	10	18	16	5	7	5	13	15	31	9	3	22	11	17	8	12	10	10	7	18	9	14	16	6	19
1.36735	16	12	18	28	9	23	20	16	7	12	11	12	26	33	10	6	25	20	21	8	16	15	16	18	32	7	21	14	15	34
1.67347	15	22	31	57	28	21	36	17	20	13	9	42	60	57	28	15	41	25	41	10	21	18	18	24	47	22	22	36	27	46
1.97959	15	35	65	92	40	38	60	20	27	24	21	46	74	106	43	23	68	35	66	26	43	62	57	53	85	26	42	64	46	62
2.28571	46	61	70	136	43	51	102	34	39	65	23	108	114	128	66	50	121	67	106	39	69	101	79	56	120	57	87	100	71	110
2.59184	85	117	125	174	88	84	114	75	85	89	69	166	129	149	76	80	171	112	142	85	87	144	120	109	146	90	115	145	113	144
2.89796	102	155	183	185	126	140	199	118	103	127	119	199	151	198	139	124	191	161	182	127	143	170	174	160	210	149	164	162	146	173
3.20408	162	190	208	202	153	184	199	154	184	199	159	211	181	208	177	180	240	166	210	187	202	237	204	178	202	157	191	205	205	202
3.5102	161	231	217	193	216	207	198	181	189	218	156	199	198	193	194	219	184	199	183	198	189	230	208	195	186	212	192	217	226	183
3.81633	201	228	186	165	179	238	160	218	224	199	230	199	171	159	225	192	167	223	179	222	207	194	185	203	165	202	185	179	213	185
4.12245	191	175	161	114	175	196	171	190	196	202	217	144	156	107	166	213	136	159	137	215	160	142	175	166	134	176	169	153	179	145
4.42857	176	115	134	64	160	128	111	181	175	173	177	81	86	60	150	159	82	142	105	151	152	104	134	147	93	156	99	112	124	102
4.73469	133	99	63	52	134	106	75	139	109	95	152	46	78	49	105	133	61	108	66	132	106	62	72	104	46	102	87	80	75	64
5.04082	110	58	38	24	87	55	50	85	87	60	86	25	45	25	82	70	23	63	42	55	69	30	37	65	33	72	63	40	57	37
5.34694	53	28	17	8	56	40	22	49	48	28	60	12	28	15	33	48	10	35	21	46	31	21	18	31	6	37	43	22	20	23
5.65306	32	11	7	6	24	18	12	25	28	13	30	3	15	3	13	17	3	10	12	18	20	5	6	16	6	19	20	6	9	10
5.95918	15	8	6	1	17	11	3	5	12	5	12	4	5	0	8	17	4	7	6	6	7	2	4	11	1	10	9	1	4	8
6.26531	10	2	3	0	7	1	1	1	10	2	12	0	1	0	3	4	1	3	2	4	6	4	3	3	2	4	4	4	3	5
6.57143	5	0	2	0	0	0	1	3	0	0	9	0	1	0	2	5	0	2	1	2	3	1	1	3	1	1	2	3	0	2
6.87755	2	0	0	0	2	0	0	0	1	3	3	0	0	0	0	2	2	1	0	0	1	1	0	0	0	0	0	1	1	2
7.18367	2	0	0	0	0	3	0	0	0	1	1	0	0	0	0	1	2	0	0	2	1	0	0	3	1	0	0	0	2	1
7.4898	0	0	0	0	0	0	0	0	0	0	0	0	0	0	0	1	0	0	2	2	0	1	0	0	0	0	0	2	1	3
7.79592	0	0	2	0	1	0	0	0	1	0	0	0	0	0	0	0	1	0	0	0	0	0	1	0	0	0	0	0	0	0
8.10204	1	0	1	0	0	0	0	0	0	0	0	0	0	0	0	0	0	0	0	1	0	0	0	0	0	0	0	0	0	1
8.40816	0	0	0	0	0	0	0	0	1	0	0	0	0	0	0	0	0	0	1	0	0	0	0	1	0	0	0	0	0	0
8.71429	0	0	0	0	0	0	0	0	0	0	0	0	0	0	0	0	0	0	0	0	0	0	0	0	0	0	0	0	0	0
9.02041	0	0	0	0	0	0	0	0	1	0	0	0	0	0	0	0	0	0	0	0	0	0	0	0	0	0	0	0	0	0
9.32653	0	0	0	0	0	0	0	0	0	0	0	0	0	0	0	0	0	0	0	0	0	0	0	0	0	0	0	0	0	0
9.63265	0	0	0	0	0	0	1	0	0	0	0	0	0	0	0	0	0	0	0	0	0	0	0	0	0	0	0	0	0	0
9.93878	0	0	0	0	0	0	0	0	0	0	0	0	0	0	0	0	0	0	0	0	0	0	0	0	0	0	0	0	0	0
10.2449	0	0	0	0	0	0	0	0	0	0	0	0	0	0	0	0	0	0	0	0	0	0	0	0	0	0	0	0	0	0
10.551	0	0	0	0	0	0	0	0	0	0	0	0	0	0	0	0	0	0	0	0	0	0	0	0	0	0	0	0	0	0
10.8571	0	0	0	0	0	0	0	0	0	0	0	0	0	0	0	0	0	0	0	0	0	0	0	0	0	0	0	0	0	0
11.1633	0	0	0	0	0	0	0	0	0	0	0	0	0	0	0	0	0	0	0	0	0	0	0	0	0	0	0	0	0	0
11.4694	0	0	0	0	0	0	0	0	0	0	0	0	0	0	0	0	0	0	0	0	0	0	0	0	0	0	0	0	0	0
11.7755	0	0	0	0	0	0	0	0	0	0	0	0	0	0	0	0	0	0	0	0	0	0	0	0	0	0	0	0	0	0
12.0816	0	0	0	0	0	0	0	0	0	0	0	0	0	0	0	0	0	0	0	0	0	0	0	0	0	0	0	0	0	0

## Sheet: M8_Laser time_0_hist_parameter
Timestamp	μ	σ2
1	4.05431	0.926126
2	3.73705	0.821297
3	3.60843	0.850438
4	3.29938	0.900672
5	3.94642	0.94387
6	3.83475	0.814965
7	3.56682	0.921205
8	4.02171	0.860085
9	3.96486	0.851229
10	3.85012	0.821034
11	4.07616	0.851736
12	3.45544	0.816985
13	3.5188	0.993557
14	3.28803	0.903486
15	3.8489	0.883736
16	3.93366	0.853407
17	3.38885	0.857575
18	3.77551	0.90112
19	3.49349	0.91954
20	3.91752	0.818972
21	3.80056	0.900037
22	3.53166	0.809504
23	3.64297	0.856255
24	3.77307	0.916376
25	3.38259	0.903064
26	3.85458	0.874744
27	3.66941	0.925772
28	3.56038	0.901529
29	3.70752	0.821813
30	3.49605	0.935758

## Sheet: C3_Laser time_0_hist_data
count	0	1	2	3	4	5	6	7	8	9	10	11	12	13	14	15	16	17	18	19	20	21	22	23	24	25	26	27	28	29
-2	2	6	1	4	3	11	6	2	8	2	7	8	9	3	9	7	7	5	6	5	3	2	0	7	2	1	3	10	5	2
-1.69388	7	10	6	5	8	10	8	4	8	7	1	7	4	6	3	3	6	10	7	5	4	5	4	8	7	1	7	7	8	5
-1.38776	6	10	8	7	9	2	4	6	4	7	11	5	4	3	12	2	7	7	9	3	1	5	8	9	3	5	7	10	7	7
-1.08163	5	7	7	6	10	2	6	6	4	11	8	5	6	9	11	6	11	10	11	6	3	9	5	9	7	10	7	3	11	6
-0.77551	5	12	13	9	7	9	13	7	8	12	10	17	12	7	7	8	11	14	11	10	5	7	10	6	11	9	7	14	12	12
-0.46939	42	26	21	15	11	19	13	16	18	10	22	22	21	15	31	23	17	29	9	15	13	27	17	9	12	33	14	10	14	15
-0.16327	157	78	63	44	26	56	40	51	30	28	55	64	51	61	59	50	43	140	19	35	22	76	79	35	38	137	22	30	55	26
0.14286	315	332	165	141	100	171	95	161	94	103	177	288	152	248	181	153	109	248	55	104	50	246	250	48	127	255	89	78	213	86
0.44898	429	501	346	393	246	371	213	327	272	211	333	494	362	515	283	319	317	362	157	346	164	375	489	250	332	390	263	201	403	238
0.7551	309	354	480	514	392	405	357	472	490	376	433	421	438	429	407	441	428	373	410	467	472	441	406	534	460	362	436	342	454	456
1.06122	160	136	295	277	368	290	371	320	428	372	304	137	304	155	330	317	366	227	506	368	488	243	184	459	338	193	373	382	236	440
1.36735	59	47	93	83	244	141	272	119	130	234	131	43	134	42	142	143	161	82	261	121	243	76	48	131	139	82	214	279	79	191
1.67347	27	15	24	22	97	47	104	34	36	113	32	22	39	25	48	43	42	31	67	32	42	17	25	26	45	47	83	125	22	42
1.97959	18	6	9	17	30	10	43	15	8	35	9	14	9	13	19	15	13	10	12	18	21	9	12	12	16	12	22	41	15	16
2.28571	4	6	10	5	3	7	12	7	13	18	4	7	2	13	4	9	3	7	11	12	7	8	10	5	6	13	4	13	6	8
2.59184	1	7	9	9	4	2	3	4	5	7	4	3	7	8	2	11	7	5	4	6	5	7	5	3	8	9	6	2	3	8
2.89796	7	3	2	2	4	5	0	1	4	10	1	2	3	6	0	5	2	2	3	5	9	8	6	2	3	2	4	0	2	7
3.20408	7	4	4	3	6	4	2	6	2	5	1	2	2	3	0	2	0	1	2	9	5	4	6	2	3	6	1	3	2	3
3.5102	3	3	4	1	6	0	4	8	2	2	2	2	1	4	2	8	0	1	1	4	5	4	2	0	1	4	2	4	1	2
3.81633	6	2	1	2	3	2	3	4	0	2	1	1	1	6	1	2	1	1	0	2	6	4	2	4	4	4	3	0	2	1
4.12245	2	1	1	1	2	2	1	3	1	1	0	2	2	5	0	4	0	1	0	1	4	0	1	0	2	0	4	1	0	2
4.42857	1	2	3	1	0	2	2	3	2	5	1	0	1	1	0	0	0	0	2	2	2	2	2	1	0	0	1	1	1	3
4.73469	1	2	0	0	0	0	2	0	1	2	0	0	0	2	1	1	0	0	1	3	2	0	2	0	1	2	3	0	1	0
5.04082	2	1	1	0	0	0	0	1	1	2	0	1	1	2	0	2	0	0	0	1	1	0	0	0	0	0	2	0	0	0
5.34694	2	0	0	0	0	0	0	1	1	1	0	0	0	2	0	1	0	0	0	0	3	0	1	0	0	1	1	0	0	2
5.65306	2	1	0	0	0	0	0	1	0	0	0	0	0	1	0	1	0	0	0	1	2	1	0	0	0	0	0	0	0	0
5.95918	1	0	0	0	0	0	1	1	0	0	0	0	0	0	0	0	1	1	0	0	1	0	0	0	0	1	0	0	0	0
6.26531	1	0	0	0	0	0	0	0	0	0	0	1	0	0	0	0	0	0	0	0	1	0	0	0	0	0	0	0	1	0
6.57143	0	0	0	0	0	0	0	1	0	0	0	0	0	0	0	0	0	0	0	0	0	0	0	0	1	1	0	1	0	0
6.87755	1	0	0	0	0	0	0	0	0	1	0	0	0	0	0	0	0	0	0	0	0	0	0	0	0	0	0	0	0	0
7.18367	0	0	0	0	0	0	0	0	0	0	0	0	0	0	0	0	0	0	1	0	0	0	0	0	0	1	0	0	0	0
7.4898	0	0	0	0	0	0	0	0	0	0	0	0	0	0	0	0	0	0	0	0	0	0	0	0	0	0	0	0	0	0
7.79592	0	0	0	0	0	0	0	0	0	0	0	0	0	0	0	0	0	0	0	0	0	0	0	0	0	0	0	0	0	0
8.10204	0	0	0	0	0	0	0	0	0	0	0	0	0	0	0	0	0	0	0	0	0	0	0	0	0	0	0	0	0	0
8.40816	0	0	0	0	0	0	0	0	0	0	0	0	0	0	0	0	0	0	0	0	0	0	0	0	0	0	0	0	0	0
8.71429	0	0	0	0	0	0	0	0	0	0	0	0	0	0	0	0	0	0	0	0	0	1	0	0	1	0	0	0	0	0
9.02041	0	0	0	0	0	0	0	0	0	0	0	0	0	0	0	0	0	0	0	0	0	0	0	0	0	0	0	0	0	0
9.32653	0	0	0	0	0	0	0	0	0	0	0	0	0	0	0	0	0	0	0	0	0	0	0	0	0	0	0	0	0	0
9.63265	0	0	0	0	0	0	0	0	0	0	0	0	0	0	0	0	0	0	0	0	0	0	0	0	0	0	0	0	0	0
9.93878	0	0	0	0	0	0	0	0	0	0	0	0	0	0	0	0	0	0	0	0	0	0	0	0	0	0	0	0	0	0
10.2449	0	0	0	0	0	0	0	0	0	0	0	0	0	0	0	0	0	0	0	0	0	0	0	0	0	0	0	0	0	0
10.551	0	0	0	0	0	0	0	0	0	0	0	0	0	0	0	0	0	0	0	0	0	0	0	0	0	0	0	0	0	0
10.8571	0	0	0	0	0	0	0	0	0	0	0	0	0	0	0	0	0	0	0	0	0	0	0	0	0	0	0	0	0	0
11.1633	0	0	0	0	0	0	0	0	0	0	0	0	0	0	0	0	0	0	0	0	0	0	0	0	0	0	0	0	0	0
11.4694	0	0	0	0	0	0	0	0	0	0	0	0	0	0	0	0	0	0	0	0	0	0	0	0	0	0	0	0	0	0
11.7755	0	0	0	0	0	0	0	0	0	0	0	0	0	0	0	0	0	0	0	0	0	0	0	0	0	0	0	0	0	0
12.0816	0	0	0	0	0	0	0	0	0	0	0	0	0	0	0	0	0	0	0	0	0	0	0	0	0	0	0	0	0	0

## Sheet: C3_Laser time_0_hist_parameter
Timestamp	μ	σ2
1	-0.962312	-0.0891579
2	0.706391	-0.347165
3	0.929886	-0.373204
4	0.917472	-0.33612
5	1.11955	-0.447112
6	0.927498	-0.429895
7	1.16665	-0.463919
8	0.959069	-0.387262
9	1.05099	-0.339905
10	1.14359	0.452431
11	0.942702	-0.416491
12	0.752588	-0.336887
13	0.944612	-0.403448
14	0.77331	-0.324299
15	0.978561	-0.446409
16	0.972468	-0.410559
17	1.01922	-0.398672
18	0.799049	-0.467038
19	1.19289	-0.336759
20	0.992644	0.364699
21	1.1577	-0.325957
22	0.84504	-0.406774
23	0.777132	0.354212
24	1.07087	-0.304618
25	0.986308	-0.385733
26	0.771656	-0.453108
27	1.08623	-0.410179
28	1.19955	-0.457581
29	0.858376	-0.375227
30	1.09711	-0.359165

## Sheet: M0_Laser time_15_hist_data
count	0	1	2	3	4	5	6	7	8	9	10	11	12	13	14	15	16	17	18	19	20	21	22	23	24	25	26	27	28	29
-2	28	34	28	18	35	26	20	28	24	22	25	16	30	19	20	18	26	26	26	26	29	27	18	24	23	17	24	31	27	15
-1.69388	23	29	28	30	26	30	35	28	21	24	27	24	22	16	23	16	16	23	16	26	28	11	26	18	27	12	14	20	27	20
-1.38776	29	30	25	24	35	25	34	33	21	23	25	20	29	24	26	28	22	26	24	25	33	26	19	20	34	12	27	31	32	14
-1.08163	34	33	34	26	26	34	25	34	18	34	21	25	37	16	22	30	23	26	32	34	28	30	26	26	27	18	34	44	22	18
-0.77551	26	27	28	24	28	27	32	34	32	25	25	12	35	25	24	34	30	20	24	36	41	28	35	25	36	19	27	44	32	23
-0.46939	30	27	31	31	30	33	22	31	21	22	27	37	33	24	24	38	23	26	26	38	23	35	32	18	30	29	33	43	32	23
-0.16327	37	39	32	21	37	34	32	34	23	31	35	23	36	23	40	45	26	27	35	35	35	32	20	27	29	31	28	29	32	26
0.14286	33	42	39	34	40	33	36	30	32	39	26	29	44	33	30	24	34	32	32	40	35	30	30	35	49	32	43	33	26	31
0.44898	48	39	44	38	46	32	41	36	42	29	41	27	32	23	30	43	31	30	43	31	28	37	38	32	34	27	41	42	35	33
0.7551	49	53	37	44	31	52	32	39	39	37	43	39	39	39	42	46	33	41	41	34	40	53	57	47	42	40	33	34	53	41
1.06122	47	62	44	34	54	42	45	41	37	44	51	47	52	46	45	42	40	34	51	44	46	58	42	41	44	52	39	36	59	57
1.36735	63	59	55	59	53	55	50	57	47	68	50	50	47	62	47	59	54	53	52	69	58	56	65	48	44	52	56	72	48	56
1.67347	51	67	53	55	71	56	65	80	61	70	62	58	69	64	62	61	67	58	56	54	71	68	62	72	64	68	67	79	73	63
1.97959	64	72	73	76	68	71	83	72	57	83	58	62	74	68	70	73	79	83	71	76	63	78	68	74	78	68	65	64	72	64
2.28571	81	77	95	74	74	69	71	80	77	79	86	78	73	83	77	71	93	84	84	78	68	79	77	78	74	79	68	68	83	74
2.59184	79	76	73	72	66	79	87	70	63	67	66	88	83	73	81	79	63	84	71	68	68	71	76	75	70	79	70	78	64	78
2.89796	54	47	72	61	69	67	54	63	76	54	68	70	63	61	74	75	62	50	72	64	69	58	72	57	58	60	69	59	65	49
3.20408	49	58	57	53	48	55	49	51	55	55	49	49	53	54	61	49	57	57	69	48	52	35	44	58	53	46	54	59	46	61
3.5102	32	39	40	38	38	47	27	40	38	37	42	55	37	42	35	39	45	45	48	53	48	33	36	51	41	48	36	38	42	53
3.81633	47	32	43	42	29	28	46	36	32	39	33	33	32	38	40	29	38	51	36	34	37	37	35	36	35	31	34	45	41	46
4.12245	29	40	46	43	29	39	26	27	31	26	34	35	31	37	38	29	38	36	25	23	29	36	39	34	37	40	30	28	35	37
4.42857	31	18	22	30	26	36	26	23	44	24	27	36	24	29	42	40	21	35	28	25	29	27	28	41	26	41	35	21	23	37
4.73469	26	18	22	36	31	28	36	25	34	26	33	32	33	40	26	42	36	26	40	22	21	31	23	28	27	35	25	27	35	34
5.04082	24	22	25	25	24	18	23	33	32	16	31	28	27	31	28	27	32	23	23	21	25	28	33	25	21	24	25	19	28	32
5.34694	24	24	22	34	17	28	24	28	22	20	34	24	21	31	33	22	30	38	25	20	21	21	28	31	26	33	29	16	20	19
5.65306	26	21	27	26	22	20	20	25	26	29	30	28	24	33	29	21	20	24	24	29	23	32	33	35	24	35	28	19	21	42
5.95918	18	24	27	31	21	32	19	28	24	23	22	35	27	31	22	21	31	20	21	20	20	28	16	24	20	27	30	24	33	29
6.26531	27	19	17	23	25	13	25	19	25	28	35	25	19	36	29	21	28	21	28	17	21	17	19	30	23	31	24	13	26	19
6.57143	17	17	24	24	17	20	16	19	28	22	31	29	16	20	17	17	40	22	22	18	23	16	23	20	26	27	27	17	14	26
6.87755	8	9	15	29	17	23	30	18	19	31	28	26	11	31	26	23	15	21	20	11	31	19	17	30	22	31	30	12	10	22
7.18367	15	21	13	21	22	15	23	26	19	21	23	26	18	19	18	17	21	21	18	16	15	21	11	23	16	21	22	17	11	22
7.4898	12	20	17	22	16	13	22	15	22	18	24	21	12	18	23	29	20	20	23	17	22	16	24	22	20	25	19	11	10	22
7.79592	14	21	22	12	15	15	14	18	19	18	25	22	7	26	12	20	17	19	18	12	21	23	13	17	16	15	20	15	13	28
8.10204	12	6	9	15	9	9	15	15	15	23	18	25	12	22	25	21	27	22	15	14	11	13	22	15	24	26	18	9	8	22
8.40816	7	8	22	19	12	11	16	10	23	18	16	20	9	21	16	11	21	21	17	10	13	19	20	23	14	11	15	10	11	13
8.71429	9	9	7	16	12	8	7	14	17	15	18	12	6	14	13	13	15	17	16	11	16	12	17	15	13	16	17	5	13	15
9.02041	10	9	11	22	6	7	13	12	19	17	13	18	4	13	20	12	21	16	10	15	14	13	14	19	18	15	18	8	6	18
9.32653	8	8	10	17	5	7	12	7	19	16	18	18	9	13	18	14	16	15	6	11	11	7	6	13	17	8	15	7	8	15
9.63265	4	9	4	13	9	9	8	10	11	13	14	15	9	19	10	11	12	15	6	6	8	10	11	13	15	11	14	6	8	13
9.93878	6	6	9	21	11	9	10	8	18	6	9	15	3	15	4	12	9	15	12	5	15	6	7	11	14	18	10	5	4	12
10.2449	6	8	7	17	10	11	10	6	11	9	8	10	5	9	12	7	7	10	7	5	10	5	11	4	8	15	8	7	5	10
10.551	6	5	4	9	7	7	11	7	16	8	15	8	5	11	8	7	5	14	12	8	9	7	9	12	8	11	11	2	12	8
10.8571	7	7	7	7	5	1	9	6	12	9	6	12	4	16	12	8	7	10	5	14	6	14	4	8	8	10	13	6	6	10
11.1633	4	10	4	6	8	1	8	5	8	9	10	13	5	7	7	3	11	5	8	2	6	4	7	10	5	7	12	2	4	14
11.4694	2	3	3	9	6	4	10	7	7	7	6	8	3	8	6	6	8	6	4	8	3	3	8	5	4	7	6	2	7	9
11.7755	5	1	4	5	3	3	8	9	14	7	5	5	3	7	9	8	7	3	6	4	1	5	6	3	4	9	9	0	2	7
12.0816	2	1	3	3	4	3	12	9	9	11	8	8	3	7	4	4	9	8	2	3	5	3	5	4	6	3	2	2	4	5

## Sheet: M0_Laser time_15_hist_parameter
Timestamp	μ	σ2
1	2.21656	2.65036
2	2.06109	2.59875
3	2.39115	2.67316
4	2.80894	3.35918
5	2.15103	2.86376
6	2.36401	2.73406
7	2.38842	3.07592
8	2.30116	3.01212
9	2.88772	3.43687
10	2.48838	3.12959
11	2.7949	3.55041
12	3.02278	3.25697
13	2.19137	2.63189
14	3.04572	3.20837
15	2.76656	2.94899
16	2.44539	2.93742
17	2.85819	3.15516
18	2.76795	3.00503
19	2.55595	2.722
20	2.17741	2.65881
21	2.32627	3.20874
22	2.35654	2.80043
23	2.48256	2.75623
24	2.8536	3.04299
25	2.34798	3.33259
26	3.01365	3.02222
27	2.62892	3.5031
28	2.04773	2.57963
29	2.30913	2.54969
30	2.96747	2.97551

## Sheet: M5_Laser time_15_hist_data
count	0	1	2	3	4	5	6	7	8	9	10	11	12	13	14	15	16	17	18	19	20	21	22	23	24	25	26	27	28	29
-2	32	30	37	32	46	29	27	34	26	44	44	37	35	33	28	38	37	33	39	36	46	29	57	31	37	55	31	47	45	32
-1.69388	38	35	55	37	45	28	43	41	46	44	42	46	39	43	42	41	45	31	45	59	43	34	41	32	35	59	30	39	43	37
-1.38776	50	37	58	49	50	34	37	42	45	51	46	58	61	44	36	45	59	45	52	56	58	47	50	44	43	53	47	37	52	43
-1.08163	56	48	56	44	61	64	43	46	61	47	61	48	44	54	51	51	45	37	33	61	56	54	56	50	45	72	61	42	62	55
-0.77551	46	39	53	58	47	53	49	50	55	53	74	51	53	49	46	45	40	52	60	63	47	48	58	44	53	63	59	63	47	53
-0.46939	67	73	61	73	62	67	64	54	50	61	58	60	58	60	68	62	58	60	50	70	75	67	56	60	57	66	54	59	65	57
-0.16327	70	85	77	70	71	76	70	85	88	66	66	83	58	78	69	59	70	74	90	86	90	81	82	60	70	83	68	80	70	68
0.14286	94	100	87	92	89	102	85	100	100	100	86	96	87	91	92	88	82	103	97	90	96	89	82	90	95	99	94	111	100	87
0.44898	125	105	135	106	110	101	101	91	104	117	95	103	107	105	121	90	112	99	119	115	95	104	121	114	102	100	116	128	87	102
0.7551	124	123	105	102	108	106	119	118	107	99	112	118	121	108	105	97	113	105	141	112	115	117	106	94	109	107	99	115	132	115
1.06122	110	112	106	103	104	92	107	109	93	112	96	128	92	115	103	113	97	107	106	96	109	116	110	98	121	119	94	100	99	108
1.36735	89	94	88	89	85	92	82	69	107	112	78	79	84	98	82	93	89	95	73	87	69	73	90	113	85	80	84	67	91	73
1.67347	75	62	67	77	75	76	79	77	68	69	71	69	77	77	69	79	71	82	72	63	77	75	57	85	58	51	65	86	73	77
1.97959	66	53	63	51	54	62	57	66	64	49	63	56	68	63	48	52	47	65	56	47	56	60	47	61	53	51	57	62	69	66
2.28571	39	63	52	45	59	53	62	62	41	55	52	51	58	38	52	43	44	49	56	39	51	56	43	52	63	49	51	47	53	60
2.59184	42	52	45	50	43	48	57	49	46	49	53	34	45	59	51	50	48	52	42	51	52	47	33	51	70	36	47	47	43	51
2.89796	37	49	42	45	42	35	54	49	41	37	38	37	41	49	55	55	46	50	43	41	37	44	36	44	53	33	34	51	39	45
3.20408	32	43	31	47	27	42	47	47	33	28	41	26	44	40	44	32	43	39	33	32	26	49	30	47	31	35	34	40	33	49
3.5102	42	34	37	27	36	44	39	36	35	20	36	17	50	31	31	28	55	47	34	31	26	38	33	43	42	28	43	37	39	37
3.81633	28	28	27	23	29	34	39	33	23	25	26	30	24	38	42	38	36	36	36	16	22	36	28	24	39	22	38	30	22	32
4.12245	39	27	28	24	28	30	36	26	17	17	29	19	29	36	27	35	32	31	26	18	21	30	23	29	28	18	27	27	14	24
4.42857	18	17	25	18	20	21	33	24	22	25	16	21	30	25	27	25	23	34	19	22	23	20	25	22	25	23	26	25	23	28
4.73469	21	17	19	23	24	20	20	26	20	19	17	10	16	18	19	23	19	16	11	11	10	15	17	28	22	21	24	16	21	25
5.04082	15	18	13	18	16	23	27	14	14	14	13	18	19	19	22	14	15	14	18	19	8	19	12	20	32	9	23	15	9	22
5.34694	7	14	14	10	12	20	11	26	9	9	13	10	18	14	14	9	7	12	13	6	10	18	12	15	19	10	21	16	12	21
5.65306	8	7	10	15	9	13	10	17	7	10	9	9	18	16	14	10	10	9	10	2	8	10	7	15	15	3	6	6	7	9
5.95918	9	9	7	15	11	12	13	11	6	4	10	3	17	10	11	11	4	10	12	6	4	10	10	12	13	3	13	6	7	7
6.26531	8	6	2	2	4	2	8	9	4	4	4	7	11	6	10	14	5	10	10	8	3	10	8	10	7	3	12	5	4	11
6.57143	5	7	5	6	4	10	13	7	2	2	5	8	3	5	15	8	5	7	7	5	3	6	3	4	3	4	6	6	2	2
6.87755	5	3	5	4	3	6	6	7	0	1	4	5	4	6	9	8	8	4	0	1	2	5	9	7	5	6	6	8	2	2
7.18367	4	5	3	6	4	3	5	3	6	1	4	1	3	7	2	2	3	5	3	2	1	3	4	6	3	3	5	1	1	5
7.4898	1	0	3	0	2	4	12	3	0	2	3	2	4	7	3	3	7	5	2	3	2	5	2	1	4	0	1	4	0	0
7.79592	2	0	1	7	0	5	1	3	2	1	1	0	1	2	5	3	0	4	1	1	2	4	1	1	2	2	4	3	1	1
8.10204	1	2	2	3	0	2	3	5	1	2	3	0	1	4	2	2	1	1	3	2	0	0	0	2	1	0	2	2	0	1
8.40816	0	0	0	3	2	0	2	1	1	2	0	1	0	0	5	1	0	0	0	0	0	0	2	1	2	1	2	2	0	0
8.71429	1	0	0	1	1	2	0	2	2	0	2	1	1	2	1	1	0	0	0	0	0	0	2	0	0	0	3	1	1	1
9.02041	0	0	0	0	2	0	3	1	0	0	0	0	0	1	3	0	0	0	1	0	0	0	0	0	1	0	0	0	0	0
9.32653	1	1	0	0	0	0	1	0	0	0	0	0	1	1	1	0	1	0	0	0	0	3	0	0	1	0	2	0	0	0
9.63265	0	0	0	0	2	0	2	1	0	1	0	0	0	2	1	0	0	1	0	0	0	1	0	1	0	0	1	0	0	0
9.93878	1	0	0	1	0	0	0	0	0	1	0	0	0	0	0	0	0	1	0	0	0	0	0	0	0	0	0	0	0	1
10.2449	0	0	0	0	1	0	0	0	0	0	1	0	0	0	0	0	1	1	0	0	0	0	0	0	0	0	0	0	0	2
10.551	1	0	0	0	0	0	0	1	0	0	0	0	0	0	0	0	0	0	0	0	0	0	0	0	0	0	0	0	0	1
10.8571	0	0	0	0	0	0	1	0	0	0	0	0	0	0	0	0	0	0	0	0	0	1	0	0	0	0	0	0	0	0
11.1633	0	0	0	0	0	0	0	0	0	0	0	0	0	0	0	0	0	0	0	0	0	0	0	1	0	0	0	0	0	0
11.4694	0	0	0	0	0	0	0	0	0	0	0	0	0	0	0	0	0	0	0	0	0	0	0	0	0	0	1	0	0	0
11.7755	0	0	0	0	0	0	0	0	0	0	0	0	0	0	0	0	0	0	0	0	0	0	0	0	0	0	1	0	0	0
12.0816	0	0	0	0	0	0	0	0	0	0	0	0	0	0	0	0	0	0	0	0	0	0	0	0	0	0	0	0	0	0

## Sheet: M5_Laser time_15_hist_parameter
Timestamp	μ	σ2
1	0.960152	1.6589
2	1.0506	1.66904
3	0.87646	1.84793
4	0.970197	1.79751
5	0.91258	1.89916
6	1.0551	1.8641
7	1.23716	1.98874
8	1.11334	1.94341
9	0.92287	1.68903
10	0.921484	1.63698
11	0.896444	1.98643
12	0.846325	1.5765
13	1.09186	2.00319
14	1.0734	1.87353
15	1.08193	1.92809
16	1.08345	1.96665
17	1.0398	2.01765
18	1.16593	1.84418
19	0.939295	1.66182
20	0.700085	1.7786
21	0.79471	1.74799
22	1.05712	1.84951
23	0.765514	1.79662
24	1.1859	1.83193
25	1.1621	1.99021
26	0.599425	1.87945
27	0.996941	1.97941
28	0.968129	1.76909
29	0.917928	1.77656
30	1.12779	1.94668

[truncated: 32 more sheets: C3_Laser time_15_hist_data, C3_Laser time_15_hist_parameter, M0_Laser time_5_hist_data, M0_Laser time_5_hist_parameter, M5_Laser time_5_hist_data, M5_Laser time_5_hist_parameter, M8_Laser time_5_hist_data, M8_Laser time_5_hist_parameter, C3_Laser time_5_hist_data, C3_Laser time_5_hist_parameter, M0_Laser time_30_hist_data, M0_Laser time_30_hist_parameter, M5_Laser time_30_hist_data, M5_Laser time_30_hist_parameter, C3_Laser time_30_hist_data, C3_Laser time_30_hist_parameter, M3_Laser time_0_hist_data, M3_Laser time_0_hist_parameter, C1_Laser time_0_hist_data, C1_Laser time_0_hist_parameter …]
